# Supplementary material for: Identifying a novel role for the master regulator Tal1 in the Endothelial to Hematopoietic Transition
Source: Sci Rep. 2022 Oct 10;12:16974. doi: 10.1038/s41598-022-20906-0 (PMC9550822; doi:10.1038/s41598-022-20906-0)
Supplement: Supplementary file 2 — Supplementary Information 2. [file 41598_2022_20906_MOESM2_ESM.xlsx]

## Sheet: i8TFs V+CD+
Ensembl	mgi_symbol	baseMean	log2FoldChange	lfcSE	stat	pvalue	padj
ENSMUSG00000089672	Lilr4b	349.387	9.7426	0.537573	18.1233	2.08742e-73	5.667e-70
ENSMUSG00000068129	Cst7	146.22	8.24347	0.562161	14.6639	1.09796e-48	8.12937e-46
ENSMUSG00000031871	Cdh5	287.906	7.65544	0.595998	12.8448	9.20396e-38	3.48659e-35
ENSMUSG00000030830	Itgal	120.932	6.65227	0.613534	10.8425	2.16379e-27	3.42194e-25
ENSMUSG00000022831	Hcls1	156.226	6.4761	0.604393	10.7151	8.65091e-27	1.25817e-24
ENSMUSG00000033765	Calm4	114.145	6.42862	0.641787	10.0168	1.28649e-23	1.39704e-21
ENSMUSG00000075010	AW112010	35.7651	6.42278	0.608638	10.5527	4.93493e-26	6.87052e-24
ENSMUSG00000020717	Pecam1	1936.87	6.36714	0.510248	12.4785	9.78082e-36	2.79508e-33
ENSMUSG00000006344	Ggt5	66.1674	5.95878	0.618264	9.63792	5.5298e-22	4.86891e-20
ENSMUSG00000030047	Arhgap25	108.157	5.95272	0.64744	9.19425	3.77618e-20	2.69781e-18
ENSMUSG00000018381	Abi3	1103.21	5.84938	0.604351	9.67878	3.711e-22	3.39598e-20
ENSMUSG00000020377	Ltc4s	596.07	5.70001	0.656928	8.67677	4.07163e-18	2.36867e-16
ENSMUSG00000038811	Gngt2	2361.64	5.6186	0.403605	13.921	4.72043e-44	2.48036e-41
ENSMUSG00000034664	Itga2b	899.248	5.61648	0.525605	10.6857	1.1871e-26	1.71121e-24
ENSMUSG00000006362	Cbfa2t3	277.688	5.61417	0.613038	9.15793	5.29007e-20	3.7303e-18
ENSMUSG00000001240	Ramp2	1298.06	5.55165	0.606324	9.15624	5.37388e-20	3.77307e-18
ENSMUSG00000042286	Stab1	853.005	5.51311	0.63323	8.70633	3.13868e-18	1.85912e-16
ENSMUSG00000034845	Plvap	462.976	5.5036	0.618526	8.89793	5.6896e-19	3.64873e-17
ENSMUSG00000062593	Gm49339	1254.35	5.48655	0.666034	8.23763	1.7565e-16	8.99738e-15
ENSMUSG00000028859	Csf3r	52.3553	5.34564	0.662862	8.06448	7.35489e-16	3.55501e-14
ENSMUSG00000034037	Fgd5	97.2187	5.0823	0.636206	7.98845	1.36651e-15	6.45191e-14
ENSMUSG00000029648	Flt1	975.775	4.95635	0.599535	8.26699	1.37382e-16	7.10419e-15
ENSMUSG00000024986	Hhex	764.688	4.9139	0.561223	8.7557	2.02832e-18	1.24677e-16
ENSMUSG00000001946	Esam	1627.1	4.80945	0.662444	7.26016	3.8663e-13	1.38719e-11
ENSMUSG00000044562	Rasip1	72.9127	4.80314	0.640782	7.49574	6.59244e-14	2.64493e-12
ENSMUSG00000026921	Egfl7	1265.26	4.69047	0.235184	19.9438	1.69514e-88	9.20404e-85
ENSMUSG00000023942	Slc29a1	2902.48	4.68853	0.277294	16.9081	3.92011e-64	6.38547e-61
ENSMUSG00000020689	Itgb3	707.566	4.62782	0.469431	9.85835	6.30755e-23	6.3816e-21
ENSMUSG00000022102	Dok2	570.448	4.51588	0.570707	7.91279	2.5168e-15	1.16798e-13
ENSMUSG00000032698	Lmo2	631.364	4.51135	0.662312	6.81152	9.65703e-12	2.85048e-10
ENSMUSG00000037580	Gch1	371.748	4.422	0.561752	7.8718	3.49568e-15	1.60397e-13
ENSMUSG00000050675	Gp1ba	77.2774	4.4155	0.664572	6.64412	3.05033e-11	8.25363e-10
ENSMUSG00000041729	Coro2b	324.682	4.40996	0.439363	10.0372	1.0462e-23	1.14373e-21
ENSMUSG00000031304	Il2rg	1460.73	4.38466	0.586534	7.47555	7.68806e-14	3.03958e-12
ENSMUSG00000038555	Reep2	284.883	4.37756	0.538963	8.1222	4.57824e-16	2.25985e-14
ENSMUSG00000043157	Arl11	18.9144	4.3722	0.663676	6.58785	4.46255e-11	1.18388e-09
ENSMUSG00000000244	Tspan32	289.078	4.29523	0.664673	6.46218	1.03205e-10	2.63084e-09
ENSMUSG00000033191	Tie1	595.33	4.29028	0.664993	6.45162	1.10663e-10	2.81214e-09
ENSMUSG00000062939	Stat4	98.0433	4.27958	0.659567	6.48847	8.67151e-11	2.23144e-09
ENSMUSG00000030761	Myo7a	93.6845	4.2787	0.660464	6.47833	9.27453e-11	2.37163e-09
ENSMUSG00000026579	F5	202.975	4.2184	0.61145	6.899	5.23681e-12	1.60948e-10
ENSMUSG00000053310	Nrgn	81.0269	4.21285	0.658714	6.39556	1.59962e-10	3.93004e-09
ENSMUSG00000064023	Klk8	753.187	4.21218	0.581661	7.24165	4.43247e-13	1.56617e-11
ENSMUSG00000027896	Slc16a4	305.836	4.20127	0.450842	9.31872	1.17756e-20	8.96319e-19
ENSMUSG00000026447	Pik3c2b	119.011	4.19383	0.615455	6.81419	9.47954e-12	2.8075e-10
ENSMUSG00000053559	Smagp	557.076	4.16266	0.610557	6.8178	9.24454e-12	2.74288e-10
ENSMUSG00000021213	Akr1c13	79.4873	4.03463	0.648199	6.22438	4.8347e-10	1.12503e-08
ENSMUSG00000040747	Cd53	454.32	4.0222	0.665575	6.04319	1.51095e-09	3.3079e-08
ENSMUSG00000025701	Alox5	898.99	3.97248	0.666242	5.96252	2.48375e-09	5.25425e-08
ENSMUSG00000021613	Hapln1	99.8555	3.96571	0.657917	6.02767	1.66338e-09	3.61747e-08
ENSMUSG00000060791	Gmfg	331.37	3.95807	0.437206	9.0531	1.38968e-19	9.47131e-18
ENSMUSG00000040653	Ppp1r14c	85.5151	3.92388	0.659079	5.95358	2.62342e-09	5.54253e-08
ENSMUSG00000073889	Il11ra1	2720.11	3.89537	0.23541	16.5472	1.67675e-61	2.10097e-58
ENSMUSG00000050105	Grrp1	1111.83	3.8907	0.633813	6.13856	8.32731e-10	1.89182e-08
ENSMUSG00000027368	Dusp2	428.851	3.88616	0.6123	6.34683	2.19792e-10	5.34357e-09
ENSMUSG00000022440	C1qtnf6	350.582	3.81938	0.505164	7.56067	4.01003e-14	1.65785e-12
ENSMUSG00000025630	Hprt	245.352	3.79173	0.36488	10.3917	2.70464e-25	3.41518e-23
ENSMUSG00000002985	Apoe	21458.7	3.76333	0.311553	12.0793	1.35945e-33	3.11888e-31
ENSMUSG00000030559	Rab38	295.075	3.76032	0.545106	6.89833	5.26165e-12	1.61407e-10
ENSMUSG00000004347	Pde1c	40.7796	3.7566	0.649553	5.78336	7.32228e-09	1.44573e-07
ENSMUSG00000046768	Rhoj	839.454	3.72069	0.616912	6.03116	1.62789e-09	3.54501e-08
ENSMUSG00000033032	Afap1l1	595.35	3.70017	0.607312	6.0927	1.11025e-09	2.47399e-08
ENSMUSG00000028978	Nos3	92.3081	3.67818	0.62981	5.84015	5.21549e-09	1.05929e-07
ENSMUSG00000048120	Entpd1	1030.27	3.66246	0.666152	5.49794	3.8425e-08	6.83303e-07
ENSMUSG00000016494	Cd34	3028.14	3.66075	0.663942	5.51366	3.51442e-08	6.29081e-07
ENSMUSG00000016087	Fli1	748	3.63602	0.634578	5.72982	1.00538e-08	1.93806e-07
ENSMUSG00000058715	Fcer1g	546.251	3.63369	0.665066	5.46364	4.66458e-08	8.19647e-07
ENSMUSG00000018169	Mfng	359.288	3.62776	0.655736	5.53234	3.15984e-08	5.69997e-07
ENSMUSG00000026630	Batf3	344.169	3.6145	0.369734	9.77597	1.42789e-22	1.38446e-20
ENSMUSG00000024679	Ms4a6d	35.8833	3.61413	0.654375	5.52303	3.33208e-08	5.98415e-07
ENSMUSG00000029838	Ptn	740.74	3.57427	0.629886	5.67447	1.39119e-08	2.62586e-07
ENSMUSG00000033880	Lgals3bp	586.351	3.56425	0.568217	6.27269	3.54871e-10	8.3654e-09
ENSMUSG00000029449	Rhof	310.546	3.55102	0.581502	6.10662	1.01762e-09	2.28005e-08
ENSMUSG00000034330	Plcg2	374.046	3.54261	0.559157	6.33562	2.36387e-10	5.72141e-09
ENSMUSG00000033016	Nfatc1	554.1	3.52111	0.366652	9.60341	7.73454e-22	6.66603e-20
ENSMUSG00000032766	Gng11	1081.75	3.49363	0.248492	14.0593	6.75436e-45	3.79385e-42
ENSMUSG00000052085	Dock8	60.6007	3.48556	0.55307	6.3022	2.93445e-10	6.97799e-09
ENSMUSG00000059456	Ptk2b	303.131	3.45771	0.369948	9.34649	9.06028e-21	7.02776e-19
ENSMUSG00000028073	Pear1	669.836	3.41088	0.473214	7.2079	5.68225e-13	1.97774e-11
ENSMUSG00000025492	Ifitm3	13499.8	3.40497	0.316094	10.772	4.66649e-27	7.10396e-25
ENSMUSG00000002699	Lcp2	178.358	3.39967	0.655912	5.18312	2.1821e-07	3.33124e-06
ENSMUSG00000044258	Ctla2a	3644.33	3.37186	0.47688	7.07066	1.542e-12	5.18958e-11
ENSMUSG00000009551	6330409D20Rik	20.5142	3.36114	0.664058	5.06152	4.15926e-07	6.00622e-06
ENSMUSG00000060063	Alox5ap	303.505	3.35723	0.663765	5.05786	4.23997e-07	6.11735e-06
ENSMUSG00000024349	Tmem173	1640.77	3.35223	0.550878	6.08525	1.16309e-09	2.58114e-08
ENSMUSG00000041836	Ptpre	82.2795	3.34766	0.637569	5.25066	1.51555e-07	2.38982e-06
ENSMUSG00000026126	Ptpn18	461.744	3.33226	0.363805	9.15949	5.21445e-20	3.69296e-18
ENSMUSG00000000530	Acvrl1	1130.99	3.31886	0.664838	4.99198	5.97633e-07	8.39211e-06
ENSMUSG00000046470	Sox18	318.865	3.31742	0.663776	4.9978	5.79894e-07	8.17826e-06
ENSMUSG00000062545	Tlr12	22.0169	3.30865	0.665316	4.97305	6.59069e-07	9.19929e-06
ENSMUSG00000031480	Thsd1	436.928	3.30668	0.666241	4.9632	6.9342e-07	9.61287e-06
ENSMUSG00000022876	Samsn1	647.331	3.30547	0.651525	5.07343	3.90698e-07	5.67209e-06
ENSMUSG00000022220	Adcy4	859.541	3.29843	0.653346	5.04852	4.45252e-07	6.40699e-06
ENSMUSG00000052087	Rgs14	23.8758	3.29468	0.663368	4.96659	6.81398e-07	9.47847e-06
ENSMUSG00000052384	Nrros	159.778	3.2905	0.65442	5.02812	4.95319e-07	7.08363e-06
ENSMUSG00000023094	Msrb2	310.666	3.27029	0.440234	7.42852	1.09815e-13	4.2288e-12
ENSMUSG00000040732	Erg	2005.89	3.27012	0.658853	4.96334	6.92897e-07	9.61287e-06
ENSMUSG00000073002	Vamp5	1755.4	3.26657	0.614785	5.31336	1.07623e-07	1.74435e-06
ENSMUSG00000032125	Robo4	48.227	3.26426	0.661787	4.9325	8.11848e-07	1.10941e-05
ENSMUSG00000041361	Myzap	66.8359	3.26338	0.64061	5.09418	3.50262e-07	5.14465e-06
ENSMUSG00000050147	F2rl3	186.98	3.26002	0.66021	4.93784	7.89915e-07	1.08399e-05
ENSMUSG00000038235	F11r	2922.19	3.25133	0.293713	11.0698	1.75859e-28	2.86456e-26
ENSMUSG00000038781	Stap2	274.459	3.24519	0.334454	9.70295	2.92905e-22	2.74203e-20
ENSMUSG00000021108	Prkch	114.373	3.2419	0.666236	4.866	1.13882e-06	1.50204e-05
ENSMUSG00000052921	Arhgef15	219.308	3.24139	0.638261	5.07847	3.80495e-07	5.53877e-06
ENSMUSG00000070003	Ssbp4	809.203	3.23775	0.243334	13.3058	2.14251e-40	9.18405e-38
ENSMUSG00000018008	Cyth4	534.37	3.23733	0.629663	5.14136	2.72755e-07	4.09484e-06
ENSMUSG00000097887	Gm26542	18.1008	3.2229	0.602069	5.35303	8.64918e-08	1.43323e-06
ENSMUSG00000027339	Rassf2	199.64	3.20837	0.665885	4.8182	1.44857e-06	1.86086e-05
ENSMUSG00000020092	Pald1	922.081	3.19923	0.318587	10.0419	9.96911e-24	1.09721e-21
ENSMUSG00000060216	Arrb2	175.477	3.18978	0.475636	6.70635	1.99552e-11	5.56593e-10
ENSMUSG00000074342	I830077J02Rik	144.175	3.18135	0.64651	4.92081	8.61883e-07	1.16896e-05
ENSMUSG00000028041	Adam15	3543.36	3.17313	0.222373	14.2694	3.39259e-46	2.04674e-43
ENSMUSG00000060675	Pla2g16	214.429	3.15508	0.578229	5.45646	4.85728e-08	8.51671e-07
ENSMUSG00000030123	Plxnd1	500.475	3.14944	0.484337	6.50257	7.8961e-11	2.04808e-09
ENSMUSG00000026288	Inpp5d	392.468	3.14565	0.665224	4.72871	2.25955e-06	2.77361e-05
ENSMUSG00000040447	Spns2	359.808	3.14341	0.661263	4.75364	1.99786e-06	2.48611e-05
ENSMUSG00000002997	Prkar2b	323.824	3.1399	0.571903	5.49026	4.01333e-08	7.1135e-07
ENSMUSG00000062077	Trim54	613.955	3.13613	0.372043	8.42947	3.47221e-17	1.8916e-15
ENSMUSG00000046688	Tifa	108.594	3.13549	0.664749	4.71681	2.39576e-06	2.92318e-05
ENSMUSG00000037820	Tgm2	2280.47	3.11579	0.58929	5.28736	1.24093e-07	1.98561e-06
ENSMUSG00000029864	Gstk1	750.347	3.11213	0.300331	10.3623	3.67846e-25	4.57393e-23
ENSMUSG00000066113	Adamtsl1	203.131	3.10871	0.534048	5.82103	5.84869e-09	1.17762e-07
ENSMUSG00000087400	Gm15270	10.1373	3.10457	0.569936	5.44723	5.11608e-08	8.91527e-07
ENSMUSG00000053799	Exoc6	383.066	3.09225	0.342886	9.01831	1.91012e-19	1.28041e-17
ENSMUSG00000057722	Lepr	61.3219	3.07849	0.635773	4.84212	1.28458e-06	1.67531e-05
ENSMUSG00000029163	Emilin1	1588.23	3.07769	0.291234	10.5677	4.20464e-26	5.90426e-24
ENSMUSG00000023084	Lrrc71	6.34546	3.07564	0.663671	4.63428	3.58179e-06	4.23087e-05
ENSMUSG00000064373	Selenop	265.822	3.04942	0.432407	7.05221	1.76097e-12	5.84205e-11
ENSMUSG00000016386	Mpped2	547.202	3.04473	0.427805	7.11711	1.10216e-12	3.76375e-11
ENSMUSG00000020120	Plek	74.7507	3.03299	0.615277	4.92947	8.2451e-07	1.12483e-05
ENSMUSG00000047369	Dnah14	55.1036	3.03072	0.541406	5.59787	2.16999e-08	4.00305e-07
ENSMUSG00000050075	Gpr171	63.1335	3.02801	0.663562	4.56327	5.03638e-06	5.72089e-05
ENSMUSG00000021998	Lcp1	505.075	3.01359	0.666085	4.52433	6.05868e-06	6.77814e-05
ENSMUSG00000038034	Igsf8	221.712	2.99051	0.472794	6.32518	2.52943e-10	6.08594e-09
ENSMUSG00000025333	Gpr143	18.4306	2.98507	0.660628	4.51854	6.22684e-06	6.94243e-05
ENSMUSG00000020788	Atp2a3	39.3033	2.97111	0.649901	4.57164	4.83927e-06	5.53579e-05
ENSMUSG00000034255	Arhgap27	112.058	2.9645	0.592417	5.00408	5.61288e-07	7.95027e-06
ENSMUSG00000071713	Csf2rb	91.9035	2.95989	0.603255	4.90652	9.27055e-07	1.24903e-05
ENSMUSG00000025161	Slc16a3	578.837	2.94845	0.45277	6.51204	7.41388e-11	1.93224e-09
ENSMUSG00000040432	Ltb4r2	175.343	2.94701	0.624836	4.71645	2.39995e-06	2.92392e-05
ENSMUSG00000051375	Pcdh1	71.5967	2.94142	0.662377	4.44071	8.96644e-06	9.66607e-05
ENSMUSG00000022257	Laptm4b	4322.41	2.93634	0.173894	16.8858	5.72531e-64	8.47815e-61
ENSMUSG00000043008	Klhl6	2241.36	2.93618	0.392326	7.48405	7.20689e-14	2.85628e-12
ENSMUSG00000032348	Gsta4	1085.12	2.93087	0.450808	6.50137	7.95925e-11	2.05791e-09
ENSMUSG00000006386	Tek	210.196	2.92706	0.566217	5.16949	2.34729e-07	3.5767e-06
ENSMUSG00000030336	Cd27	28.7974	2.92239	0.664213	4.39977	1.08364e-05	0.000115068
ENSMUSG00000034266	Batf	132.895	2.90739	0.649025	4.47963	7.47722e-06	8.17426e-05
ENSMUSG00000046157	Tmem229b	83.6171	2.90233	0.665852	4.35882	1.30768e-05	0.000135674
ENSMUSG00000026994	Galnt3	38.0871	2.89033	0.663616	4.35542	1.32813e-05	0.000137533
ENSMUSG00000043251	Exoc3l	122.029	2.87988	0.625065	4.60734	4.07862e-06	4.74886e-05
ENSMUSG00000085135	Gm13713	60.6151	2.87276	0.652983	4.39945	1.08528e-05	0.000115144
ENSMUSG00000040466	Blvrb	1243.83	2.87201	0.279091	10.2906	7.77198e-25	9.53476e-23
ENSMUSG00000027215	Cd82	1559.09	2.86374	0.630334	4.54321	5.5403e-06	6.24972e-05
ENSMUSG00000031214	Ophn1	143.759	2.85025	0.642086	4.43905	9.03567e-06	9.73426e-05
ENSMUSG00000025491	Ifitm1	3423.95	2.84973	0.436681	6.52588	6.76051e-11	1.7733e-09
ENSMUSG00000044629	Cnrip1	344.155	2.84935	0.293059	9.72281	2.41041e-22	2.29609e-20
ENSMUSG00000025227	Mfsd13a	289.539	2.83688	0.428563	6.61952	3.60365e-11	9.63872e-10
ENSMUSG00000040605	Bace2	333.33	2.83683	0.6029	4.70531	2.53479e-06	3.07669e-05
ENSMUSG00000106820	D5Ertd605e	54.5163	2.83293	0.659043	4.29855	1.7192e-05	0.000172651
ENSMUSG00000072966	Gprasp2	114.869	2.82439	0.558561	5.05655	4.26911e-07	6.14849e-06
ENSMUSG00000022836	Mylk	121.979	2.81529	0.64954	4.33429	1.46234e-05	0.000149529
ENSMUSG00000103473	Gm37696	63.377	2.79906	0.579233	4.83237	1.34921e-06	1.74839e-05
ENSMUSG00000087135	Gm16096	66.566	2.79608	0.507758	5.50671	3.65596e-08	6.52267e-07
ENSMUSG00000062960	Kdr	782.296	2.79538	0.379456	7.36681	1.74753e-13	6.50395e-12
ENSMUSG00000012519	Mlkl	37.1583	2.79169	0.666165	4.19069	2.78107e-05	0.000265539
ENSMUSG00000087443	Ppp1r18os	21.5799	2.77747	0.618309	4.49205	7.0541e-06	7.77431e-05
ENSMUSG00000037347	Chst7	264.953	2.7772	0.540399	5.13916	2.75971e-07	4.1355e-06
ENSMUSG00000033721	Vav3	142.765	2.77181	0.565714	4.89967	9.5998e-07	1.28701e-05
ENSMUSG00000074874	Ctla2b	913.433	2.76802	0.263324	10.5118	7.61927e-26	1.0257e-23
ENSMUSG00000069516	Lyz2	251.76	2.76499	0.661654	4.17891	2.92913e-05	0.000276755
ENSMUSG00000028581	Laptm5	491.109	2.75696	0.645483	4.27116	1.94458e-05	0.000192907
ENSMUSG00000037348	Paqr7	652.453	2.75492	0.364093	7.56654	3.83298e-14	1.58869e-12
ENSMUSG00000019312	Grb7	78.2786	2.75477	0.655075	4.20526	2.60777e-05	0.000250607
ENSMUSG00000042672	Dcst1	8.95797	2.74624	0.654246	4.19757	2.69794e-05	0.000258206
ENSMUSG00000027843	Ptpn22	24.0042	2.74477	0.629904	4.35745	1.31587e-05	0.00013635
ENSMUSG00000046718	Bst2	746.295	2.72495	0.353938	7.69894	1.37194e-14	6.00434e-13
ENSMUSG00000035547	Capn5	352.355	2.71277	0.422664	6.41827	1.37831e-10	3.43291e-09
ENSMUSG00000029664	Tfpi2	91.1931	2.7107	0.578945	4.68213	2.83913e-06	3.4055e-05
ENSMUSG00000079042	Apela	86.8419	2.71046	0.638083	4.24781	2.15867e-05	0.000212206
ENSMUSG00000041112	Elmo1	188.981	2.7061	0.499968	5.41255	6.21338e-08	1.06313e-06
ENSMUSG00000036249	Rbm43	829.929	2.69789	0.285509	9.44942	3.4071e-21	2.7205e-19
ENSMUSG00000028124	Gclm	2877.48	2.68602	0.269448	9.96859	2.09179e-23	2.21254e-21
ENSMUSG00000034792	Gna15	362.932	2.68418	0.634338	4.23146	2.32181e-05	0.000226738
ENSMUSG00000032946	Rasgrp2	87.766	2.67059	0.65747	4.06192	4.867e-05	0.000434166
ENSMUSG00000038188	Scarf1	327.796	2.66157	0.647868	4.10819	3.98774e-05	0.000363494
ENSMUSG00000002104	Rapsn	60.257	2.65693	0.659134	4.03094	5.55545e-05	0.00048915
ENSMUSG00000004837	Grap	685.659	2.65327	0.656723	4.04016	5.34143e-05	0.000471836
ENSMUSG00000045877	4933415A04Rik	269.93	2.64921	0.451206	5.8714	4.32135e-09	8.89457e-08
ENSMUSG00000009687	Fxyd5	969.978	2.64863	0.638727	4.14674	3.37246e-05	0.000313015
ENSMUSG00000042106	Inka1	1443.99	2.64643	0.405206	6.53108	6.52972e-11	1.71553e-09
ENSMUSG00000032057	4833427G06Rik	26.479	2.64194	0.665918	3.96737	7.26701e-05	0.000620014
ENSMUSG00000005501	Usp40	937.899	2.64079	0.245032	10.7773	4.40489e-27	6.76898e-25
ENSMUSG00000036306	Lzts1	208.281	2.63728	0.666154	3.95897	7.52752e-05	0.000638624
ENSMUSG00000002257	Def6	634.295	2.63665	0.455455	5.78905	7.07855e-09	1.401e-07
ENSMUSG00000068551	Zfp467	240.447	2.63623	0.525266	5.01885	5.1982e-07	7.40153e-06
ENSMUSG00000110206	Flt3l	21.0842	2.63348	0.62823	4.1919	2.7663e-05	0.000264283
ENSMUSG00000031805	Jak3	472.993	2.61846	0.450058	5.81805	5.95372e-09	1.19488e-07
ENSMUSG00000074344	Tmigd3	46.3477	2.6148	0.664791	3.93327	8.37984e-05	0.000700355
ENSMUSG00000035105	Egln3	520.928	2.61458	0.391431	6.67953	2.39709e-11	6.6405e-10
ENSMUSG00000031785	Adgrg1	1928.74	2.6141	0.596926	4.37928	1.19074e-05	0.000124732
ENSMUSG00000021285	Ppp1r13b	464.63	2.61033	0.373771	6.98377	2.87362e-12	9.19615e-11
ENSMUSG00000001588	Acap1	422.221	2.59389	0.656648	3.9502	7.80866e-05	0.000658361
ENSMUSG00000042312	S100a13	1165.06	2.59338	0.279931	9.26437	1.96224e-20	1.44629e-18
ENSMUSG00000053338	Tarm1	57.4135	2.59224	0.665938	3.89261	9.9171e-05	0.000817922
ENSMUSG00000022053	Ebf2	43.8018	2.58912	0.658665	3.93086	8.46424e-05	0.000706321
ENSMUSG00000045165	AI467606	312.958	2.58579	0.585058	4.41971	9.88324e-06	0.000105635
ENSMUSG00000090523	Gypc	1065.41	2.584	0.407562	6.34013	2.29566e-10	5.57287e-09
ENSMUSG00000025094	Slc18a2	294.906	2.58178	0.365948	7.05503	1.72566e-12	5.74832e-11
ENSMUSG00000106570	C230071H17Rik	52.5713	2.57606	0.590032	4.36596	1.26566e-05	0.000131734
ENSMUSG00000043505	Gimap5	14.9188	2.57292	0.567398	4.53459	5.77152e-06	6.48808e-05
ENSMUSG00000047735	Samd9l	22.5142	2.56342	0.665541	3.85164	0.000117329	0.000948945
ENSMUSG00000047747	Rnf150	23.6142	2.55807	0.642441	3.9818	6.83966e-05	0.000588543
ENSMUSG00000097915	A330009N23Rik	79.973	2.55498	0.626557	4.07781	4.54616e-05	0.000408453
ENSMUSG00000037138	Aff3	161.766	2.55413	0.427415	5.97575	2.2903e-09	4.85765e-08
ENSMUSG00000020787	P2rx1	138.127	2.53309	0.607229	4.17156	3.02526e-05	0.000284025
ENSMUSG00000062082	Cd200r4	17.2523	2.52789	0.659851	3.831	0.000127623	0.00102306
ENSMUSG00000099954	Gm28112	25.182	2.51485	0.636255	3.95258	7.73141e-05	0.000652523
ENSMUSG00000106438	Gm32051	6.10218	2.51105	0.621487	4.0404	5.3361e-05	0.000471621
ENSMUSG00000027955	Fam198b	594.277	2.50778	0.416586	6.01983	1.74603e-09	3.78709e-08
ENSMUSG00000005803	Sqor	178.77	2.50672	0.666129	3.76311	0.000167814	0.00131104
ENSMUSG00000056724	Nbeal2	54.2287	2.5067	0.653994	3.83291	0.000126637	0.00101615
ENSMUSG00000035183	Slc24a5	29.9355	2.50249	0.631548	3.96247	7.4177e-05	0.000630291
ENSMUSG00000071550	Cfap44	22.1941	2.49592	0.665311	3.75152	0.000175768	0.00136533
ENSMUSG00000046774	8030474K03Rik	42.9738	2.49469	0.660831	3.77509	0.000159953	0.00125626
ENSMUSG00000038712	Mindy1	1754.07	2.49385	0.222859	11.1903	4.5505e-29	7.80243e-27
ENSMUSG00000027611	Procr	871.288	2.48813	0.353847	7.03165	2.04106e-12	6.70299e-11
ENSMUSG00000075224	Lrrc55	76.2196	2.48597	0.659806	3.76772	0.000164745	0.00129016
ENSMUSG00000028519	Dab1	92.5904	2.48142	0.665691	3.72758	0.000193324	0.0014847
ENSMUSG00000064179	Tnnt1	58.3888	2.47896	0.583375	4.24934	2.14398e-05	0.00021089
ENSMUSG00000028894	Inpp5b	965.927	2.47866	0.22961	10.7951	3.63154e-27	5.6879e-25
ENSMUSG00000019990	Pde7b	67.1246	2.4784	0.662892	3.73877	0.00018492	0.0014296
ENSMUSG00000033066	Gas7	339.8	2.4687	0.475491	5.19191	2.08147e-07	3.20161e-06
ENSMUSG00000038623	Tm6sf1	62.1656	2.46724	0.663886	3.71636	0.000202116	0.00154566
ENSMUSG00000058794	Nfe2	261.169	2.46664	0.643074	3.8357	0.000125208	0.00100568
ENSMUSG00000055538	Zcchc24	293.522	2.45722	0.40777	6.026	1.68062e-09	3.65009e-08
ENSMUSG00000022766	Serpind1	23.9565	2.43934	0.637568	3.82601	0.000130237	0.00103992
ENSMUSG00000097993	Ptprv	53.8593	2.43579	0.664902	3.66338	0.000248911	0.00185902
ENSMUSG00000027478	Dnmt3b	920.609	2.43567	0.2981	8.17064	3.06765e-16	1.53279e-14
ENSMUSG00000042099	Kank3	525.193	2.43549	0.383357	6.35304	2.111e-10	5.16307e-09
ENSMUSG00000071454	Dtnb	148.71	2.43436	0.532453	4.57197	4.83167e-06	5.53468e-05
ENSMUSG00000046916	Myct1	62.6026	2.43165	0.664368	3.6601	0.00025212	0.00187524
ENSMUSG00000000532	Acvr1b	192.194	2.43092	0.458851	5.29785	1.17175e-07	1.88231e-06
ENSMUSG00000000682	Cd52	226.967	2.42818	0.613543	3.95763	7.56965e-05	0.00064153
ENSMUSG00000000732	Icosl	17.4048	2.42601	0.662608	3.6613	0.000250937	0.00187052
ENSMUSG00000017639	Rab11fip4	181.889	2.42251	0.664968	3.64304	0.000269434	0.00198319
ENSMUSG00000040618	Pck2	859.433	2.41709	0.333396	7.24989	4.17115e-13	1.48674e-11
ENSMUSG00000038543	BC028528	152.564	2.41055	0.494845	4.87132	1.10856e-06	1.46569e-05
ENSMUSG00000029999	Tgfa	387.792	2.40552	0.485723	4.95246	7.32802e-07	1.01072e-05
ENSMUSG00000037966	Ninj1	4261.25	2.40135	0.184617	13.0072	1.11361e-38	4.53488e-36
ENSMUSG00000059013	Sh2d3c	530.171	2.39682	0.355562	6.74094	1.57364e-11	4.48913e-10
ENSMUSG00000022537	Tmem44	39.0456	2.39505	0.662303	3.61625	0.000298904	0.00216009
ENSMUSG00000039167	Adgrl4	174.364	2.38147	0.613607	3.8811	0.000103985	0.000852875
ENSMUSG00000027249	F2	20.0027	2.37846	0.656909	3.62069	0.00029382	0.00212997
ENSMUSG00000021451	Sema4d	46.6593	2.37457	0.64133	3.70258	0.000213419	0.00162069
ENSMUSG00000037754	Ppp1r16b	69.9065	2.36264	0.659313	3.58348	0.000339042	0.00241375
ENSMUSG00000061322	Dnaic1	66.0625	2.35952	0.663126	3.55818	0.000373433	0.00262462
ENSMUSG00000050394	Armcx6	71.8465	2.35859	0.543941	4.33611	1.45025e-05	0.000148386
ENSMUSG00000037003	Tns2	634.152	2.35763	0.245776	9.59257	8.59171e-22	7.32725e-20
ENSMUSG00000032322	Pstpip1	747.414	2.35709	0.379514	6.21081	5.27113e-10	1.22136e-08
ENSMUSG00000000686	Abhd15	82.0114	2.35469	0.643733	3.65787	0.000254319	0.001889
ENSMUSG00000058586	Serhl	143.509	2.34884	0.333174	7.0499	1.79041e-12	5.9156e-11
ENSMUSG00000070031	Sp140	31.1693	2.34668	0.637465	3.68128	0.00023207	0.00175056
ENSMUSG00000021866	Anxa11	38.7488	2.34348	0.587057	3.99191	6.55439e-05	0.00056639
ENSMUSG00000054435	Gimap4	25.4372	2.34024	0.603668	3.8767	0.000105882	0.000866257
ENSMUSG00000019590	Cyb561	188.671	2.33192	0.449051	5.193	2.0693e-07	3.1859e-06
ENSMUSG00000027217	Tspan18	677.177	2.32522	0.431587	5.38761	7.14011e-08	1.19779e-06
ENSMUSG00000041649	Klf8	154.048	2.32473	0.493741	4.7084	2.49673e-06	3.03276e-05
ENSMUSG00000021768	Dusp13	21.99	2.32464	0.576322	4.03359	5.49318e-05	0.00048419
ENSMUSG00000034041	Lyl1	619.739	2.32206	0.662829	3.50326	0.000459594	0.00314288
ENSMUSG00000038175	Mylip	101.613	2.3204	0.509136	4.55753	5.17596e-06	5.86717e-05
ENSMUSG00000021384	Susd3	328.681	2.31873	0.579745	3.99957	6.34587e-05	0.000550122
ENSMUSG00000028456	Unc13b	66.9802	2.31464	0.581128	3.98301	6.80481e-05	0.000586164
ENSMUSG00000022623	Shank3	30.2984	2.31175	0.664559	3.47862	0.000503998	0.00341357
ENSMUSG00000062995	Ica1	430.946	2.31045	0.279212	8.27488	1.28587e-16	6.69187e-15
ENSMUSG00000044197	Gpr146	737.775	2.30761	0.342639	6.7348	1.64156e-11	4.65842e-10
ENSMUSG00000036185	Sapcd1	16.294	2.30643	0.629849	3.66188	0.00025037	0.00186734
ENSMUSG00000003134	Tbc1d8	305.112	2.30525	0.567192	4.06432	4.81721e-05	0.000430528
ENSMUSG00000022382	Wnt7b	897.886	2.3001	0.633133	3.63288	0.000280272	0.00204908
ENSMUSG00000024589	Nedd4l	291.311	2.29939	0.466966	4.9241	8.47495e-07	1.1539e-05
ENSMUSG00000033577	Myo6	390.778	2.29879	0.466854	4.924	8.47949e-07	1.1539e-05
ENSMUSG00000026972	Arrdc1	789.374	2.2943	0.233802	9.81299	9.89877e-23	9.83177e-21
ENSMUSG00000039005	Tlr4	70.8374	2.28532	0.665116	3.43598	0.000590418	0.00392383
ENSMUSG00000046908	Ltb4r1	53.9406	2.28463	0.65161	3.50614	0.00045466	0.00311174
ENSMUSG00000040253	Gbp7	100.417	2.27776	0.615788	3.69893	0.000216507	0.00164338
ENSMUSG00000081534	Slc48a1	1593.34	2.2763	0.24419	9.32183	1.14353e-20	8.78629e-19
ENSMUSG00000041378	Cldn5	34.3822	2.2757	0.625166	3.64015	0.000272484	0.00199932
ENSMUSG00000040350	Trim7	87.0646	2.27345	0.662132	3.43353	0.000595768	0.00395224
ENSMUSG00000020303	Stc2	142.985	2.27254	0.562324	4.04133	5.31487e-05	0.00047051
ENSMUSG00000048163	Selplg	79.3454	2.26931	0.626511	3.62214	0.000292181	0.00212186
ENSMUSG00000091275	Gm3248	12.6474	2.26891	0.634034	3.57853	0.000345536	0.00245569
ENSMUSG00000001943	Vsig2	13.708	2.26198	0.638012	3.54536	0.000392084	0.00273988
ENSMUSG00000030217	Art4	96.1443	2.26135	0.66445	3.40335	0.000665661	0.00434587
ENSMUSG00000043439	Epop	91.8847	2.25082	0.460304	4.88985	1.00913e-06	1.3476e-05
ENSMUSG00000034685	Fam171a2	23.1833	2.25033	0.662127	3.39864	0.000677212	0.00440539
ENSMUSG00000043557	Mdga1	113.955	2.25026	0.661372	3.40241	0.000667934	0.00435548
ENSMUSG00000000791	Il12rb1	26.2259	2.24559	0.661869	3.39281	0.000691801	0.00448775
ENSMUSG00000037405	Icam1	1201.95	2.24502	0.369802	6.07086	1.27228e-09	2.81196e-08
ENSMUSG00000086905	Gm13716	29.2187	2.24472	0.665931	3.3708	0.000749494	0.00480839
ENSMUSG00000092837	Rpph1	330.598	2.24143	0.502188	4.46333	8.06961e-06	8.75722e-05
ENSMUSG00000024451	Arap3	339.99	2.23979	0.317685	7.05034	1.78487e-12	5.9093e-11
ENSMUSG00000087380	2210408F21Rik	78.9739	2.2352	0.654493	3.41516	0.000637439	0.00419017
ENSMUSG00000000409	Lck	78.0836	2.22779	0.644596	3.45611	0.00054803	0.00367059
ENSMUSG00000031828	Klhl36	132.194	2.22318	0.627279	3.54416	0.000393863	0.00275035
ENSMUSG00000040964	Arhgef10l	197.016	2.21955	0.54681	4.05908	4.92654e-05	0.000438996
ENSMUSG00000000753	Serpinf1	2691.1	2.21691	0.253724	8.73747	2.38382e-18	1.43815e-16
ENSMUSG00000058135	Gstm1	1062.92	2.2162	0.226271	9.79445	1.18945e-22	1.16018e-20
ENSMUSG00000040557	Mettl27	261.034	2.21562	0.425861	5.20268	1.96432e-07	3.03576e-06
ENSMUSG00000074802	Gas2l3	676.952	2.21474	0.294195	7.52815	5.14662e-14	2.09583e-12
ENSMUSG00000092593	Gm20492	16.6944	2.20665	0.655173	3.36805	0.000757031	0.0048472
ENSMUSG00000049044	Rapgef4	17.9508	2.20514	0.656967	3.35655	0.000789205	0.00501967
ENSMUSG00000059588	Calcrl	51.5651	2.19798	0.611734	3.59303	0.000326859	0.00233415
ENSMUSG00000026399	Cd55	191.131	2.19623	0.544171	4.03592	5.43877e-05	0.000479914
ENSMUSG00000018339	Gpx3	14104.5	2.19443	0.2561	8.56865	1.04708e-17	5.94285e-16
ENSMUSG00000066382	Iqcf5	29.1503	2.19421	0.654666	3.35165	0.000803304	0.00510137
ENSMUSG00000011382	Dhdh	57.2642	2.18964	0.47608	4.59931	4.23887e-06	4.91088e-05
ENSMUSG00000040314	Ctsg	41.9458	2.18856	0.663698	3.29753	0.000975394	0.00604343
ENSMUSG00000003644	Rps6ka1	664.038	2.18826	0.29475	7.42412	1.13535e-13	4.35145e-12
ENSMUSG00000037295	Ldlrap1	1203.16	2.18447	0.226594	9.64043	5.39619e-22	4.77709e-20
ENSMUSG00000067199	Frat1	155.566	2.18217	0.500465	4.36028	1.29896e-05	0.000134855
ENSMUSG00000064141	Zfp69	209.986	2.18056	0.515804	4.22749	2.36311e-05	0.000230082
ENSMUSG00000037709	Fam13a	72.6971	2.15947	0.659618	3.27382	0.00106106	0.00652211
ENSMUSG00000021196	Pfkp	2924.49	2.15735	0.213998	10.0812	6.6907e-24	7.56839e-22
ENSMUSG00000046341	Gm11223	414.374	2.15685	0.389757	5.53384	3.133e-08	5.65782e-07
ENSMUSG00000036833	Pnpla7	90.3578	2.15581	0.548869	3.92773	8.5753e-05	0.000714857
ENSMUSG00000045636	Mtus1	553.176	2.15059	0.452344	4.75433	1.99102e-06	2.4795e-05
ENSMUSG00000043085	Tmem82	39.765	2.14966	0.587279	3.66038	0.000251844	0.0018749
ENSMUSG00000049871	Nlrc3	70.2841	2.14937	0.606672	3.54289	0.000395761	0.00276053
ENSMUSG00000025867	Cplx2	85.7791	2.14304	0.421142	5.08864	3.60644e-07	5.2781e-06
ENSMUSG00000018909	Arrb1	256.432	2.13485	0.337752	6.32077	2.6027e-10	6.24381e-09
ENSMUSG00000030279	C2cd5	254.955	2.1337	0.395842	5.39029	7.03449e-08	1.18373e-06
ENSMUSG00000028832	Stmn1	4220.26	2.12871	0.17165	12.4014	2.56703e-35	6.96905e-33
ENSMUSG00000030748	Il4ra	704.893	2.12753	0.664652	3.20098	0.00136963	0.00805704
ENSMUSG00000055692	Tmem191c	23.4259	2.12662	0.623006	3.41349	0.000641366	0.00420919
ENSMUSG00000059256	Gzmd	223.474	2.12562	0.653894	3.25071	0.00115117	0.00698116
ENSMUSG00000037336	Mfsd2b	30.1611	2.11909	0.659894	3.21126	0.00132152	0.00782785
ENSMUSG00000031309	Rps6ka3	354.542	2.11705	0.290932	7.27676	3.4193e-13	1.24047e-11
ENSMUSG00000012126	Ubxn11	125.553	2.11537	0.57859	3.65608	0.000256097	0.00189875
ENSMUSG00000044707	Ccnjl	226.338	2.11507	0.606548	3.48706	0.000488368	0.00331736
ENSMUSG00000005583	Mef2c	42.1614	2.114	0.664951	3.17918	0.00147694	0.00857677
ENSMUSG00000033207	Mamdc2	317.072	2.11396	0.658812	3.20875	0.00133315	0.007888
ENSMUSG00000029553	Tfec	37.977	2.11396	0.639689	3.30466	0.000950906	0.00591421
ENSMUSG00000039031	Arhgap18	520.672	2.11315	0.519861	4.06484	4.8066e-05	0.000429955
ENSMUSG00000024422	Dhx16	1379.18	2.11192	0.256597	8.23048	1.86462e-16	9.52126e-15
ENSMUSG00000104786	Gm43573	34.4982	2.1104	0.625923	3.37167	0.000747148	0.00479523
ENSMUSG00000108900	Ccdc194	66.2286	2.10774	0.617378	3.41401	0.000640132	0.00420448
ENSMUSG00000033287	Kctd17	192.319	2.10746	0.411644	5.11963	3.06144e-07	4.55413e-06
ENSMUSG00000042284	Itga1	246.648	2.1066	0.508508	4.14271	3.43223e-05	0.0003182
ENSMUSG00000033107	Rnf125	77.1566	2.10431	0.666148	3.15893	0.00158351	0.00912085
ENSMUSG00000048012	Zfp473	184.741	2.10002	0.385929	5.44147	5.28438e-08	9.16691e-07
ENSMUSG00000031165	Was	183.659	2.09565	0.464941	4.50734	6.56443e-06	7.26907e-05
ENSMUSG00000082229	Nap1l2	195.254	2.09531	0.626797	3.34288	0.000829125	0.00523474
ENSMUSG00000026068	Il18rap	44.9227	2.0905	0.666154	3.13816	0.00170011	0.00970667
ENSMUSG00000041187	Prkd2	606.709	2.08633	0.276354	7.5495	4.36944e-14	1.80187e-12
ENSMUSG00000030729	Pgm2l1	46.3211	2.08565	0.572806	3.64111	0.000271461	0.00199631
ENSMUSG00000041354	Rgl2	829.438	2.08211	0.240217	8.66763	4.41201e-18	2.55755e-16
ENSMUSG00000063458	Lrmda	12.4149	2.07881	0.61484	3.38106	0.000722076	0.00465818
ENSMUSG00000023982	Guca1a	22.6612	2.07861	0.665012	3.12567	0.00177402	0.0100722
ENSMUSG00000029601	Iqcd	21.4217	2.07737	0.648627	3.20271	0.00136139	0.00801433
ENSMUSG00000096971	4930556M19Rik	41.4606	2.07721	0.566521	3.66661	0.00024579	0.00183992
ENSMUSG00000050821	Fam131a	115.285	2.07657	0.638785	3.25082	0.00115074	0.00698116
ENSMUSG00000028906	Epb41	782.339	2.07436	0.238667	8.69144	3.57881e-18	2.09695e-16
ENSMUSG00000088254	Gm24289	11.2021	2.07288	0.647011	3.20378	0.00135637	0.00799636
ENSMUSG00000036931	Nfkbid	75.3885	2.07281	0.658355	3.14847	0.00164125	0.0094102
ENSMUSG00000039450	Dcxr	2608.12	2.06808	0.36021	5.74133	9.3935e-09	1.8259e-07
ENSMUSG00000108701	Gm44616	21.9346	2.06805	0.556439	3.71659	0.000201932	0.00154498
ENSMUSG00000055817	Mta3	1251.82	2.0658	0.181307	11.3939	4.48374e-30	8.49252e-28
ENSMUSG00000035165	Kcne3	52.5761	2.06546	0.64932	3.18096	0.00146789	0.00853335
ENSMUSG00000036155	Mgat5	163.285	2.06157	0.560769	3.67633	0.000236613	0.00177858
ENSMUSG00000047454	Gphn	212.298	2.05848	0.385904	5.33417	9.59843e-08	1.56505e-06
ENSMUSG00000031155	Pim2	1327.89	2.05726	0.254008	8.09919	5.53266e-16	2.70635e-14
ENSMUSG00000028957	Per3	209.614	2.0572	0.306292	6.71646	1.86186e-11	5.21098e-10
ENSMUSG00000030041	M1ap	49.3797	2.05269	0.665891	3.08262	0.0020519	0.0113956
ENSMUSG00000031209	Heph	50.5964	2.05242	0.658047	3.11896	0.00181491	0.0102685
ENSMUSG00000035578	Iqcg	119.592	2.05067	0.627483	3.26808	0.0010828	0.00662572
ENSMUSG00000025494	Sigirr	144.525	2.05037	0.551623	3.71698	0.000201622	0.00154333
ENSMUSG00000030921	Trim30a	43.3243	2.05011	0.663505	3.08982	0.00200278	0.0111685
ENSMUSG00000024049	Myom1	46.9455	2.05003	0.603098	3.39916	0.00067592	0.00439874
ENSMUSG00000028885	Smpdl3b	565.328	2.04721	0.357868	5.72059	1.06157e-08	2.03433e-07
ENSMUSG00000007035	Msh5	63.5034	2.04703	0.610453	3.3533	0.000798534	0.00507306
ENSMUSG00000023088	Abcc1	562.119	2.04439	0.245072	8.342	7.30442e-17	3.88829e-15
ENSMUSG00000000275	Trim25	288.397	2.04143	0.353993	5.76686	8.07634e-09	1.58692e-07
ENSMUSG00000038517	Tbkbp1	210.953	2.04117	0.310922	6.56489	5.20711e-11	1.37916e-09
ENSMUSG00000085912	Trp53cor1	35.8172	2.03944	0.588438	3.46585	0.000528566	0.00356219
ENSMUSG00000019832	Rab32	293.532	2.03795	0.382474	5.32834	9.91117e-08	1.61282e-06
ENSMUSG00000041119	Pde9a	80.9108	2.03761	0.657074	3.10104	0.00192843	0.0107946
ENSMUSG00000071369	Map3k5	76.7982	2.03661	0.661039	3.08092	0.0020636	0.011445
ENSMUSG00000038304	Cd160	90.2462	2.03327	0.663401	3.06492	0.00217729	0.0119534
ENSMUSG00000023243	Kcnk5	93.7798	2.03206	0.568529	3.57425	0.000351239	0.00249078
ENSMUSG00000032717	Mdfi	35.7778	2.03155	0.649358	3.12855	0.00175669	0.00998418
ENSMUSG00000027901	Dennd2d	41.3025	2.02831	0.652468	3.10868	0.00187927	0.0105812
ENSMUSG00000104030	5330406M23Rik	22.7986	2.02761	0.664761	3.05014	0.00228734	0.0124195
ENSMUSG00000056917	Sipa1	787.421	2.02338	0.294151	6.87873	6.03892e-12	1.83522e-10
ENSMUSG00000020696	Rffl	188.585	2.02205	0.42303	4.77992	1.75368e-06	2.21096e-05
ENSMUSG00000005672	Kit	72.3193	2.02194	0.651697	3.10257	0.00191848	0.0107537
ENSMUSG00000024236	Svil	471.249	2.01954	0.359572	5.61651	1.94852e-08	3.61086e-07
ENSMUSG00000073414	Mpig6b	44.456	2.01712	0.646715	3.11903	0.00181448	0.0102685
ENSMUSG00000026791	Slc2a8	401.512	2.01225	0.384166	5.23797	1.62352e-07	2.55019e-06
ENSMUSG00000011263	Exoc3l2	605.985	2.01148	0.408615	4.92268	8.53664e-07	1.15974e-05
ENSMUSG00000068015	Lrch1	101.935	2.00683	0.466742	4.29965	1.71071e-05	0.000171904
ENSMUSG00000098112	Bin2	181.068	2.00662	0.624271	3.21434	0.00130744	0.00776975
ENSMUSG00000031506	Ptpn7	62.4095	2.00607	0.541034	3.70784	0.000209036	0.0015941
ENSMUSG00000039519	Cyp7b1	347.316	2.00472	0.650872	3.08006	0.00206961	0.0114706
ENSMUSG00000084289	Gm6977	14.4436	2.00332	0.472009	4.24424	2.19339e-05	0.00021523
ENSMUSG00000026815	Gfi1b	46.9352	2.00187	0.637112	3.1421	0.0016774	0.00959043
ENSMUSG00000041329	Atp1b2	117.203	1.99889	0.560299	3.56754	0.000360344	0.00254648
ENSMUSG00000046295	Ankle1	94.0791	1.9985	0.551061	3.62664	0.000287131	0.00209078
ENSMUSG00000020357	Flt4	725.033	1.99328	0.494188	4.03343	5.49676e-05	0.000484244
ENSMUSG00000024222	Fkbp5	147.626	1.99151	0.406169	4.90317	9.43029e-07	1.26846e-05
ENSMUSG00000061411	Nol4l	629.028	1.98901	0.294264	6.75927	1.38685e-11	3.99123e-10
ENSMUSG00000028104	Polr3gl	120.929	1.98839	0.443487	4.48354	7.34149e-06	8.04748e-05
ENSMUSG00000052560	Cpne8	162.23	1.98774	0.609364	3.26199	0.00110633	0.00674187
ENSMUSG00000021696	Elovl7	387.497	1.98352	0.333337	5.95049	2.67337e-09	5.64073e-08
ENSMUSG00000034807	Colgalt1	2632.26	1.9823	0.193861	10.2253	1.52693e-24	1.77658e-22
ENSMUSG00000040479	Dgkz	776.084	1.97939	0.243055	8.14378	3.83116e-16	1.90843e-14
ENSMUSG00000027792	Bche	98.8926	1.97797	0.45059	4.38974	1.13488e-05	0.000119419
ENSMUSG00000102383	Gm38142	22.2765	1.97703	0.653062	3.02733	0.00246728	0.0132333
ENSMUSG00000038132	Rbm24	74.8332	1.97642	0.581049	3.40147	0.000670247	0.00436531
ENSMUSG00000019982	Myb	23.0584	1.9728	0.641682	3.07443	0.00210909	0.0116536
ENSMUSG00000032554	Trf	10.757	1.97151	0.657197	2.99987	0.00270091	0.0142656
ENSMUSG00000015016	Acsf3	257.458	1.9703	0.361169	5.45533	4.88812e-08	8.55237e-07
ENSMUSG00000070639	Lrrc8b	240.888	1.96861	0.541741	3.63386	0.000279218	0.00204412
ENSMUSG00000070644	Etnk2	76.0517	1.96853	0.640592	3.07299	0.00211924	0.0117018
ENSMUSG00000040712	Camta2	266.544	1.96654	0.281637	6.98253	2.89904e-12	9.25932e-11
ENSMUSG00000027340	Slc23a2	258.719	1.96643	0.361226	5.44376	5.21675e-08	9.06891e-07
ENSMUSG00000036019	Tmtc2	15.8213	1.96238	0.640698	3.06288	0.00219217	0.0120189
ENSMUSG00000030787	Lyve1	52.0858	1.96206	0.512002	3.83213	0.000127039	0.00101888
ENSMUSG00000037685	Atp8a1	59.9616	1.95475	0.608105	3.2145	0.00130673	0.00776836
ENSMUSG00000026475	Rgs16	62.4212	1.95347	0.629345	3.10397	0.00190944	0.0107251
ENSMUSG00000028159	Dapp1	302.594	1.95044	0.47099	4.14114	3.45584e-05	0.000320024
ENSMUSG00000036661	Dennd3	61.31	1.94924	0.608224	3.20481	0.00135152	0.00797933
ENSMUSG00000074604	Mgst2	54.8449	1.94898	0.657289	2.96518	0.00302508	0.015653
ENSMUSG00000025215	Tlx1	129.958	1.94497	0.64184	3.0303	0.00244308	0.0131338
ENSMUSG00000022758	P2rx6	20.6375	1.94456	0.606798	3.20462	0.00135239	0.00798158
ENSMUSG00000002228	Ppm1j	151.07	1.94416	0.569052	3.41649	0.000634342	0.00417487
ENSMUSG00000074218	Cox7a1	157.788	1.944	0.374581	5.18979	2.10527e-07	3.23222e-06
ENSMUSG00000098557	Kctd12	8.89259	1.94288	0.64347	3.01938	0.00253292	0.013523
ENSMUSG00000063060	Sox7	502.847	1.93656	0.624126	3.10283	0.00191677	0.010753
ENSMUSG00000078853	Igtp	48.1531	1.93518	0.656907	2.94589	0.00322027	0.0165473
ENSMUSG00000028214	Gem	683.944	1.93372	0.497701	3.88532	0.000102197	0.000839479
ENSMUSG00000044024	Rell2	17.3152	1.93244	0.636367	3.03668	0.00239197	0.0129102
ENSMUSG00000019732	Calr3	147.534	1.92928	0.490302	3.93488	8.3237e-05	0.000696377
ENSMUSG00000097325	Gm16897	11.5303	1.92905	0.658961	2.9274	0.00341805	0.017361
ENSMUSG00000029851	Tcaf2	138.143	1.92366	0.588802	3.26708	0.00108663	0.0066467
ENSMUSG00000074971	Fibin	88.0277	1.92277	0.664957	2.89157	0.00383323	0.019118
ENSMUSG00000037428	Vgf	129.701	1.91477	0.610421	3.13681	0.00170796	0.00974467
ENSMUSG00000040296	Ddx58	138.875	1.91089	0.456568	4.18532	2.8476e-05	0.000270621
ENSMUSG00000046449	Nexmif	37.4833	1.90667	0.607989	3.13603	0.00171249	0.00976364
ENSMUSG00000050106	Tmc8	20.2657	1.90586	0.664192	2.86944	0.00411198	0.0201929
ENSMUSG00000008540	Mgst1	76.8729	1.90553	0.629877	3.02525	0.00248429	0.0133114
ENSMUSG00000040875	Osbpl10	45.2402	1.90392	0.653705	2.9125	0.00358545	0.0180816
ENSMUSG00000040713	Creg1	1285.74	1.89908	0.204826	9.27168	1.83232e-20	1.36286e-18
ENSMUSG00000030707	Coro1a	101.85	1.89855	0.663221	2.86262	0.00420152	0.0205583
ENSMUSG00000047250	Ptgs1	320.37	1.89845	0.651121	2.91567	0.00354929	0.0179269
ENSMUSG00000009654	Oit3	134.23	1.89666	0.59309	3.19793	0.0013842	0.00813687
ENSMUSG00000051811	Cox6b2	975.273	1.89511	0.374176	5.06476	4.08909e-07	5.91013e-06
ENSMUSG00000010307	Tmem86a	73.4525	1.89467	0.617715	3.06723	0.00216053	0.0118824
ENSMUSG00000001029	Icam2	65.1092	1.89265	0.580207	3.26203	0.00110617	0.00674187
ENSMUSG00000047638	Nr1h4	16.2429	1.89188	0.61197	3.09146	0.00199178	0.0111224
ENSMUSG00000095930	Nim1k	71.8495	1.89033	0.559978	3.37571	0.000736243	0.0047327
ENSMUSG00000034930	Rtkn	835.089	1.88959	0.196597	9.6115	7.14966e-22	6.19473e-20
ENSMUSG00000051977	Prdm9	25.6912	1.88742	0.625444	3.01773	0.00254679	0.0135881
ENSMUSG00000057143	Trim12c	75.0326	1.88736	0.488242	3.86562	0.000110805	0.000902453
ENSMUSG00000039982	Dtx4	81.6799	1.88618	0.625156	3.01713	0.00255183	0.0136017
ENSMUSG00000088025	Rprl3	13.404	1.88613	0.653739	2.88515	0.00391229	0.0194232
ENSMUSG00000036875	Dna2	492.076	1.88529	0.328803	5.7338	9.82075e-09	1.90441e-07
ENSMUSG00000027931	Npr1	153.341	1.88391	0.560097	3.36355	0.000769463	0.00491907
ENSMUSG00000029275	Gfi1	80.2848	1.88055	0.627021	2.99918	0.00270709	0.0142843
ENSMUSG00000070576	Mn1	241.719	1.88052	0.492213	3.82054	0.000133162	0.00106171
ENSMUSG00000021846	Peli2	27.7832	1.88042	0.666138	2.82287	0.00475966	0.0227561
ENSMUSG00000060594	Layn	114.686	1.87912	0.598401	3.14023	0.00168814	0.00964508
ENSMUSG00000108402	9430064I24Rik	22.5788	1.87805	0.543235	3.45716	0.000545895	0.0036593
ENSMUSG00000024521	Pmaip1	517.72	1.87798	0.436434	4.30302	1.68486e-05	0.000169621
ENSMUSG00000044092	C130050O18Rik	17.2399	1.87599	0.609637	3.07723	0.00208935	0.0115642
ENSMUSG00000024661	Fth1	85585.5	1.87341	0.190372	9.84081	7.51045e-23	7.55171e-21
ENSMUSG00000078771	Evi2a	26.5454	1.87278	0.666063	2.81171	0.00492783	0.023387
ENSMUSG00000045010	Gm4779	38.4686	1.87072	0.639122	2.92701	0.00342233	0.0173773
ENSMUSG00000104835	Gm5547	10.5219	1.87066	0.587505	3.18408	0.00145215	0.00846353
ENSMUSG00000028634	Hivep3	28.1002	1.86705	0.649362	2.8752	0.00403769	0.0199061
ENSMUSG00000036561	Ppp6r2	100.974	1.86467	0.438508	4.25231	2.11573e-05	0.000208363
ENSMUSG00000042759	Apobr	102.987	1.86396	0.665178	2.80219	0.00507567	0.0239572
ENSMUSG00000034731	Dgkh	180.197	1.86228	0.426038	4.37116	1.2359e-05	0.0001288
ENSMUSG00000097081	Gm10425	82.9563	1.86164	0.36239	5.13712	2.78975e-07	4.17284e-06
ENSMUSG00000099983	1700022E09Rik	9.32303	1.86015	0.629811	2.95351	0.00314184	0.0161698
ENSMUSG00000019689	Fmc1	694.883	1.85815	0.269393	6.89755	5.29062e-12	1.61991e-10
ENSMUSG00000026489	Coq8a	39.4029	1.8571	0.659308	2.81674	0.00485135	0.0231266
ENSMUSG00000085665	Gm12059	22.9331	1.85515	0.650464	2.85204	0.0043439	0.0210777
ENSMUSG00000039396	Neil3	350.18	1.85188	0.319741	5.79182	6.96297e-09	1.38201e-07
ENSMUSG00000025557	Slc15a1	13.3224	1.85151	0.648939	2.85313	0.00432908	0.0210183
ENSMUSG00000031337	Mtm1	67.8673	1.85027	0.529394	3.49506	0.000473949	0.00323019
ENSMUSG00000030946	Lhpp	548.389	1.84808	0.268988	6.87051	6.3973e-12	1.92617e-10
ENSMUSG00000109378	Gm49396	20.7883	1.84577	0.659891	2.79708	0.00515666	0.0242485
ENSMUSG00000026621	Marc1	23.5278	1.84512	0.660596	2.79311	0.00522038	0.0244986
ENSMUSG00000033065	Pfkm	849.242	1.84449	0.245364	7.51735	5.58967e-14	2.25931e-12
ENSMUSG00000051517	Arhgef39	646.545	1.84208	0.314369	5.85961	4.63945e-09	9.47473e-08
ENSMUSG00000105107	Gm43412	65.0402	1.8418	0.582432	3.16226	0.00156549	0.00903947
ENSMUSG00000003934	Efnb3	189.066	1.84154	0.552937	3.33047	0.000866994	0.00544428
ENSMUSG00000090086	AI480526	16.576	1.83955	0.567977	3.23877	0.00120046	0.00723095
ENSMUSG00000019846	Lama4	251.946	1.83749	0.515661	3.56337	0.000366125	0.00258285
ENSMUSG00000046245	Pilra	35.135	1.83702	0.629103	2.92005	0.00349971	0.017715
ENSMUSG00000020634	Ubxn2a	381.833	1.83585	0.287479	6.38604	1.70237e-10	4.1699e-09
ENSMUSG00000030589	Rasgrp4	46.7467	1.83375	0.602763	3.04224	0.00234828	0.0126996
ENSMUSG00000037366	Pafah2	443.051	1.83282	0.272704	6.72092	1.80578e-11	5.07143e-10
ENSMUSG00000071226	Cecr2	142.887	1.83116	0.416932	4.39199	1.12318e-05	0.000118493
ENSMUSG00000000253	Gmpr	1258.7	1.83116	0.241627	7.57846	3.49682e-14	1.46804e-12
ENSMUSG00000020827	Mink1	113.25	1.83102	0.463915	3.94687	7.91781e-05	0.000666184
ENSMUSG00000026785	Pkn3	399.304	1.82412	0.379805	4.80278	1.5648e-06	1.99601e-05
ENSMUSG00000053158	Fes	1154.02	1.82312	0.397148	4.59054	4.42099e-06	5.1001e-05
ENSMUSG00000027227	Sord	339.671	1.82228	0.47744	3.81676	0.000135213	0.00107649
ENSMUSG00000056529	Ptafr	92.4593	1.82114	0.59976	3.03645	0.00239385	0.0129156
ENSMUSG00000015806	Qdpr	2586.02	1.81961	0.164966	11.0302	2.73142e-28	4.40516e-26
ENSMUSG00000032020	Ubash3b	1861.86	1.81748	0.322994	5.627	1.83375e-08	3.41371e-07
ENSMUSG00000079563	Pglyrp2	14.3373	1.81706	0.548276	3.31414	0.000919258	0.00573269
ENSMUSG00000035877	Zhx3	156.775	1.81652	0.404888	4.48647	7.24126e-06	7.95367e-05
ENSMUSG00000021280	Exoc3l4	287.952	1.81627	0.290589	6.25029	4.09702e-10	9.60236e-09
ENSMUSG00000031790	Mmp15	132.299	1.81374	0.633274	2.86407	0.0041823	0.0204827
ENSMUSG00000027495	Fam210b	634.993	1.81177	0.325141	5.57225	2.51471e-08	4.60248e-07
ENSMUSG00000026737	Pip4k2a	196.494	1.81031	0.369069	4.90507	9.33957e-07	1.25729e-05
ENSMUSG00000045349	Sh2d5	121.163	1.80848	0.641815	2.81776	0.00483606	0.0230875
ENSMUSG00000020806	Rhbdf2	413.236	1.80842	0.355221	5.09097	3.56228e-07	5.22286e-06
ENSMUSG00000026601	Axdnd1	180.049	1.8078	0.568892	3.17775	0.00148422	0.00861291
ENSMUSG00000105382	Gm43339	25.5049	1.80709	0.583814	3.09532	0.00196599	0.0109935
ENSMUSG00000028033	Kcnq5	62.9922	1.80581	0.638392	2.82868	0.00467407	0.0224391
ENSMUSG00000096655	1700065D16Rik	11.1293	1.80525	0.650051	2.77708	0.00548492	0.0255487
ENSMUSG00000053395	Cacng8	15.1909	1.80116	0.649432	2.77344	0.0055467	0.0257335
ENSMUSG00000072770	Acrbp	43.066	1.79934	0.561677	3.20352	0.00135759	0.00800066
ENSMUSG00000033361	Prrg3	110.385	1.79055	0.496245	3.60819	0.000308335	0.00221845
ENSMUSG00000054474	Thnsl2	383.632	1.78991	0.388347	4.60907	4.04482e-06	4.71625e-05
ENSMUSG00000068101	Cenpm	497.481	1.78858	0.297625	6.00949	1.86107e-09	4.03124e-08
ENSMUSG00000022756	Slc7a4	20.5276	1.78574	0.65074	2.74417	0.00606634	0.0277497
ENSMUSG00000036225	Kctd1	86.6651	1.78382	0.592705	3.00963	0.00261565	0.0138783
ENSMUSG00000031253	Srpx2	456.715	1.78151	0.63288	2.81492	0.00487897	0.0232238
ENSMUSG00000049422	Chchd10	1548.44	1.78094	0.362521	4.91265	8.98545e-07	1.21363e-05
ENSMUSG00000006345	Ggt1	83.3809	1.78063	0.622963	2.85832	0.00425895	0.0207707
ENSMUSG00000029086	Prom1	327.214	1.78055	0.600736	2.96394	0.00303723	0.0157101
ENSMUSG00000046814	Gchfr	1871.27	1.77325	0.331037	5.35664	8.47826e-08	1.40777e-06
ENSMUSG00000004446	Bid	2104.05	1.77149	0.264117	6.7072	1.98389e-11	5.543e-10
ENSMUSG00000045005	Fzd5	15.4352	1.77092	0.663798	2.66786	0.00763371	0.0335525
ENSMUSG00000027200	Sema6d	38.2541	1.7685	0.661082	2.67515	0.00746955	0.0330181
ENSMUSG00000041817	Fam169a	121.625	1.76701	0.545264	3.24065	0.00119259	0.00719624
ENSMUSG00000007837	Prrg2	535.03	1.76543	0.208885	8.4517	2.87101e-17	1.59067e-15
ENSMUSG00000063268	Parp10	161.939	1.76527	0.496342	3.55657	0.00037573	0.00263691
ENSMUSG00000009092	Derl3	241.09	1.76513	0.637416	2.7692	0.00561934	0.0260112
ENSMUSG00000036168	Ccdc38	8.38287	1.7647	0.660051	2.67359	0.00750449	0.0331104
ENSMUSG00000087187	Gm13431	11.923	1.76394	0.620619	2.84224	0.00447983	0.0216598
ENSMUSG00000038886	Man2a2	571.739	1.76217	0.309753	5.68896	1.27816e-08	2.4294e-07
ENSMUSG00000020027	Socs2	486.772	1.76169	0.435706	4.04329	5.27063e-05	0.000466989
ENSMUSG00000001918	Slc1a5	995.006	1.76029	0.294943	5.96822	2.39859e-09	5.0807e-08
ENSMUSG00000022453	Naga	733.036	1.75715	0.258988	6.78466	1.16358e-11	3.39061e-10
ENSMUSG00000022456	Sept3	109.067	1.75701	0.604045	2.90873	0.00362896	0.0182783
ENSMUSG00000026888	Grb14	252.709	1.7565	0.55028	3.19201	0.00141288	0.00828454
ENSMUSG00000014453	Blk	26.2314	1.75402	0.639039	2.74477	0.00605531	0.027722
ENSMUSG00000044338	Aplnr	619.284	1.75378	0.569114	3.08159	0.00205896	0.0114283
ENSMUSG00000040434	Large2	52.3459	1.75112	0.665963	2.62945	0.00855219	0.0367952
ENSMUSG00000002603	Tgfb1	23.5404	1.74752	0.63366	2.75782	0.00581881	0.0267975
ENSMUSG00000031822	Gse1	70.2918	1.74638	0.584523	2.9877	0.00281087	0.014727
ENSMUSG00000000693	Loxl3	361.746	1.7456	0.420759	4.14869	3.34388e-05	0.000310893
ENSMUSG00000032202	Rab27a	54.3328	1.74539	0.665836	2.62135	0.00875822	0.0374738
ENSMUSG00000046207	Pik3r6	36.25	1.74298	0.658108	2.64847	0.00808576	0.0351599
ENSMUSG00000029822	Osbpl3	606.193	1.7419	0.334912	5.20107	1.98143e-07	3.05928e-06
ENSMUSG00000026923	Notch1	930.443	1.74184	0.288182	6.04421	1.50141e-09	3.29159e-08
ENSMUSG00000037010	Apln	95.0891	1.73985	0.661357	2.63073	0.00852026	0.0366984
ENSMUSG00000017446	C1qtnf1	161.757	1.73967	0.64763	2.68621	0.00722683	0.0321195
ENSMUSG00000025529	Zfp711	307.913	1.73951	0.504918	3.44512	0.000570796	0.00380585
ENSMUSG00000024352	Spata24	180.772	1.73697	0.352951	4.92128	8.59806e-07	1.16712e-05
ENSMUSG00000015214	Mtmr1	51.385	1.73442	0.579631	2.99229	0.00276894	0.0145636
ENSMUSG00000025193	Cutc	261.173	1.73156	0.325989	5.31171	1.08604e-07	1.75706e-06
ENSMUSG00000090698	Apold1	27.9686	1.73038	0.573626	3.01657	0.00255654	0.013609
ENSMUSG00000057156	Homez	257.503	1.72795	0.397895	4.34273	1.40722e-05	0.000144438
ENSMUSG00000037124	Trim58	13.3172	1.72674	0.519305	3.32509	0.000883904	0.0055334
ENSMUSG00000049281	Scn3b	128.423	1.72389	0.607489	2.83773	0.00454351	0.0218898
ENSMUSG00000033763	Mtss1l	176.351	1.72381	0.356782	4.83154	1.35478e-06	1.75421e-05
ENSMUSG00000096929	A330023F24Rik	21.3215	1.72283	0.615706	2.79814	0.00513984	0.0241764
ENSMUSG00000021281	Tnfaip2	1361.98	1.72189	0.246374	6.98891	2.77034e-12	8.93587e-11
ENSMUSG00000021211	Akr1c12	22.286	1.72143	0.618144	2.78483	0.00535556	0.0250321
ENSMUSG00000027371	Fahd2a	172.433	1.72142	0.41206	4.17761	2.94588e-05	0.000277854
ENSMUSG00000028717	Tal1	517.877	1.71954	0.625103	2.75081	0.00594489	0.0273193
ENSMUSG00000035352	Ccl12	6.03758	1.71947	0.567448	3.03018	0.00244407	0.0131341
ENSMUSG00000026939	Tmem141	161.838	1.7191	0.472234	3.64036	0.000272261	0.00199858
ENSMUSG00000056267	Cep70	329.102	1.71809	0.233223	7.36671	1.74887e-13	6.50395e-12
ENSMUSG00000036553	Sh3tc1	306.186	1.7172	0.445518	3.8544	0.000116013	0.000939702
ENSMUSG00000026249	Serpine2	5383.26	1.71656	0.327012	5.24921	1.52749e-07	2.40632e-06
ENSMUSG00000039395	Mreg	151.568	1.71606	0.553088	3.10269	0.0019177	0.010753
ENSMUSG00000006219	Fblim1	1415.08	1.7137	0.271338	6.31576	2.68831e-10	6.4397e-09
ENSMUSG00000027074	Slc43a3	878.733	1.71151	0.318734	5.36973	7.88542e-08	1.31604e-06
ENSMUSG00000044162	Tnip3	13.7222	1.71063	0.533874	3.20419	0.00135442	0.00798772
ENSMUSG00000059895	Ptp4a3	103.005	1.7098	0.64872	2.63565	0.0083977	0.0362448
ENSMUSG00000006494	Pdk1	118.907	1.70898	0.607595	2.8127	0.00491281	0.0233474
ENSMUSG00000037280	Galnt6	25.6229	1.70631	0.562771	3.03198	0.00242956	0.0130784
ENSMUSG00000041679	Lrrc29	37.428	1.70457	0.659459	2.5848	0.00974353	0.0409158
ENSMUSG00000036466	Megf11	19.5446	1.70395	0.587535	2.90017	0.00372966	0.0186742
ENSMUSG00000018427	Ypel2	38.6834	1.70151	0.636899	2.67155	0.00755016	0.0332661
ENSMUSG00000029408	Abcb9	42.2504	1.69806	0.656029	2.58839	0.00964249	0.0405542
ENSMUSG00000097860	Gm26857	9.991	1.6957	0.665834	2.54673	0.0108737	0.0445364
ENSMUSG00000032679	Cd59a	1204.28	1.69342	0.241255	7.01924	2.23076e-12	7.28192e-11
ENSMUSG00000085715	Tsix	11.1974	1.69274	0.665579	2.54326	0.0109822	0.0449132
ENSMUSG00000000531	Grasp	344.156	1.6891	0.42133	4.00896	6.09861e-05	0.000530663
ENSMUSG00000039621	Prex1	52.9118	1.68484	0.666046	2.52962	0.0114188	0.0464188
ENSMUSG00000040797	Iqsec3	11.8128	1.68147	0.604222	2.78286	0.00538819	0.0251557
ENSMUSG00000019066	Rab3d	185.333	1.68057	0.562004	2.99031	0.00278696	0.0146372
ENSMUSG00000027684	Mecom	26.3125	1.67944	0.646225	2.59885	0.00935374	0.0395851
ENSMUSG00000025656	Arhgef9	49.5566	1.67907	0.644417	2.60556	0.00917242	0.0390002
ENSMUSG00000035983	Gm7008	18.8568	1.67587	0.657119	2.55033	0.0107621	0.0442324
ENSMUSG00000022469	Rapgef3	153.455	1.67583	0.661847	2.53205	0.0113399	0.0461329
ENSMUSG00000038178	Slc43a2	95.5147	1.67543	0.54493	3.07458	0.00210799	0.0116515
ENSMUSG00000021884	Hacl1	201.38	1.67427	0.484016	3.45911	0.000541958	0.00363739
ENSMUSG00000052632	Asap2	167.158	1.67344	0.434691	3.84973	0.00011825	0.00095592
ENSMUSG00000042340	Ctf1	49.0477	1.66937	0.646836	2.58082	0.00985665	0.0412526
ENSMUSG00000021591	Glrx	481.368	1.66747	0.30938	5.38973	7.05647e-08	1.18551e-06
ENSMUSG00000023045	Soat2	170.319	1.66656	0.604877	2.75521	0.00586552	0.0269897
ENSMUSG00000097797	Gm26901	40.4916	1.66524	0.545854	3.0507	0.00228307	0.0124005
ENSMUSG00000051184	Zfp524	96.2868	1.66469	0.314968	5.28526	1.25527e-07	2.00659e-06
ENSMUSG00000060470	Adgrg3	2262.16	1.66379	0.61662	2.69825	0.00697052	0.0312188
ENSMUSG00000061306	Slc38a10	1323.82	1.66158	0.223204	7.44423	9.75106e-14	3.79081e-12
ENSMUSG00000079110	Capn3	17.2284	1.65662	0.645561	2.56618	0.0102826	0.0425973
ENSMUSG00000030722	Nfatc2ip	29.9379	1.6557	0.613093	2.70057	0.00692198	0.031027
ENSMUSG00000020034	Tcp11l2	61.97	1.65269	0.641348	2.5769	0.00996907	0.0415735
ENSMUSG00000030966	Trim21	176.747	1.65265	0.429343	3.84926	0.000118475	0.000956397
ENSMUSG00000085860	2410003L11Rik	271.314	1.65142	0.313511	5.26751	1.38288e-07	2.19764e-06
ENSMUSG00000027333	Smox	277.923	1.64968	0.525947	3.13659	0.00170924	0.00974853
ENSMUSG00000020707	Rnf135	196.959	1.64686	0.447339	3.68145	0.000231913	0.00175056
ENSMUSG00000002111	Spi1	48.8333	1.6448	0.62914	2.61437	0.00893926	0.0381182
ENSMUSG00000110156	Gm42067	41.2405	1.6428	0.604605	2.71715	0.00658469	0.0297608
ENSMUSG00000107932	Gm44432	15.2374	1.64236	0.653993	2.51128	0.0120295	0.0484668
ENSMUSG00000031626	Sorbs2	48.3425	1.64201	0.65306	2.51434	0.0119257	0.0481551
ENSMUSG00000022912	Pros1	2878.92	1.64181	0.217862	7.536	4.84589e-14	1.98828e-12
ENSMUSG00000030102	Itpr1	227.444	1.63781	0.445441	3.67682	0.000236158	0.0017768
ENSMUSG00000028076	Cd1d1	158.908	1.63764	0.365092	4.48555	7.27261e-06	7.98271e-05
ENSMUSG00000070476	Fam217b	166.674	1.63457	0.448943	3.64092	0.000271663	0.00199689
ENSMUSG00000026482	Rgl1	202.946	1.63363	0.42572	3.83733	0.000124377	0.000999991
ENSMUSG00000100967	Gm29666	22.7621	1.63232	0.630101	2.59057	0.00958169	0.040358
ENSMUSG00000002797	Ggct	573.377	1.63157	0.30226	5.39789	6.74309e-08	1.1394e-06
ENSMUSG00000026433	Rab29	252.462	1.62922	0.348211	4.67883	2.88515e-06	3.45306e-05
ENSMUSG00000039994	Timeless	1164.88	1.62921	0.221374	7.35953	1.84564e-13	6.84822e-12
ENSMUSG00000097004	4731419I09Rik	12.1417	1.62736	0.61902	2.62893	0.00856547	0.0368426
ENSMUSG00000037098	Rab11fip3	359.257	1.62645	0.375617	4.33007	1.49062e-05	0.00015204
ENSMUSG00000031133	Arhgef6	93.2453	1.62413	0.630148	2.57738	0.00995517	0.0415475
ENSMUSG00000070348	Ccnd1	6464.2	1.62407	0.277096	5.86105	4.59937e-09	9.4238e-08
ENSMUSG00000072949	Acot1	141.491	1.62292	0.505383	3.21126	0.00132154	0.00782785
ENSMUSG00000078439	Smim24	47.202	1.61804	0.610367	2.65093	0.0080271	0.0349493
ENSMUSG00000033386	Frrs1	1912.45	1.61722	0.19415	8.32976	8.10066e-17	4.28415e-15
ENSMUSG00000091971	Hspa1a	7.413	1.61544	0.599642	2.69402	0.00705966	0.0315573
ENSMUSG00000068631	Gm7676	6.58842	1.61315	0.625123	2.58054	0.0098646	0.0412646
ENSMUSG00000047388	Atmin	225.216	1.61247	0.339235	4.75326	2.00159e-06	2.48885e-05
ENSMUSG00000041396	Mettl18	251.203	1.61074	0.322243	4.99853	5.77695e-07	8.15467e-06
ENSMUSG00000040722	Scamp5	532.568	1.60767	0.297614	5.40187	6.59493e-08	1.11668e-06
ENSMUSG00000063564	Col23a1	85.3045	1.6071	0.559526	2.87225	0.0040756	0.0200655
ENSMUSG00000021699	Pde4d	390.842	1.60579	0.268553	5.9794	2.23965e-09	4.76884e-08
ENSMUSG00000063684	Gm13910	55.5876	1.60146	0.29763	5.38072	7.41889e-08	1.24328e-06
ENSMUSG00000040111	Gramd1b	99.5311	1.6004	0.554306	2.88722	0.00388663	0.0193134
ENSMUSG00000028789	Azin2	240.46	1.59604	0.418057	3.81777	0.000134664	0.00107264
ENSMUSG00000022103	Gfra2	986.068	1.59599	0.369133	4.32361	1.53497e-05	0.000156172
ENSMUSG00000085436	Zfp335os	52.5327	1.59035	0.536095	2.96654	0.00301174	0.0155939
ENSMUSG00000043993	2900052L18Rik	55.9387	1.58961	0.620944	2.55999	0.0104675	0.0432205
ENSMUSG00000067567	Hdac8	153.669	1.58936	0.455367	3.49029	0.000482501	0.00327887
ENSMUSG00000108866	Gm35082	79.8654	1.58744	0.499014	3.18116	0.00146689	0.00853058
ENSMUSG00000029521	Chek2	545.929	1.58472	0.253433	6.25303	4.02561e-10	9.44858e-09
ENSMUSG00000020279	Il9r	16.739	1.58215	0.568944	2.78086	0.00542147	0.0252893
ENSMUSG00000089996	Tmsb15b2	13.8574	1.58157	0.602994	2.62286	0.00871948	0.0373768
ENSMUSG00000096986	4930509E16Rik	11.6685	1.57737	0.601901	2.62064	0.00877644	0.037532
ENSMUSG00000096974	Gm26881	13.0527	1.57585	0.630361	2.49992	0.0124223	0.0496832
ENSMUSG00000038128	Camk4	272.373	1.57424	0.463243	3.39829	0.000678073	0.00440923
ENSMUSG00000034799	Unc13a	105.157	1.57339	0.51709	3.04277	0.00234408	0.0126853
ENSMUSG00000042599	Kdm7a	52.1996	1.57315	0.612974	2.56642	0.0102755	0.0425849
ENSMUSG00000030590	Fam98c	103.491	1.57031	0.316839	4.95619	7.18904e-07	9.93234e-06
ENSMUSG00000032827	Ppp1r9a	143.319	1.56621	0.468446	3.34341	0.00082755	0.00522807
ENSMUSG00000069805	Fbp1	26.2215	1.5641	0.596804	2.6208	0.00877244	0.0375248
ENSMUSG00000059842	Zfp341	53.321	1.56162	0.54847	2.84724	0.00441006	0.0213733
ENSMUSG00000018845	Unc45b	78.9325	1.56123	0.616815	2.53112	0.01137	0.0462323
ENSMUSG00000071632	2510002D24Rik	499.341	1.55589	0.223523	6.96074	3.38495e-12	1.06649e-10
ENSMUSG00000064267	Hvcn1	52.8309	1.55298	0.495913	3.13157	0.00173877	0.00989615
ENSMUSG00000027630	Tbl1xr1	292.373	1.55228	0.282243	5.4998	3.80216e-08	6.76903e-07
ENSMUSG00000098024	Gm27003	11.7615	1.55096	0.599145	2.58862	0.00963612	0.0405379
ENSMUSG00000085894	Gm15832	20.3645	1.54841	0.612894	2.52639	0.011524	0.0467623
ENSMUSG00000011658	Fuz	37.6917	1.54723	0.516992	2.99276	0.00276469	0.01456
ENSMUSG00000043635	Adamts3	192.333	1.54605	0.370472	4.17319	3.00369e-05	0.000282489
ENSMUSG00000016756	Cmah	227.273	1.54551	0.370275	4.17394	2.9938e-05	0.000281721
ENSMUSG00000031827	Cotl1	3641.88	1.54199	0.277166	5.56341	2.64556e-08	4.8257e-07
ENSMUSG00000022096	Hr	12.5232	1.5418	0.590669	2.61026	0.00904747	0.0385215
ENSMUSG00000029217	Tec	345.629	1.54164	0.55521	2.77668	0.00549175	0.0255659
ENSMUSG00000050954	Zfp169	52.6485	1.53737	0.577068	2.66411	0.00771917	0.0338276
ENSMUSG00000045092	S1pr1	2023.3	1.53673	0.243345	6.31504	2.70099e-10	6.46057e-09
ENSMUSG00000005864	Cnga2	13.8763	1.53398	0.545899	2.81001	0.00495393	0.0234645
ENSMUSG00000109074	Gm45162	9.33875	1.53015	0.521129	2.93623	0.00332232	0.0169611
ENSMUSG00000038332	Sesn1	276.132	1.52897	0.440341	3.47224	0.000516134	0.00348561
ENSMUSG00000044080	S100a1	382.205	1.5276	0.338617	4.51129	6.44332e-06	7.15442e-05
ENSMUSG00000003355	Fkbp11	1489.1	1.52666	0.319806	4.7737	1.80873e-06	2.27685e-05
ENSMUSG00000054893	Zfp667	98.989	1.52583	0.561764	2.71613	0.0066049	0.0298439
ENSMUSG00000046324	Ermp1	285.28	1.52104	0.349946	4.3465	1.38327e-05	0.000142158
ENSMUSG00000039747	Orai2	142.356	1.51904	0.510631	2.97483	0.00293153	0.015261
ENSMUSG00000057074	Ces1g	41.8824	1.51824	0.574655	2.642	0.00824178	0.0357239
ENSMUSG00000042228	Lyn	1092.85	1.517	0.228292	6.64501	3.03201e-11	8.21771e-10
ENSMUSG00000026563	Tada1	300.629	1.51594	0.276038	5.49177	3.97933e-08	7.06093e-07
ENSMUSG00000037012	Hk1	408.557	1.5157	0.339209	4.46832	7.88346e-06	8.58955e-05
ENSMUSG00000036073	Galt	920.135	1.51337	0.258237	5.86041	4.61739e-09	9.44883e-08
ENSMUSG00000061740	Cyp2d22	8.77367	1.51261	0.573521	2.63741	0.00835412	0.0361147
ENSMUSG00000010538	Tsacc	102.627	1.50988	0.361232	4.1798	2.91761e-05	0.000275827
ENSMUSG00000049047	Armcx3	678.123	1.50828	0.213613	7.06081	1.65533e-12	5.52535e-11
ENSMUSG00000036622	Atp13a2	432.113	1.5078	0.285777	5.27616	1.31922e-07	2.10674e-06
ENSMUSG00000033983	Coil	541.071	1.50214	0.250799	5.98942	2.10588e-09	4.5374e-08
ENSMUSG00000104960	Snhg8	757.097	1.5006	0.267667	5.60624	2.06763e-08	3.81856e-07
ENSMUSG00000020635	Fkbp1b	187.927	1.50052	0.356475	4.20932	2.5614e-05	0.000247025
ENSMUSG00000033177	Tmprss7	8.33675	1.49604	0.565682	2.64467	0.00817702	0.035481
ENSMUSG00000018574	Acadvl	809.74	1.49484	0.180629	8.27574	1.27664e-16	6.6651e-15
ENSMUSG00000037902	Sirpa	178.331	1.49475	0.480912	3.10815	0.00188261	0.0105927
ENSMUSG00000068335	Dok1	457.219	1.49329	0.39783	3.7536	0.000174313	0.00135532
ENSMUSG00000046618	Olfml2a	8.88826	1.49328	0.588723	2.53647	0.0111977	0.0456656
ENSMUSG00000072640	Lyrm9	253.147	1.49275	0.351668	4.24478	2.18812e-05	0.000214842
ENSMUSG00000051000	Fam160a1	174.286	1.49146	0.506561	2.94428	0.0032371	0.0166181
ENSMUSG00000026104	Stat1	167.111	1.49018	0.400195	3.72363	0.00019638	0.00150463
ENSMUSG00000000552	Zfp385a	149.586	1.49006	0.371606	4.00979	6.0773e-05	0.000529375
ENSMUSG00000022895	Ets2	731.153	1.4891	0.345537	4.30954	1.63597e-05	0.00016546
ENSMUSG00000061607	Mdc1	628.593	1.48791	0.26281	5.66153	1.50026e-08	2.81541e-07
ENSMUSG00000024663	Rab3il1	217.629	1.48659	0.433578	3.42865	0.00060658	0.00401487
ENSMUSG00000001750	Tcirg1	2014.38	1.48623	0.204795	7.25716	3.95293e-13	1.41204e-11
ENSMUSG00000040562	Gstm2	1437.61	1.48542	0.227419	6.53164	6.50525e-11	1.71186e-09
ENSMUSG00000009876	Cox4i2	131.739	1.48411	0.437917	3.38901	0.000701452	0.00454312
ENSMUSG00000085042	Abhd11os	85.4981	1.48397	0.558974	2.6548	0.00793549	0.0346173
ENSMUSG00000021140	Pcnx	315.414	1.48193	0.349436	4.24093	2.22599e-05	0.000217904
ENSMUSG00000087107	AI662270	11.427	1.48191	0.528874	2.80201	0.00507853	0.0239572
ENSMUSG00000026688	Mgst3	1282.01	1.48055	0.283453	5.22325	1.75813e-07	2.74576e-06
ENSMUSG00000023411	Nfatc4	164.716	1.47652	0.504298	2.92788	0.00341278	0.0173396
ENSMUSG00000031245	Hmgn5	798.789	1.47514	0.23774	6.20487	5.47428e-10	1.26663e-08
ENSMUSG00000042594	Sh2b3	1072.18	1.47481	0.260808	5.65477	1.56054e-08	2.92181e-07
ENSMUSG00000039989	Cbx4	49.7419	1.47337	0.536949	2.74396	0.00607028	0.0277593
ENSMUSG00000048200	Cracr2b	409.665	1.47286	0.524765	2.80671	0.00500496	0.0236856
ENSMUSG00000021215	Net1	934.726	1.47214	0.213456	6.89669	5.32284e-12	1.62671e-10
ENSMUSG00000029119	Man2b2	250.938	1.47035	0.418319	3.5149	0.000439925	0.00302615
ENSMUSG00000051043	Gprc5c	3220.86	1.46822	0.204437	7.18179	6.88063e-13	2.37959e-11
ENSMUSG00000063234	Gpr84	21.0246	1.46583	0.542579	2.70159	0.00690083	0.0309577
ENSMUSG00000066682	Pilrb2	12.3813	1.4653	0.481508	3.04315	0.00234118	0.012678
ENSMUSG00000065954	Tacc1	2165.51	1.46369	0.171619	8.52874	1.47956e-17	8.31052e-16
ENSMUSG00000051238	Swsap1	114.948	1.46129	0.444794	3.28532	0.00101867	0.00628288
ENSMUSG00000022452	Smdt1	8384.93	1.45668	0.238022	6.11994	9.36108e-10	2.11195e-08
ENSMUSG00000090019	Gimap1	14.1205	1.45458	0.489702	2.97034	0.00297467	0.015456
ENSMUSG00000047045	Tmem164	527.001	1.45374	0.20826	6.9804	2.94338e-12	9.36419e-11
ENSMUSG00000020883	Fbxl20	545.293	1.45234	0.287197	5.05696	4.25987e-07	6.14063e-06
ENSMUSG00000028843	Sh3bgrl3	12861.6	1.45032	0.257131	5.64039	1.69669e-08	3.16943e-07
ENSMUSG00000091498	Mpc1-ps	140.786	1.44623	0.228541	6.3281	2.48197e-10	5.98946e-09
ENSMUSG00000024601	Isoc1	317.319	1.44393	0.303146	4.76316	1.90583e-06	2.38433e-05
ENSMUSG00000031504	Rab20	722.689	1.44333	0.401449	3.5953	0.000324017	0.00231674
ENSMUSG00000033083	Tbc1d4	92.3836	1.44174	0.522698	2.75827	0.00581076	0.026768
ENSMUSG00000028479	Gne	1664.56	1.44036	0.217872	6.61104	3.8164e-11	1.01744e-09
ENSMUSG00000032508	Myd88	1142.65	1.43825	0.285005	5.04641	4.50196e-07	6.4667e-06
ENSMUSG00000019889	Ptprk	269.184	1.43753	0.489741	2.93528	0.0033325	0.0170006
ENSMUSG00000025993	Slc40a1	110.731	1.43647	0.573608	2.50428	0.0122702	0.0491923
ENSMUSG00000050382	Kif7	110.712	1.43566	0.447673	3.20694	0.00134154	0.00793187
ENSMUSG00000000958	Slc7a7	268.648	1.43466	0.51717	2.77405	0.00553631	0.0257146
ENSMUSG00000055633	Zfp580	211.257	1.43314	0.419558	3.41583	0.000635891	0.00418337
ENSMUSG00000026335	Pam	939.833	1.42706	0.218827	6.5214	6.96521e-11	1.82406e-09
ENSMUSG00000031145	Prickle3	300.353	1.42651	0.354171	4.02776	5.63115e-05	0.00049457
ENSMUSG00000026893	Gca	46.3151	1.42586	0.562249	2.53599	0.0112129	0.0457074
ENSMUSG00000092130	D030025P21Rik	12.9263	1.42379	0.55496	2.56557	0.0103007	0.0426507
ENSMUSG00000027954	Efna1	202.495	1.42347	0.558857	2.5471	0.0108622	0.0445157
ENSMUSG00000040532	Abhd11	865.383	1.42111	0.191674	7.41422	1.22345e-13	4.67813e-12
ENSMUSG00000029084	Cd38	882.178	1.41388	0.267155	5.29235	1.20752e-07	1.93595e-06
ENSMUSG00000036959	Bcorl1	189.653	1.41252	0.384846	3.67035	0.000242218	0.00181653
ENSMUSG00000019986	Ahi1	321.158	1.40967	0.287085	4.9103	9.09369e-07	1.22723e-05
ENSMUSG00000032741	Tpcn1	217.742	1.40877	0.414999	3.39464	0.000687177	0.00446322
ENSMUSG00000024827	Gldc	150.383	1.4069	0.460344	3.05619	0.00224168	0.0122123
ENSMUSG00000015053	Gata2	1257.4	1.40625	0.31965	4.39935	1.08577e-05	0.000115144
ENSMUSG00000018196	Glrx2	1680.53	1.40419	0.17081	8.22075	2.02237e-16	1.02305e-14
ENSMUSG00000016933	Plcg1	1372.11	1.40262	0.175723	7.98197	1.44018e-15	6.76053e-14
ENSMUSG00000025140	Pycr1	330.962	1.40006	0.386511	3.62231	0.000291984	0.00212137
ENSMUSG00000070282	3000002C10Rik	51.7407	1.39974	0.492739	2.84073	0.00450103	0.0217172
ENSMUSG00000025507	Pidd1	953.67	1.39867	0.296484	4.71751	2.38745e-06	2.91523e-05
ENSMUSG00000030207	Fam234b	381.847	1.39856	0.438887	3.1866	0.00143957	0.00840775
ENSMUSG00000033610	Pank1	158.257	1.39695	0.462019	3.02358	0.00249802	0.0133805
ENSMUSG00000058690	Ccser2	1051.42	1.39129	0.244589	5.68828	1.28328e-08	2.43629e-07
ENSMUSG00000027330	Cdc25b	261.06	1.39018	0.452288	3.07366	0.00211448	0.0116795
ENSMUSG00000004771	Rab11a	7645.74	1.38993	0.150451	9.23837	2.50278e-20	1.83639e-18
ENSMUSG00000050345	4930486L24Rik	141.134	1.38826	0.538124	2.57981	0.00988539	0.0413198
ENSMUSG00000028672	Hmgcl	1930.1	1.38643	0.186495	7.43414	1.05254e-13	4.0724e-12
ENSMUSG00000097099	Gm9917	61.8158	1.38349	0.502124	2.75527	0.0058643	0.0269897
ENSMUSG00000037991	Rmi2	95.8819	1.38124	0.503942	2.74086	0.00612787	0.0279599
ENSMUSG00000059866	Tnip2	421.339	1.38123	0.375235	3.68097	0.000232347	0.00175056
ENSMUSG00000054843	Atrnl1	68.338	1.38066	0.536474	2.57358	0.0100652	0.0418778
ENSMUSG00000017631	Abr	487.458	1.37751	0.248014	5.55418	2.78924e-08	5.0651e-07
ENSMUSG00000022514	Il1rap	88.9269	1.37581	0.491642	2.79839	0.00513587	0.0241647
ENSMUSG00000089726	Mir17hg	118.184	1.37226	0.460293	2.98128	0.00287049	0.0150056
ENSMUSG00000020101	Vsir	146.388	1.37166	0.517927	2.64837	0.00808818	0.035161
ENSMUSG00000014243	Zswim7	1143.21	1.3716	0.224108	6.12026	9.34237e-10	2.11065e-08
ENSMUSG00000045275	Lca5l	50.3469	1.37112	0.4949	2.7705	0.00559702	0.0259226
ENSMUSG00000024654	Asrgl1	446.816	1.37017	0.256705	5.33754	9.42184e-08	1.54021e-06
ENSMUSG00000031278	Acsl4	696.349	1.36838	0.270087	5.06645	4.05305e-07	5.86324e-06
ENSMUSG00000057110	Cntrl	561.159	1.36195	0.270671	5.03177	4.85982e-07	6.95621e-06
ENSMUSG00000021238	Aldh6a1	203.036	1.36057	0.419852	3.24059	0.00119282	0.00719624
ENSMUSG00000030691	Fchsd2	368.685	1.35877	0.334072	4.0673	4.75611e-05	0.000425906
ENSMUSG00000005107	Slc2a9	10.9156	1.35292	0.531709	2.54448	0.0109442	0.0447803
ENSMUSG00000082286	Pisd-ps1	133.718	1.35051	0.374359	3.60752	0.000309133	0.00222218
ENSMUSG00000053137	Mapk11	414.398	1.34825	0.382762	3.52242	0.000427624	0.00294901
ENSMUSG00000024525	Impa2	634.96	1.34804	0.233333	5.77734	7.58889e-09	1.49475e-07
ENSMUSG00000098098	Bvht	407.956	1.34799	0.355089	3.7962	0.000146932	0.00116211
ENSMUSG00000044937	Ttc41	38.6679	1.34795	0.499813	2.69691	0.00699854	0.0313271
ENSMUSG00000005142	Man2b1	1278.85	1.34507	0.24785	5.42694	5.73289e-08	9.85053e-07
ENSMUSG00000041012	Cmtm8	135.664	1.34445	0.431303	3.11719	0.00182585	0.0103232
ENSMUSG00000010358	Ifi35	484.602	1.342	0.273057	4.91471	8.89138e-07	1.20192e-05
ENSMUSG00000095098	Ccdc85b	1263.94	1.34025	0.184981	7.24537	4.31248e-13	1.53375e-11
ENSMUSG00000082674	Gm11914	80.6332	1.34021	0.351512	3.81271	0.000137453	0.00109165
ENSMUSG00000078201	Tmem203	448.386	1.33839	0.266925	5.0141	5.32833e-07	7.56697e-06
ENSMUSG00000044986	Tst	105.776	1.33647	0.41504	3.2201	0.00128146	0.00764325
ENSMUSG00000009647	Mcu	1577.28	1.33431	0.171761	7.7684	7.94813e-15	3.52771e-13
ENSMUSG00000026664	Phyh	525.096	1.33283	0.356992	3.73351	0.000188832	0.00145363
ENSMUSG00000041954	Tnfrsf18	14.8617	1.33041	0.529777	2.51127	0.0120297	0.0484668
ENSMUSG00000096210	H1f0	2739.96	1.3293	0.261595	5.08154	3.74382e-07	5.45559e-06
ENSMUSG00000034663	Bmp2k	549.936	1.32311	0.21884	6.04602	1.48464e-09	3.2636e-08
ENSMUSG00000061838	Suclg2	2019.75	1.32257	0.13341	9.91362	3.63232e-23	3.72118e-21
ENSMUSG00000049493	Pls1	7.20162	1.32024	0.462513	2.8545	0.00431048	0.020953
ENSMUSG00000023915	Tnfrsf21	2031.22	1.31424	0.274035	4.79586	1.61975e-06	2.05644e-05
ENSMUSG00000049881	2810025M15Rik	2021.01	1.31174	0.210753	6.22406	4.84459e-10	1.12573e-08
ENSMUSG00000097574	C920006O11Rik	67.8449	1.31172	0.492179	2.66512	0.0076961	0.033761
ENSMUSG00000018774	Cd68	187.619	1.30964	0.454058	2.8843	0.00392287	0.0194642
ENSMUSG00000021003	Galc	175.068	1.30809	0.482928	2.70866	0.00675559	0.030385
ENSMUSG00000030788	Rnf141	1414.36	1.30776	0.168305	7.77019	7.83695e-15	3.49142e-13
ENSMUSG00000014592	Camta1	225.102	1.30488	0.285491	4.57066	4.86196e-06	5.55375e-05
ENSMUSG00000019790	Stxbp5	234.072	1.30448	0.322545	4.04432	5.24747e-05	0.000465303
ENSMUSG00000086468	Etaa1os	41.9951	1.30146	0.448602	2.90116	0.00371789	0.0186398
ENSMUSG00000067106	Gm5529	23.5969	1.30102	0.368483	3.53073	0.000414412	0.00287249
ENSMUSG00000036620	Mgat4b	690.129	1.30084	0.195196	6.6643	2.65928e-11	7.31706e-10
ENSMUSG00000028199	Cryz	179.398	1.30066	0.445475	2.91973	0.00350338	0.0177281
ENSMUSG00000030956	Fam53b	238.159	1.29985	0.410084	3.16971	0.0015259	0.00883905
ENSMUSG00000032565	Nudt16	187.318	1.29924	0.478927	2.71282	0.00667128	0.0300771
ENSMUSG00000042348	Arl15	89.4833	1.29824	0.350361	3.70545	0.00021102	0.00160772
ENSMUSG00000047434	Xxylt1	273.297	1.29694	0.398458	3.25491	0.00113428	0.00689417
ENSMUSG00000030275	Etnk1	611.004	1.2962	0.237965	5.44699	5.1229e-08	8.91527e-07
ENSMUSG00000078700	D030028A08Rik	23.7989	1.29413	0.517949	2.49856	0.0124699	0.0498459
ENSMUSG00000059447	Hadhb	3008.18	1.29303	0.140079	9.23072	2.68806e-20	1.96349e-18
ENSMUSG00000059772	Slx1b	274.922	1.29137	0.314221	4.10975	3.96088e-05	0.000361449
ENSMUSG00000063889	Crem	436.982	1.28767	0.266135	4.8384	1.30888e-06	1.70155e-05
ENSMUSG00000027075	Slc43a1	744.194	1.28434	0.252115	5.09424	3.50134e-07	5.14465e-06
ENSMUSG00000033356	Pus7l	379.402	1.28288	0.292644	4.38376	1.16649e-05	0.000122429
ENSMUSG00000037846	Rtkn2	190.471	1.28185	0.343676	3.72981	0.000191623	0.00147303
ENSMUSG00000078651	Aoc2	98.0493	1.28122	0.457543	2.80021	0.00510687	0.0240699
ENSMUSG00000006021	Kptn	562.565	1.27995	0.239779	5.33804	9.39562e-08	1.53814e-06
ENSMUSG00000034248	Slc25a37	161.381	1.27584	0.387255	3.29458	0.000985691	0.00609564
ENSMUSG00000055926	Gm14137	200.835	1.2758	0.40828	3.12482	0.00177913	0.0100906
ENSMUSG00000026836	Acvr1	390.158	1.27494	0.318624	4.00141	6.2967e-05	0.000546441
ENSMUSG00000049396	Gemin4	17.4103	1.2749	0.47476	2.68536	0.0072452	0.0321923
ENSMUSG00000031511	Arhgef7	972.713	1.27451	0.234583	5.43311	5.53817e-08	9.55627e-07
ENSMUSG00000049686	Orai1	440.522	1.27446	0.323908	3.93463	8.33266e-05	0.000696769
ENSMUSG00000021226	Acot2	393.989	1.2727	0.399616	3.1848	0.00144856	0.00845116
ENSMUSG00000017057	Il13ra1	270.827	1.27125	0.476354	2.66871	0.00761427	0.0334761
ENSMUSG00000026946	Nmi	184.873	1.27099	0.45326	2.80411	0.00504558	0.0238363
ENSMUSG00000014786	Slc9a5	56.5594	1.26535	0.504878	2.50625	0.012202	0.0489793
ENSMUSG00000025169	Ogfod3	225.784	1.26449	0.346582	3.64845	0.000263829	0.00194633
ENSMUSG00000064372	mt-Tp	157.921	1.262	0.380484	3.31683	0.000910457	0.00567998
ENSMUSG00000026628	Atf3	1761.48	1.26129	0.294665	4.28043	1.86532e-05	0.000185609
ENSMUSG00000003526	Prodh	554.429	1.26091	0.222375	5.6702	1.42629e-08	2.68898e-07
ENSMUSG00000032562	Gnai2	4578.76	1.26075	0.166014	7.59423	3.09638e-14	1.30666e-12
ENSMUSG00000078503	Zfp990	76.9125	1.26057	0.492096	2.56163	0.0104183	0.043061
ENSMUSG00000058486	Wdr91	542.543	1.25919	0.287789	4.37538	1.21218e-05	0.000126816
ENSMUSG00000023861	Mpc1	617.398	1.25842	0.219139	5.7426	9.3235e-09	1.81663e-07
ENSMUSG00000052013	Btla	6.67504	1.25833	0.473632	2.65677	0.00788924	0.034434
ENSMUSG00000064349	mt-Tc	64.8429	1.25811	0.314919	3.99503	6.4687e-05	0.000559579
ENSMUSG00000020593	Lpin1	302.594	1.25736	0.447804	2.80783	0.00498771	0.0236108
ENSMUSG00000051335	Gfod1	262.493	1.25478	0.388407	3.23057	0.00123543	0.00741907
ENSMUSG00000042684	Npl	354.348	1.25256	0.442105	2.83318	0.00460876	0.0221713
ENSMUSG00000040767	Snrnp25	2116.5	1.25098	0.219663	5.69501	1.23364e-08	2.35026e-07
ENSMUSG00000025477	Inpp5a	244.924	1.24903	0.310571	4.0217	5.77792e-05	0.000505731
ENSMUSG00000047767	Atg16l2	254.343	1.24664	0.392056	3.17975	0.001474	0.0085658
ENSMUSG00000051319	1500011K16Rik	608.884	1.24547	0.252398	4.93457	8.03257e-07	1.10044e-05
ENSMUSG00000019843	Fyn	337.245	1.24498	0.312081	3.98928	6.62734e-05	0.000572086
ENSMUSG00000066621	Tecpr1	384.093	1.24461	0.337003	3.69318	0.000221468	0.00167635
ENSMUSG00000018861	Fdxr	203.57	1.24352	0.413861	3.00468	0.00265863	0.0140651
ENSMUSG00000042198	Chchd7	2710.39	1.24164	0.207774	5.9759	2.2882e-09	4.85765e-08
ENSMUSG00000035376	Hacd2	2276.22	1.24059	0.169308	7.32742	2.34633e-13	8.60798e-12
ENSMUSG00000019806	Aig1	635.171	1.23755	0.277902	4.45319	8.46045e-06	9.15696e-05
ENSMUSG00000022799	Arhgap31	279.637	1.2331	0.409561	3.01079	0.0026057	0.013839
ENSMUSG00000001687	Ubl3	1211.35	1.23245	0.212119	5.81015	6.24161e-09	1.25037e-07
ENSMUSG00000004748	Mtfp1	213.414	1.22483	0.361968	3.3838	0.000714895	0.00461917
ENSMUSG00000022221	Ripk3	913.011	1.22411	0.332849	3.67768	0.000235363	0.00177246
ENSMUSG00000029103	Lrpap1	2975.72	1.22397	0.214614	5.7031	1.17646e-08	2.24659e-07
ENSMUSG00000059851	Kmt5c	830.897	1.22205	0.198444	6.15815	7.35986e-10	1.67671e-08
ENSMUSG00000059555	Tor4a	673.256	1.21598	0.298359	4.07557	4.59026e-05	0.000411923
ENSMUSG00000098318	Lockd	82.663	1.21407	0.438416	2.76922	0.00561902	0.0260112
ENSMUSG00000038718	Pbx3	560.743	1.21402	0.207188	5.85953	4.64168e-09	9.47473e-08
ENSMUSG00000021704	Mtx3	124.157	1.21327	0.419669	2.89103	0.0038398	0.0191332
ENSMUSG00000019088	Dnase1l1	230.035	1.21233	0.340518	3.56026	0.000370489	0.00261025
ENSMUSG00000009733	Tfcp2	246.679	1.21157	0.391639	3.09359	0.00197749	0.0110502
ENSMUSG00000102813	Gm37795	121.024	1.21152	0.470958	2.57247	0.0100977	0.0419809
ENSMUSG00000030431	Tmem238	188.367	1.21086	0.342102	3.53948	0.000400923	0.00279207
ENSMUSG00000040430	Pitpnc1	538.874	1.20945	0.313335	3.85991	0.000113429	0.000920602
ENSMUSG00000019139	Isyna1	6866.33	1.20919	0.135284	8.93811	3.95876e-19	2.58973e-17
ENSMUSG00000046879	Irgm1	582.749	1.20376	0.307881	3.90981	9.23706e-05	0.000765712
ENSMUSG00000038372	Gmds	1914.15	1.20362	0.174754	6.88748	5.67884e-12	1.73226e-10
ENSMUSG00000029446	Psph	1618.61	1.20335	0.241082	4.99146	5.99241e-07	8.40744e-06
ENSMUSG00000029705	Cux1	544.839	1.20199	0.273369	4.39696	1.09776e-05	0.000116189
ENSMUSG00000020340	Cyfip2	184.785	1.20172	0.46469	2.58607	0.00970781	0.0407868
ENSMUSG00000006920	Ezh1	199.776	1.20009	0.445522	2.69366	0.00706716	0.0315822
ENSMUSG00000039795	Zfand1	460.736	1.1959	0.270788	4.41638	1.00366e-05	0.000107204
ENSMUSG00000021461	Fancc	434.211	1.19515	0.30954	3.86106	0.000112897	0.000916741
ENSMUSG00000021371	Mcur1	470.884	1.19281	0.328531	3.63075	0.000282596	0.00206237
ENSMUSG00000047821	Trim16	501.574	1.19205	0.425071	2.80436	0.00504166	0.0238246
ENSMUSG00000045333	Zfp423	326.269	1.18993	0.399413	2.97919	0.00289014	0.0151035
ENSMUSG00000039968	Rsbn1l	120.56	1.18753	0.440943	2.69317	0.00707772	0.0316207
ENSMUSG00000037426	Depdc5	334.136	1.18581	0.32747	3.62112	0.00029333	0.00212856
ENSMUSG00000080746	Rpsa-ps12	13.6304	1.18493	0.434182	2.72911	0.00635052	0.0288465
ENSMUSG00000063320	1190007I07Rik	399.239	1.18352	0.34762	3.40465	0.000662483	0.00433207
ENSMUSG00000051154	Commd3	5216.77	1.18176	0.183544	6.43858	1.20594e-10	3.04552e-09
ENSMUSG00000067575	Rpl35a-ps3	22.2391	1.17947	0.468893	2.51542	0.011889	0.0480187
ENSMUSG00000030064	Frmd4b	1553.31	1.17938	0.251108	4.69668	2.64423e-06	3.19762e-05
ENSMUSG00000022415	Syngr1	1433.38	1.17903	0.346262	3.40503	0.000661571	0.00432958
ENSMUSG00000041774	Ydjc	285.01	1.17883	0.373209	3.15862	0.0015852	0.00912734
ENSMUSG00000047146	Tet1	203.415	1.17829	0.357273	3.298	0.000973751	0.00603666
ENSMUSG00000008206	Cers4	1442.21	1.1775	0.201241	5.85121	4.88006e-09	9.93642e-08
ENSMUSG00000060591	Ifitm2	4132.46	1.17704	0.229901	5.11975	3.05934e-07	4.55413e-06
ENSMUSG00000040940	Arhgef1	1413.92	1.1764	0.18267	6.44002	1.1946e-10	3.02608e-09
ENSMUSG00000091021	Gm17300	122.099	1.17529	0.35186	3.34022	0.000837125	0.00527362
ENSMUSG00000042737	Dpm3	1016.17	1.17448	0.300436	3.90925	9.2583e-05	0.000767083
ENSMUSG00000015094	Npdc1	742.972	1.17441	0.44744	2.62473	0.00867183	0.0372116
ENSMUSG00000063804	Lin28b	526.835	1.17435	0.281419	4.17296	3.00668e-05	0.000282607
ENSMUSG00000038855	Itpkb	93.3287	1.17402	0.392619	2.99022	0.00278775	0.0146372
ENSMUSG00000026626	Ppp2r5a	812.945	1.17256	0.168265	6.96852	3.20297e-12	1.01307e-10
ENSMUSG00000023143	Nagpa	1183.79	1.1715	0.229795	5.09803	3.43203e-07	5.0638e-06
ENSMUSG00000071657	Bscl2	2033.6	1.17118	0.226727	5.16558	2.39697e-07	3.6354e-06
ENSMUSG00000020407	Upp1	273.234	1.16924	0.362167	3.22846	0.00124457	0.00746423
ENSMUSG00000031453	Rasa3	1232.18	1.16917	0.296998	3.93661	8.26417e-05	0.000692108
ENSMUSG00000043140	Tmem186	514.735	1.16741	0.295286	3.95349	7.70198e-05	0.000650665
ENSMUSG00000027381	Bcl2l11	481.376	1.16615	0.282001	4.13526	3.54551e-05	0.000327397
ENSMUSG00000072244	Trim6	1132.46	1.16583	0.229862	5.07186	3.93955e-07	5.71101e-06
ENSMUSG00000026814	Eng	2040.32	1.16574	0.362087	3.21951	0.00128409	0.00765209
ENSMUSG00000064343	mt-Tq	52.1439	1.16302	0.405857	2.86558	0.00416242	0.0204083
ENSMUSG00000093594	Gm20707	159.834	1.1626	0.381868	3.04452	0.00233049	0.0126285
ENSMUSG00000031379	Pir	980.388	1.16247	0.217501	5.34469	9.05736e-08	1.49026e-06
ENSMUSG00000066829	Zfp810	125.453	1.16223	0.441412	2.63298	0.00846384	0.0365019
ENSMUSG00000027889	Ampd2	2154.83	1.1621	0.190444	6.10207	1.04702e-09	2.33949e-08
ENSMUSG00000024456	Diaph1	599.09	1.16076	0.251405	4.61708	3.89176e-06	4.55736e-05
ENSMUSG00000006678	Pola1	559.379	1.16035	0.318027	3.6486	0.000263669	0.00194604
ENSMUSG00000026860	Sh3glb2	2189.99	1.15914	0.185563	6.24662	4.19428e-10	9.78806e-09
ENSMUSG00000037243	Zfp692	320.074	1.15667	0.333902	3.46411	0.000531982	0.00357929
ENSMUSG00000054426	A930005H10Rik	472.5	1.15541	0.270726	4.26784	1.97379e-05	0.000195447
ENSMUSG00000035954	Dock4	142.45	1.15369	0.429181	2.68813	0.00718535	0.0319787
ENSMUSG00000054920	Klhl5	146.842	1.15146	0.42511	2.70862	0.00675638	0.030385
ENSMUSG00000021725	Parp8	338.197	1.14839	0.406977	2.82176	0.00477615	0.0228283
ENSMUSG00000085711	Gm15163	38.4539	1.14836	0.362457	3.16826	0.00153354	0.0088738
ENSMUSG00000021697	Depdc1b	964.765	1.1473	0.296958	3.86351	0.000111771	0.000908958
ENSMUSG00000025007	Aldh18a1	1258.95	1.14708	0.248643	4.61335	3.96223e-06	4.63655e-05
ENSMUSG00000039697	Ncoa7	169.953	1.14631	0.302184	3.79341	0.00014859	0.00117437
ENSMUSG00000082260	Gm7429	26.6232	1.14546	0.389496	2.94087	0.00327295	0.016744
ENSMUSG00000059883	Irak4	330.185	1.14221	0.333276	3.42721	0.000609818	0.00403302
ENSMUSG00000026827	Gpd2	1166.61	1.13879	0.257167	4.4282	9.50243e-06	0.000102034
ENSMUSG00000015882	Lcorl	126.602	1.13839	0.43773	2.60066	0.00930448	0.0394691
ENSMUSG00000057359	Gm17494	84.2949	1.13832	0.295739	3.84906	0.000118573	0.000956628
ENSMUSG00000036411	9530077C05Rik	119.715	1.13523	0.351647	3.22833	0.00124516	0.00746499
ENSMUSG00000029465	Arpc3	4359.66	1.13421	0.168429	6.73405	1.65009e-11	4.67449e-10
ENSMUSG00000074211	Sdhaf1	319.932	1.13371	0.248242	4.56696	4.94851e-06	5.63681e-05
ENSMUSG00000005370	Msh6	1531.26	1.13245	0.287114	3.94426	8.00469e-05	0.000672105
ENSMUSG00000034786	Gpsm3	104.268	1.13133	0.373334	3.03035	0.00244269	0.0131338
ENSMUSG00000033088	Triobp	2633.08	1.13106	0.152162	7.43323	1.0598e-13	4.09079e-12
ENSMUSG00000044250	Pced1b	142.583	1.12957	0.346234	3.26244	0.00110456	0.00673614
ENSMUSG00000034449	Dhrs11	218.784	1.12919	0.33579	3.36278	0.000771616	0.00492896
ENSMUSG00000046668	Cxxc5	1358.89	1.12889	0.244858	4.6104	4.01902e-06	4.6929e-05
ENSMUSG00000022707	Gbe1	399.033	1.12777	0.34828	3.23811	0.00120324	0.00724299
ENSMUSG00000021420	Fars2	851.989	1.12703	0.244021	4.61856	3.86403e-06	4.52814e-05
ENSMUSG00000028621	Cyb5rl	115.834	1.12598	0.434951	2.58876	0.00963236	0.0405325
ENSMUSG00000033871	Ppargc1b	107.917	1.12529	0.435573	2.58347	0.00978118	0.0410316
ENSMUSG00000090150	Acad11	283.926	1.12344	0.424112	2.64892	0.00807498	0.0351224
ENSMUSG00000020100	Slc29a3	243.053	1.12182	0.4088	2.74417	0.00606646	0.0277497
ENSMUSG00000030556	Lrrc28	1185.93	1.12059	0.229514	4.88244	1.0478e-06	1.39214e-05
ENSMUSG00000026198	Abcb6	28.0844	1.11744	0.373637	2.9907	0.00278336	0.0146299
ENSMUSG00000023044	Csad	247.652	1.11625	0.417683	2.67249	0.0075291	0.0332002
ENSMUSG00000062202	Btbd9	957.634	1.11455	0.190959	5.83657	5.32875e-09	1.0796e-07
ENSMUSG00000045316	Fahd1	251.555	1.11239	0.314891	3.53263	0.000411451	0.00285683
ENSMUSG00000041775	Mapk1ip1	149.134	1.11098	0.436104	2.54751	0.0108494	0.0444817
ENSMUSG00000022450	Ndufa6	6123.49	1.10702	0.244216	4.53297	5.816e-06	6.52907e-05
ENSMUSG00000053219	Raet1e	954.32	1.10623	0.351711	3.14529	0.00165922	0.00949653
ENSMUSG00000097333	Zfp87	155.691	1.10491	0.389894	2.83388	0.00459864	0.0221423
ENSMUSG00000031176	Dynlt3	1042.97	1.10367	0.191899	5.75129	8.85647e-09	1.73393e-07
ENSMUSG00000034714	Ttyh2	781.499	1.10333	0.318452	3.46467	0.000530873	0.00357478
ENSMUSG00000037465	Klf10	1535.86	1.10199	0.284875	3.86833	0.000109585	0.0008943
ENSMUSG00000035047	Kri1	415.364	1.10172	0.233582	4.71662	2.398e-06	2.92373e-05
ENSMUSG00000036718	Micall2	211.813	1.10143	0.386293	2.85128	0.0043543	0.0211219
ENSMUSG00000030083	Abtb1	594.192	1.0995	0.331476	3.31699	0.000909913	0.00567877
ENSMUSG00000075284	Wipf1	113.656	1.09927	0.399791	2.74961	0.00596668	0.027401
ENSMUSG00000032245	Cln6	1310.84	1.09916	0.238677	4.60523	4.12016e-06	4.79381e-05
ENSMUSG00000027010	Slc25a12	901.28	1.09873	0.237553	4.62519	3.74253e-06	4.39842e-05
ENSMUSG00000046687	Gm5424	71.7927	1.09565	0.429527	2.55083	0.0107468	0.0441945
ENSMUSG00000005150	Wdr83	807.336	1.09371	0.199376	5.48569	4.11862e-08	7.28427e-07
ENSMUSG00000016319	Slc25a5	33417.4	1.09089	0.145961	7.47389	7.78611e-14	3.07089e-12
ENSMUSG00000049577	Zfpm1	260.511	1.09073	0.342546	3.18418	0.00145167	0.00846353
ENSMUSG00000022724	Riox2	1981.11	1.09	0.16363	6.66141	2.71207e-11	7.4372e-10
ENSMUSG00000048756	Foxo3	1528.49	1.08953	0.238474	4.56878	4.90582e-06	5.596e-05
ENSMUSG00000040188	Scamp2	2498.72	1.08951	0.138381	7.87322	3.45638e-15	1.59042e-13
ENSMUSG00000086841	2410006H16Rik	2438.2	1.08818	0.227674	4.77955	1.75691e-06	2.21333e-05
ENSMUSG00000048897	Zfp710	525.631	1.08707	0.264883	4.10397	4.06122e-05	0.000369571
ENSMUSG00000032350	Gclc	540.361	1.08702	0.345575	3.14554	0.0016578	0.00949506
ENSMUSG00000002897	Il17ra	445.628	1.085	0.388997	2.78924	0.00528323	0.0247508
ENSMUSG00000071637	Cebpd	1305.92	1.085	0.37822	2.8687	0.00412156	0.0202278
ENSMUSG00000038141	Tmem181a	1022.67	1.082	0.213434	5.06947	3.98925e-07	5.77608e-06
ENSMUSG00000070287	Slc35g2	569.604	1.0819	0.240362	4.50111	6.76e-06	7.46534e-05
ENSMUSG00000040128	Pnrc1	443.426	1.07745	0.366293	2.9415	0.00326629	0.0167152
ENSMUSG00000020087	Tysnd1	881.868	1.07731	0.23565	4.57163	4.83944e-06	5.53579e-05
ENSMUSG00000040084	Bub1b	1961.72	1.07674	0.276953	3.88782	0.000101151	0.000831303
ENSMUSG00000069601	Ank3	219.283	1.0736	0.331336	3.24021	0.0011944	0.00720308
ENSMUSG00000045679	Pqlc3	804.178	1.07244	0.353733	3.03177	0.00243121	0.0130786
ENSMUSG00000019891	Dcbld1	912.399	1.07015	0.274274	3.90175	9.55009e-05	0.000788851
ENSMUSG00000041417	Pik3r1	306.435	1.06855	0.355548	3.00537	0.00265258	0.0140422
ENSMUSG00000030256	Bhlhe41	482.756	1.06703	0.390551	2.73211	0.006293	0.0286251
ENSMUSG00000050410	Tcf19	465.169	1.06604	0.317628	3.35624	0.00079009	0.00502333
ENSMUSG00000050552	Lamtor4	1872.58	1.06316	0.25362	4.19196	2.76557e-05	0.000264283
ENSMUSG00000041720	Pi4ka	410.701	1.06309	0.258543	4.11186	3.92476e-05	0.000358757
ENSMUSG00000028995	Fam126a	342.595	1.06057	0.344492	3.07866	0.00207932	0.0115175
ENSMUSG00000035919	Bbs9	312.927	1.05833	0.341138	3.10234	0.00191996	0.010757
ENSMUSG00000032527	Pccb	409.985	1.05829	0.275518	3.84108	0.000122495	0.000985828
ENSMUSG00000023007	Prpf40b	219.281	1.05797	0.394497	2.68183	0.00732211	0.0324809
ENSMUSG00000075415	Fnbp1	1049.83	1.05648	0.174129	6.0672	1.30158e-09	2.87283e-08
ENSMUSG00000038046	Mrm3	534.312	1.05529	0.268735	3.92687	8.60586e-05	0.000716671
ENSMUSG00000002804	Nudt14	806.99	1.05184	0.281718	3.73366	0.000188717	0.00145363
ENSMUSG00000070002	Ell	684.558	1.05171	0.276267	3.80688	0.000140731	0.00111605
ENSMUSG00000026469	Xpr1	198.745	1.05072	0.362132	2.90149	0.00371395	0.0186258
ENSMUSG00000038181	Chpf2	858.449	1.04728	0.286469	3.65583	0.000256347	0.00189974
ENSMUSG00000018659	Pnpo	703.928	1.04642	0.238314	4.39094	1.1286e-05	0.000118835
ENSMUSG00000068417	Pnp2	18.9199	1.04581	0.411969	2.53856	0.0111309	0.0454185
ENSMUSG00000003308	Keap1	891.292	1.04524	0.22168	4.71508	2.41613e-06	2.94144e-05
ENSMUSG00000029406	Pitpnm2	380.46	1.04521	0.316873	3.29852	0.000971948	0.00603126
ENSMUSG00000006782	Cnp	464.559	1.04336	0.326992	3.19079	0.00141886	0.00831662
ENSMUSG00000000876	Pxmp4	578.231	1.04238	0.247747	4.20742	2.58306e-05	0.000248673
ENSMUSG00000020308	Tpgs1	1238.87	1.04151	0.198193	5.25506	1.47978e-07	2.34021e-06
ENSMUSG00000072772	Grcc10	1050.72	1.04109	0.320206	3.25131	0.00114875	0.00697308
ENSMUSG00000051169	Rpusd3	212.786	1.04048	0.247726	4.20012	2.66768e-05	0.000255912
ENSMUSG00000005907	Pex1	203.9	1.04029	0.350408	2.96878	0.0029898	0.0155105
ENSMUSG00000033906	Zdhhc15	829.784	1.03908	0.248416	4.18281	2.87923e-05	0.000272991
ENSMUSG00000050628	Ubald2	471.738	1.03902	0.234334	4.4339	9.25423e-06	9.95655e-05
ENSMUSG00000045211	Nudt18	859.96	1.03789	0.358431	2.89564	0.00378384	0.0189064
ENSMUSG00000037369	Kdm6a	298.711	1.03775	0.308379	3.36517	0.000764978	0.00489423
ENSMUSG00000020659	Cbll1	571.083	1.03753	0.192411	5.39226	6.95785e-08	1.17325e-06
ENSMUSG00000053580	Tanc2	429.009	1.03711	0.369603	2.80602	0.00501571	0.0237262
ENSMUSG00000025008	Tctn3	258.782	1.03648	0.359352	2.88429	0.00392296	0.0194642
ENSMUSG00000022545	Ercc4	265.733	1.03523	0.380928	2.71766	0.00657448	0.0297229
ENSMUSG00000001366	Fbxo9	1046.25	1.03462	0.201204	5.14214	2.71621e-07	4.08159e-06
ENSMUSG00000014907	Naf1	80.6529	1.03301	0.405907	2.54494	0.0109298	0.0447324
ENSMUSG00000038893	Fam117a	104.433	1.03228	0.386008	2.67426	0.00748944	0.0330701
ENSMUSG00000024357	Sil1	861.437	1.03169	0.161152	6.40197	1.53386e-10	3.78461e-09
ENSMUSG00000071379	Hpcal1	2730.53	1.03141	0.286885	3.59521	0.000324135	0.00231674
ENSMUSG00000040414	Slc25a28	175.789	1.02691	0.361355	2.84182	0.00448565	0.0216622
ENSMUSG00000037628	Cdkn3	956.809	1.02438	0.322197	3.17937	0.00147595	0.00857409
ENSMUSG00000014470	Rnf166	681.604	1.02363	0.285222	3.5889	0.000332078	0.00236831
ENSMUSG00000026179	Pnkd	1495.42	1.0234	0.21635	4.73031	2.24177e-06	2.75386e-05
ENSMUSG00000095687	Rnaset2a	651.798	1.02338	0.215942	4.73914	2.14623e-06	2.64847e-05
ENSMUSG00000021482	Aaed1	661.254	1.02151	0.218623	4.67248	2.9758e-06	3.55113e-05
ENSMUSG00000025505	Tmem80	231.157	1.02078	0.275575	3.70418	0.000212073	0.00161444
ENSMUSG00000044768	D1Ertd622e	330.616	1.02015	0.32981	3.09313	0.00198058	0.0110637
ENSMUSG00000030284	Creld1	572.633	1.01992	0.360162	2.83185	0.00462799	0.0222507
ENSMUSG00000096472	Cdkn2d	2439.1	1.018	0.244785	4.15875	3.2e-05	0.000298539
ENSMUSG00000002980	Bcam	622.808	1.0176	0.407059	2.49989	0.0124231	0.0496832
ENSMUSG00000024981	Acsl5	2588.73	1.01563	0.196798	5.1608	2.45894e-07	3.71721e-06
ENSMUSG00000024246	Thumpd2	216.197	1.01495	0.387479	2.61937	0.00880929	0.0376626
ENSMUSG00000020692	Nle1	670.301	1.01409	0.233643	4.34033	1.42271e-05	0.000145752
ENSMUSG00000031520	Vegfc	283.862	1.01374	0.403847	2.51021	0.0120659	0.0485832
ENSMUSG00000021957	Tkt	9149.79	1.01266	0.187267	5.40756	6.38901e-08	1.0886e-06
ENSMUSG00000029723	Tsc22d4	1696.59	1.01223	0.219114	4.61964	3.84398e-06	4.50789e-05
ENSMUSG00000026879	Gsn	18820.5	1.01206	0.175792	5.75713	8.55567e-09	1.67908e-07
ENSMUSG00000018677	Slc25a39	7029.47	1.01039	0.103154	9.79505	1.18244e-22	1.16018e-20
ENSMUSG00000022544	Eef2kmt	634.212	1.01034	0.191542	5.27478	1.32916e-07	2.1164e-06
ENSMUSG00000043683	Fem1a	581.934	1.00997	0.281515	3.58763	0.000333703	0.00237886
ENSMUSG00000028086	Fbxw7	463.039	1.00946	0.181488	5.5621	2.66548e-08	4.8566e-07
ENSMUSG00000042626	Shc1	2682.77	1.00677	0.23926	4.20784	2.57822e-05	0.000248501
ENSMUSG00000025188	Hps1	662.041	1.006	0.269446	3.73357	0.000188785	0.00145363
ENSMUSG00000054434	Tmem120b	561.29	1.00345	0.25027	4.00946	6.08575e-05	0.000529828
ENSMUSG00000025218	Poll	477.852	1.00284	0.265753	3.77357	0.000160929	0.00126332
ENSMUSG00000046573	Lyrm4	1116.45	1.00205	0.207944	4.81886	1.4438e-06	1.8562e-05
ENSMUSG00000045268	Zfp691	292.99	1.00015	0.207512	4.8197	1.43774e-06	1.85133e-05
ENSMUSG00000019923	Zwint	23012.6	-1.00074	0.111779	-8.95292	3.46199e-19	2.28309e-17
ENSMUSG00000027907	S100a11	29080.6	-1.00163	0.220555	-4.54142	5.58772e-06	6.29885e-05
ENSMUSG00000038495	Otud7b	424.409	-1.00167	0.257504	-3.88991	0.000100282	0.000824583
ENSMUSG00000024163	Mapk8ip3	718.693	-1.00216	0.224307	-4.46779	7.90319e-06	8.60528e-05
ENSMUSG00000073471	Rsph3a	137.496	-1.00374	0.249799	-4.01817	5.86514e-05	0.00051309
ENSMUSG00000021948	Prkcd	1659.72	-1.0059	0.232837	-4.32018	1.559e-05	0.000158419
ENSMUSG00000021959	Lats2	1043.03	-1.00774	0.212093	-4.75142	2.01989e-06	2.50587e-05
ENSMUSG00000001995	Sipa1l2	578.528	-1.00799	0.295629	-3.40965	0.000650468	0.00426549
ENSMUSG00000041035	Gm17018	975.378	-1.00801	0.235254	-4.28477	1.82932e-05	0.000182585
ENSMUSG00000058254	Tspan7	596.024	-1.00853	0.363927	-2.77124	0.00558426	0.0258709
ENSMUSG00000023147	Wrb	6944.42	-1.0092	0.129379	-7.80035	6.17375e-15	2.77802e-13
ENSMUSG00000042790	Rnf214	606.372	-1.01326	0.245109	-4.13392	3.56628e-05	0.000329128
ENSMUSG00000024072	Yipf4	2565.07	-1.01378	0.143909	-7.04462	1.85974e-12	6.11987e-11
ENSMUSG00000059316	Slc27a4	354.757	-1.01383	0.382988	-2.64717	0.00811689	0.035267
ENSMUSG00000073700	Klhl21	988.42	-1.01608	0.21683	-4.68608	2.78492e-06	3.35281e-05
ENSMUSG00000022779	Top3b	878.85	-1.02093	0.234783	-4.34841	1.37125e-05	0.000141101
ENSMUSG00000033767	Tmem131l	240.166	-1.02143	0.39681	-2.57411	0.01005	0.0418359
ENSMUSG00000073775	Kti12	1013.44	-1.02171	0.211366	-4.83385	1.33915e-06	1.73812e-05
ENSMUSG00000030768	Disp1	942.961	-1.02187	0.231691	-4.41049	1.03137e-05	0.000109876
ENSMUSG00000028700	Pomgnt1	1057.48	-1.02238	0.204536	-4.99852	5.7772e-07	8.15467e-06
ENSMUSG00000029634	Rnf6	966.195	-1.02343	0.236349	-4.33015	1.49008e-05	0.00015204
ENSMUSG00000031755	Bbs2	175.868	-1.02355	0.405543	-2.52391	0.0116057	0.0470263
ENSMUSG00000026305	Lrrfip1	7423.59	-1.02485	0.131355	-7.80214	6.08682e-15	2.74649e-13
ENSMUSG00000031990	Jam3	1956.31	-1.02529	0.154205	-6.64884	2.95407e-11	8.0198e-10
ENSMUSG00000049439	Cyp20a1	2253.78	-1.02571	0.153173	-6.69642	2.13588e-11	5.93709e-10
ENSMUSG00000032320	Rcn2	9212.91	-1.02674	0.124118	-8.27229	1.31411e-16	6.81707e-15
ENSMUSG00000002957	Ap2a2	4426.65	-1.02696	0.135582	-7.57451	3.60498e-14	1.50955e-12
ENSMUSG00000029428	Stx2	723.044	-1.02736	0.236285	-4.34796	1.37413e-05	0.000141308
ENSMUSG00000000131	Xpo6	1008.45	-1.02856	0.195021	-5.27408	1.33427e-07	2.12245e-06
ENSMUSG00000032965	Ift57	811.249	-1.02975	0.273221	-3.7689	0.000163966	0.00128468
ENSMUSG00000019558	Slc6a8	240.248	-1.03163	0.346659	-2.97593	0.00292099	0.0152159
ENSMUSG00000022892	App	2308.42	-1.03205	0.250573	-4.11875	3.80934e-05	0.000349383
ENSMUSG00000055447	Cd47	4176.4	-1.03315	0.192828	-5.35787	8.42106e-08	1.40113e-06
ENSMUSG00000007589	Tinf2	1659.15	-1.03318	0.18937	-5.45587	4.87343e-08	8.53585e-07
ENSMUSG00000015745	Plekho1	861.191	-1.03351	0.233172	-4.43241	9.31847e-06	0.00010019
ENSMUSG00000005417	Mprip	2448.02	-1.03357	0.19055	-5.42415	5.82306e-08	9.99493e-07
ENSMUSG00000105558	Gm5855	33.8853	-1.03431	0.378734	-2.73097	0.00631491	0.0287008
ENSMUSG00000038542	Pcid2	1739.08	-1.03437	0.153862	-6.72267	1.78421e-11	5.01951e-10
ENSMUSG00000026728	Vim	75530.9	-1.03487	0.154076	-6.71659	1.86032e-11	5.21098e-10
ENSMUSG00000024238	Zeb1	296.671	-1.03563	0.363887	-2.846	0.00442716	0.021437
ENSMUSG00000056458	Mok	124.085	-1.036	0.392639	-2.63856	0.00832601	0.0360219
ENSMUSG00000027639	Samhd1	2848.08	-1.03704	0.181268	-5.72107	1.05856e-08	2.03097e-07
ENSMUSG00000025969	Nrp2	1952.63	-1.03774	0.215632	-4.81256	1.49009e-06	1.90969e-05
ENSMUSG00000050953	Gja1	8007.4	-1.03833	0.188446	-5.50995	3.58928e-08	6.41206e-07
ENSMUSG00000039646	Vasn	670.158	-1.04214	0.309016	-3.37244	0.000745061	0.0047856
ENSMUSG00000034675	Dbn1	5574.79	-1.04371	0.223833	-4.6629	3.1178e-06	3.71241e-05
ENSMUSG00000045763	Basp1	2124.01	-1.04924	0.199794	-5.25161	1.50778e-07	2.37986e-06
ENSMUSG00000029576	Radil	799.356	-1.0497	0.2351	-4.46493	8.00953e-06	8.69781e-05
ENSMUSG00000038650	Rnh1	9925.76	-1.0509	0.121063	-8.68062	3.93621e-18	2.2981e-16
ENSMUSG00000029718	Pcolce	7105.6	-1.05294	0.158774	-6.63167	3.31906e-11	8.93624e-10
ENSMUSG00000027858	Tspan2	1916.67	-1.05299	0.213477	-4.93258	8.11486e-07	1.10941e-05
ENSMUSG00000020948	Klhl28	234.538	-1.05304	0.38887	-2.70795	0.0067701	0.0304384
ENSMUSG00000034327	Kctd9	746.705	-1.05364	0.262506	-4.01376	5.97602e-05	0.000521669
ENSMUSG00000034377	Tulp4	544.768	-1.05494	0.228071	-4.6255	3.737e-06	4.3951e-05
ENSMUSG00000030541	Idh2	9880.36	-1.05857	0.121567	-8.70773	3.10012e-18	1.84299e-16
ENSMUSG00000031502	Col4a1	5994.82	-1.05913	0.191795	-5.52222	3.34751e-08	6.00524e-07
ENSMUSG00000014402	Tsg101	6077.68	-1.0593	0.103366	-10.248	1.20848e-24	1.41618e-22
ENSMUSG00000033102	Cdc14b	671.508	-1.0617	0.255937	-4.14829	3.34971e-05	0.000311258
ENSMUSG00000049739	Zfp646	220.402	-1.06444	0.316895	-3.35897	0.000782326	0.00498175
ENSMUSG00000030847	Bag3	3709.67	-1.06447	0.17908	-5.94409	2.77996e-09	5.85048e-08
ENSMUSG00000082431	Tdpx-ps1	396.022	-1.06474	0.164581	-6.46941	9.8387e-11	2.51195e-09
ENSMUSG00000022964	Tmem50b	445.265	-1.06643	0.254929	-4.18322	2.87406e-05	0.000272818
ENSMUSG00000039911	Spsb1	778.935	-1.06755	0.268403	-3.97743	6.96629e-05	0.00059786
ENSMUSG00000015932	Dstn	28858.5	-1.06873	0.107591	-9.93326	2.98341e-23	3.11518e-21
ENSMUSG00000033282	Rpgrip1l	172.595	-1.07034	0.343664	-3.11451	0.00184251	0.0103958
ENSMUSG00000025035	Arl3	859.595	-1.07088	0.196453	-5.4511	5.00602e-08	8.74925e-07
ENSMUSG00000028173	Wls	10745.3	-1.07226	0.165139	-6.49309	8.40944e-11	2.16743e-09
ENSMUSG00000059689	Zfp637	1247.64	-1.07323	0.185073	-5.79899	6.67141e-09	1.33175e-07
ENSMUSG00000016128	Stard13	164.544	-1.07403	0.400147	-2.68409	0.00727268	0.0322968
ENSMUSG00000063019	Manbal	1489.65	-1.07561	0.201488	-5.33835	9.37958e-08	1.53793e-06
ENSMUSG00000027459	Fam110a	487.134	-1.07598	0.373705	-2.87922	0.0039866	0.0197139
ENSMUSG00000023904	Hcfc1r1	4199.15	-1.07626	0.262377	-4.10196	4.09668e-05	0.000372174
ENSMUSG00000062312	Erbb2	720.565	-1.07814	0.254754	-4.23208	2.31541e-05	0.000226249
ENSMUSG00000055485	Soga1	365.263	-1.0801	0.362888	-2.97641	0.00291645	0.0152019
ENSMUSG00000044447	Dock5	951.858	-1.08031	0.210041	-5.14336	2.69874e-07	4.05908e-06
ENSMUSG00000049516	Spty2d1	324.928	-1.08032	0.347341	-3.11025	0.00186929	0.0105396
ENSMUSG00000020186	Csrp2	8590.25	-1.08176	0.238671	-4.53245	5.83024e-06	6.54055e-05
ENSMUSG00000020829	Slc46a1	507.618	-1.08193	0.294283	-3.67649	0.000236462	0.00177826
ENSMUSG00000047777	Phf13	624.557	-1.08435	0.275353	-3.93802	8.21554e-05	0.000689098
ENSMUSG00000053931	Cnn3	33977.9	-1.08576	0.112139	-9.68234	3.58434e-22	3.2986e-20
ENSMUSG00000030539	Sema4b	325.43	-1.08717	0.312353	-3.48057	0.000500357	0.00339314
ENSMUSG00000060961	Slc4a4	182.782	-1.08852	0.411345	-2.64625	0.00813896	0.0353252
ENSMUSG00000041025	Iffo2	303.113	-1.09001	0.317083	-3.43764	0.000586815	0.00390627
ENSMUSG00000024197	Plin3	3445.53	-1.09055	0.129602	-8.4146	3.94248e-17	2.13352e-15
ENSMUSG00000029673	Auts2	301.151	-1.09094	0.247529	-4.40731	1.04663e-05	0.000111429
ENSMUSG00000030032	Wdr54	183.561	-1.0936	0.374782	-2.91798	0.0035231	0.0178057
ENSMUSG00000024993	Fam45a	1094.64	-1.09416	0.236521	-4.62606	3.72686e-06	4.38791e-05
ENSMUSG00000035873	Pawr	572.24	-1.09439	0.270073	-4.05221	5.07356e-05	0.00045111
ENSMUSG00000028195	Cyr61	23511.6	-1.09472	0.280284	-3.90574	9.39369e-05	0.000777114
ENSMUSG00000030103	Bhlhe40	2475.33	-1.09599	0.265874	-4.12223	3.75222e-05	0.000344726
ENSMUSG00000017677	Wsb1	6500.34	-1.09712	0.167677	-6.54304	6.02808e-11	1.58886e-09
ENSMUSG00000041977	Arhgef11	142.639	-1.09814	0.42566	-2.57984	0.00988453	0.0413198
ENSMUSG00000042104	Uggt2	185.675	-1.10096	0.359635	-3.06132	0.00220362	0.0120655
ENSMUSG00000041488	Stx3	996.361	-1.10194	0.240456	-4.58271	4.5899e-06	5.28e-05
ENSMUSG00000027475	Kif3b	199.882	-1.10205	0.352007	-3.13076	0.00174353	0.00991977
ENSMUSG00000058672	Tubb2a	3502.24	-1.10233	0.246865	-4.46532	7.99505e-06	8.68789e-05
ENSMUSG00000059237	Ppp1r2-ps4	32.6847	-1.10331	0.43805	-2.51869	0.0117794	0.0476587
ENSMUSG00000024190	Dusp1	6574.92	-1.10389	0.264586	-4.17215	3.0174e-05	0.000283452
ENSMUSG00000042942	Greb1l	553.684	-1.10512	0.310692	-3.55695	0.000375189	0.00263425
ENSMUSG00000034761	Map4k5	952.784	-1.10563	0.267109	-4.13927	3.4842e-05	0.000322466
ENSMUSG00000024843	Chka	1230.34	-1.10654	0.220431	-5.01988	5.17039e-07	7.36837e-06
ENSMUSG00000032231	Anxa2	52996.5	-1.10819	0.121119	-9.14965	5.71203e-20	3.97621e-18
ENSMUSG00000001555	Fkbp10	5187.41	-1.11185	0.156351	-7.11123	1.15016e-12	3.91126e-11
ENSMUSG00000042570	Mier2	650.192	-1.11281	0.248195	-4.48363	7.33827e-06	8.04748e-05
ENSMUSG00000031887	Tradd	779.962	-1.11383	0.229148	-4.86077	1.1693e-06	1.53976e-05
ENSMUSG00000030084	Plxna1	1550.48	-1.11471	0.234713	-4.74925	2.04177e-06	2.52754e-05
ENSMUSG00000061544	Zfp229	137.033	-1.11503	0.417112	-2.67322	0.00751264	0.0331366
ENSMUSG00000022848	Dirc2	256.438	-1.11514	0.306139	-3.64261	0.000269892	0.00198567
ENSMUSG00000047407	Tgif1	3090.8	-1.11515	0.182827	-6.09946	1.06426e-09	2.37477e-08
ENSMUSG00000056612	Ppp1r14b	604.495	-1.11652	0.288692	-3.8675	0.000109955	0.000896871
ENSMUSG00000095115	Itpripl2	470.593	-1.11674	0.229977	-4.85586	1.19864e-06	1.57457e-05
ENSMUSG00000056900	Usp13	442.574	-1.12066	0.315632	-3.55052	0.000384478	0.00269019
ENSMUSG00000096956	Snhg18	147.367	-1.12157	0.44684	-2.51	0.0120731	0.0485935
ENSMUSG00000086370	Ftx	100.076	-1.12305	0.425373	-2.64016	0.0082866	0.035899
ENSMUSG00000036966	Spryd3	360.805	-1.12396	0.303443	-3.70403	0.000212199	0.00161444
ENSMUSG00000048503	Tmem136	250.977	-1.124	0.349875	-3.21257	0.00131553	0.00780362
ENSMUSG00000025475	Adgra1	5.88154	-1.12477	0.435455	-2.58296	0.0097956	0.0410815
ENSMUSG00000062761	Zfp512	655.996	-1.1248	0.221072	-5.08795	3.61948e-07	5.29244e-06
ENSMUSG00000033658	Ddx19b	576.908	-1.12528	0.254511	-4.42132	9.80994e-06	0.00010499
ENSMUSG00000035840	Lysmd3	297.022	-1.12636	0.329809	-3.41518	0.000637407	0.00419017
ENSMUSG00000041548	Hspb8	4564.12	-1.12915	0.205743	-5.48813	4.06218e-08	7.19227e-07
ENSMUSG00000037253	Mex3c	316.649	-1.13109	0.335311	-3.37324	0.000742882	0.00477349
ENSMUSG00000106664	Gm17936	29.0774	-1.13169	0.389121	-2.90832	0.00363379	0.018297
ENSMUSG00000031328	Flna	11418.7	-1.13175	0.123688	-9.14998	5.69443e-20	3.97621e-18
ENSMUSG00000026159	Agfg1	781.599	-1.13307	0.223215	-5.07616	3.8514e-07	5.60139e-06
ENSMUSG00000024383	Map3k2	196.355	-1.13462	0.328555	-3.45337	0.000553637	0.00370509
ENSMUSG00000041075	Fzd7	327.068	-1.13529	0.390293	-2.90882	0.00362793	0.0182783
ENSMUSG00000027698	Nceh1	485.72	-1.13911	0.273725	-4.1615	3.1616e-05	0.000295294
ENSMUSG00000033972	Zfp944	212.508	-1.14095	0.289112	-3.94639	7.93384e-05	0.000667188
ENSMUSG00000077702	Gm24067	24.1333	-1.14402	0.456508	-2.50603	0.0122095	0.0489973
ENSMUSG00000005836	Gata6	221.889	-1.14469	0.427712	-2.67631	0.00744376	0.0329189
ENSMUSG00000000278	Scpep1	3649.06	-1.1449	0.155824	-7.34742	2.02074e-13	7.48089e-12
ENSMUSG00000024883	Rin1	483.802	-1.14589	0.344147	-3.32965	0.000869561	0.00545409
ENSMUSG00000032714	Syde1	700.853	-1.14809	0.256902	-4.46898	7.85937e-06	8.56903e-05
ENSMUSG00000041684	Bivm	535.232	-1.14868	0.290368	-3.95595	7.62322e-05	0.000644728
ENSMUSG00000071456	1110002L01Rik	105.959	-1.14967	0.337804	-3.40335	0.000665652	0.00434587
ENSMUSG00000029334	Prkg2	418.394	-1.15096	0.456428	-2.52167	0.0116799	0.0472916
ENSMUSG00000022353	Mtss1	1043.44	-1.15245	0.20916	-5.50992	3.59003e-08	6.41206e-07
ENSMUSG00000024273	2700062C07Rik	836.605	-1.15301	0.266493	-4.32661	1.51422e-05	0.000154157
ENSMUSG00000027712	Anxa5	24672.8	-1.15517	0.103275	-11.1853	4.8106e-29	8.16249e-27
ENSMUSG00000040321	Zfp770	74.5562	-1.15852	0.446465	-2.59488	0.00946249	0.0399415
ENSMUSG00000024939	Fam89b	2767.83	-1.15965	0.130191	-8.90727	5.23054e-19	3.38096e-17
ENSMUSG00000028480	Glipr2	23129.8	-1.16253	0.103268	-11.2574	2.12999e-29	3.81269e-27
ENSMUSG00000029061	Mmp23	1084.77	-1.16262	0.307664	-3.77887	0.000157543	0.00123972
ENSMUSG00000034274	Thoc5	1352.55	-1.16321	0.237884	-4.88981	1.00931e-06	1.3476e-05
ENSMUSG00000020458	Rtn4	1407.5	-1.16401	0.160776	-7.23996	4.48816e-13	1.58242e-11
ENSMUSG00000059975	Zfp74	356.089	-1.16436	0.300063	-3.88037	0.000104299	0.000855017
ENSMUSG00000050846	Zfp623	438.463	-1.16499	0.272511	-4.27501	1.91125e-05	0.000189948
ENSMUSG00000048537	Phldb1	671.148	-1.16514	0.256783	-4.53746	5.69358e-06	6.41374e-05
ENSMUSG00000029313	Aff1	835.383	-1.16537	0.24745	-4.70951	2.4831e-06	3.01845e-05
ENSMUSG00000071267	Zfp942	186.448	-1.16589	0.36279	-3.21369	0.00131041	0.0077789
ENSMUSG00000022744	Cldnd1	3039.76	-1.1661	0.119003	-9.79889	1.13827e-22	1.12372e-20
ENSMUSG00000039463	Slc9a8	376.449	-1.16712	0.303809	-3.84163	0.000122218	0.000984087
ENSMUSG00000020728	Cep112	108.411	-1.16819	0.455878	-2.5625	0.010392	0.0429633
ENSMUSG00000048755	Mcat	282.162	-1.16849	0.279238	-4.18456	2.85716e-05	0.000271372
ENSMUSG00000024659	Anxa1	27289.9	-1.17042	0.235786	-4.96391	6.90865e-07	9.60196e-06
ENSMUSG00000028015	Ctso	674.197	-1.17122	0.295305	-3.96613	7.305e-05	0.000622013
ENSMUSG00000036046	5031439G07Rik	384.534	-1.1754	0.299189	-3.92863	8.543e-05	0.000712529
ENSMUSG00000033350	Chst2	187.261	-1.17548	0.467205	-2.51599	0.0118699	0.0479537
ENSMUSG00000021662	Arhgef28	632.087	-1.1767	0.40149	-2.93084	0.00338047	0.0172023
ENSMUSG00000036208	Nepro	849.487	-1.17976	0.23578	-5.00365	5.62551e-07	7.96125e-06
ENSMUSG00000020823	Sec14l1	1403.43	-1.18101	0.214737	-5.49979	3.80236e-08	6.76903e-07
ENSMUSG00000028251	Tstd3	597.679	-1.18144	0.209875	-5.62927	1.8097e-08	3.3728e-07
ENSMUSG00000002059	Rab34	3310.79	-1.18161	0.156594	-7.54568	4.49921e-14	1.8507e-12
ENSMUSG00000050002	Idnk	719.857	-1.18201	0.250759	-4.71374	2.43212e-06	2.95868e-05
ENSMUSG00000062861	Zfp28	348.222	-1.18249	0.371615	-3.18204	0.0014624	0.00851057
ENSMUSG00000046862	Pramef8	537.019	-1.18294	0.267579	-4.4209	9.82887e-06	0.000105123
ENSMUSG00000038244	Mical2	533.032	-1.18333	0.364434	-3.24704	0.0011661	0.00706646
ENSMUSG00000024212	Mllt1	192.336	-1.1844	0.406575	-2.91311	0.0035785	0.0180521
ENSMUSG00000032308	Ulk3	168.337	-1.18484	0.352393	-3.36227	0.000773049	0.00493308
ENSMUSG00000026421	Csrp1	23255.4	-1.18612	0.162276	-7.30927	2.68607e-13	9.83223e-12
ENSMUSG00000043252	Tmem64	265.951	-1.18678	0.281828	-4.21102	2.54223e-05	0.000245759
ENSMUSG00000047714	Ppp1r2	6017.23	-1.1873	0.113973	-10.4174	2.06575e-25	2.67056e-23
ENSMUSG00000027963	Extl2	855.86	-1.18745	0.253879	-4.67721	2.90805e-06	3.47536e-05
ENSMUSG00000032402	Smad3	609.608	-1.19025	0.277728	-4.28569	1.82175e-05	0.000181941
ENSMUSG00000050471	Fam118b	3409.53	-1.19179	0.123912	-9.61804	6.70952e-22	5.84446e-20
ENSMUSG00000028419	Chmp5	5318.75	-1.19217	0.119981	-9.93633	2.89293e-23	3.04019e-21
ENSMUSG00000046580	Gm7862	44.0828	-1.19695	0.301484	-3.97019	7.18139e-05	0.000614702
ENSMUSG00000056820	Tsnax	2732.24	-1.19718	0.154437	-7.75189	9.05359e-15	3.99658e-13
ENSMUSG00000091955	Gm9844	2198.85	-1.19857	0.258205	-4.64192	3.45183e-06	4.08923e-05
ENSMUSG00000036206	Sh3bp4	2103.73	-1.20057	0.229969	-5.22058	1.78362e-07	2.77756e-06
ENSMUSG00000032657	Fam189b	584.837	-1.20339	0.276368	-4.35432	1.33479e-05	0.000138047
ENSMUSG00000031565	Fgfr1	1693.62	-1.20464	0.215817	-5.58179	2.38052e-08	4.37655e-07
ENSMUSG00000060038	Dhps	1805.83	-1.20483	0.194455	-6.19596	5.79308e-10	1.3347e-08
ENSMUSG00000062169	Cnih4	6345.97	-1.20504	0.180529	-6.67508	2.47095e-11	6.82192e-10
ENSMUSG00000037049	Smpd1	1496.48	-1.20527	0.161768	-7.4506	9.29194e-14	3.63838e-12
ENSMUSG00000000378	Ccm2	2015.72	-1.20573	0.135105	-8.92443	4.47985e-19	2.90726e-17
ENSMUSG00000039449	Prpf18	764.633	-1.2068	0.306523	-3.93705	8.24887e-05	0.000691488
ENSMUSG00000029178	Klf3	309.226	-1.20762	0.318857	-3.78733	0.000152275	0.0012
ENSMUSG00000019927	Ube2d1	1266.59	-1.20839	0.151689	-7.96626	1.63554e-15	7.65553e-14
ENSMUSG00000024642	Tle4	316.057	-1.20997	0.345456	-3.50254	0.000460842	0.00314977
ENSMUSG00000020834	Dhrs13	720.422	-1.21103	0.227016	-5.33456	9.57771e-08	1.56324e-06
ENSMUSG00000037643	Prkci	1215.69	-1.21135	0.221278	-5.47434	4.39148e-08	7.74165e-07
ENSMUSG00000031078	Cttn	8604.39	-1.21194	0.151277	-8.01139	1.13422e-15	5.38639e-14
ENSMUSG00000027298	Tyro3	359.253	-1.21345	0.300329	-4.0404	5.33604e-05	0.000471621
ENSMUSG00000021614	Vcan	2810.35	-1.21542	0.249565	-4.87014	1.1152e-06	1.47328e-05
ENSMUSG00000021550	2210016F16Rik	1382.4	-1.21602	0.175709	-6.92064	4.49598e-12	1.39811e-10
ENSMUSG00000029636	Wasf3	118.093	-1.21697	0.38433	-3.16648	0.00154297	0.00891891
ENSMUSG00000017615	Tnfaip1	4716.35	-1.22243	0.165887	-7.36906	1.71841e-13	6.43475e-12
ENSMUSG00000022568	Scrib	339.085	-1.22336	0.308678	-3.96321	7.39475e-05	0.000628998
ENSMUSG00000087179	Gm14230	377.547	-1.22475	0.303112	-4.04058	5.33198e-05	0.000471621
ENSMUSG00000004562	Arhgef40	761.053	-1.22504	0.232206	-5.27568	1.32268e-07	2.10814e-06
ENSMUSG00000030615	Tmem126a	2760.54	-1.22763	0.239898	-5.11729	3.09964e-07	4.60676e-06
ENSMUSG00000022797	Tfrc	1499.73	-1.22814	0.297396	-4.12967	3.63289e-05	0.000334897
ENSMUSG00000021453	Gadd45g	8267.98	-1.23059	0.266869	-4.61123	4.00299e-06	4.68088e-05
ENSMUSG00000061175	Fnip2	318.916	-1.23122	0.309243	-3.98138	6.8517e-05	0.000589268
ENSMUSG00000068566	Myadm	17803.8	-1.23297	0.176891	-6.97022	3.16457e-12	1.00287e-10
ENSMUSG00000033306	Lpp	8056.68	-1.23545	0.167477	-7.3768	1.62143e-13	6.09965e-12
ENSMUSG00000029761	Cald1	20548.9	-1.23644	0.177638	-6.96045	3.39182e-12	1.06659e-10
ENSMUSG00000031788	Kifc3	504.848	-1.23662	0.325663	-3.79723	0.000146322	0.00115814
ENSMUSG00000036712	Cyld	338.593	-1.2371	0.333699	-3.70724	0.000209527	0.00159709
ENSMUSG00000028517	Plpp3	544.258	-1.23735	0.368569	-3.35718	0.000787425	0.0050103
ENSMUSG00000020990	Cdkl1	296.564	-1.23898	0.339333	-3.6512	0.000261013	0.00192994
ENSMUSG00000004665	Cnn2	60410.9	-1.23929	0.096656	-12.8216	1.24087e-37	4.59376e-35
ENSMUSG00000040681	Hmgn1	40177.9	-1.24084	0.102899	-12.0588	1.74259e-33	3.94237e-31
ENSMUSG00000097290	1300002E11Rik	144.603	-1.24416	0.347314	-3.58223	0.000340674	0.00242325
ENSMUSG00000024242	Map4k3	313.586	-1.24504	0.410904	-3.03	0.00244557	0.0131341
ENSMUSG00000020653	Klf11	357.752	-1.24534	0.349996	-3.55816	0.000373469	0.00262462
ENSMUSG00000021288	Klc1	2469.2	-1.24554	0.164532	-7.57023	3.72559e-14	1.55207e-12
ENSMUSG00000022770	Dlg1	1281.9	-1.24707	0.233079	-5.35042	8.77507e-08	1.45114e-06
ENSMUSG00000026600	Soat1	8853.11	-1.24855	0.181822	-6.86689	6.56174e-12	1.9684e-10
ENSMUSG00000021318	Gli3	929.903	-1.24899	0.239169	-5.2222	1.76806e-07	2.75861e-06
ENSMUSG00000000078	Klf6	8763.72	-1.24931	0.2334	-5.35266	8.66692e-08	1.43471e-06
ENSMUSG00000030747	Dgat2	185.914	-1.25068	0.44251	-2.82633	0.00470846	0.022556
ENSMUSG00000034303	Ccdc15	84.127	-1.25374	0.47062	-2.66402	0.00772121	0.0338276
ENSMUSG00000036022	Fam122b	729.259	-1.25641	0.429884	-2.92267	0.00347045	0.0175942
ENSMUSG00000018398	Sept8	824.634	-1.25697	0.280828	-4.47593	7.60782e-06	8.30589e-05
ENSMUSG00000053746	Ptrh1	581.176	-1.25702	0.261035	-4.8155	1.46829e-06	1.88471e-05
ENSMUSG00000108435	Gm45051	20.7524	-1.2582	0.442033	-2.84639	0.00442173	0.0214234
ENSMUSG00000094392	Gm3788	362.528	-1.2597	0.208475	-6.04245	1.51795e-09	3.31446e-08
ENSMUSG00000036381	P2ry14	187.394	-1.26086	0.496179	-2.54113	0.0110493	0.0451423
ENSMUSG00000034317	Trim59	590.844	-1.26233	0.31814	-3.96785	7.25226e-05	0.000619141
ENSMUSG00000034640	Tiparp	2057.43	-1.26274	0.233652	-5.40437	6.50358e-08	1.10466e-06
ENSMUSG00000032064	Dixdc1	158.69	-1.26469	0.483935	-2.61334	0.00896622	0.0382188
ENSMUSG00000041959	S100a10	53242.2	-1.26593	0.228708	-5.53512	3.11012e-08	5.62272e-07
ENSMUSG00000028982	Slc25a33	277.868	-1.26687	0.343113	-3.6923	0.000222239	0.0016814
ENSMUSG00000039166	Akap7	151.138	-1.26963	0.382316	-3.32091	0.000897257	0.00560622
ENSMUSG00000049907	Rasl11b	1012.25	-1.27099	0.243817	-5.21287	1.85938e-07	2.88452e-06
ENSMUSG00000098294	Gm27204	102.19	-1.27233	0.491931	-2.58639	0.00969857	0.0407585
ENSMUSG00000003444	Med29	3561.46	-1.27294	0.226533	-5.61926	1.9178e-08	3.55798e-07
ENSMUSG00000031486	Adgra2	558.597	-1.27341	0.305855	-4.16344	3.13485e-05	0.000292964
ENSMUSG00000085795	Zfp703	230.851	-1.27406	0.434704	-2.93086	0.00338023	0.0172023
ENSMUSG00000029223	Uchl1	982.538	-1.27547	0.234156	-5.44711	5.11944e-08	8.91527e-07
ENSMUSG00000092035	Peg10	836.837	-1.27687	0.489142	-2.61042	0.00904298	0.0385202
ENSMUSG00000079523	Tmsb10	96055.4	-1.2769	0.224525	-5.68714	1.29185e-08	2.4497e-07
ENSMUSG00000000184	Ccnd2	11539.9	-1.27771	0.282162	-4.52827	5.94693e-06	6.6577e-05
ENSMUSG00000021009	Ptpn21	364.142	-1.27788	0.276455	-4.62239	3.7934e-06	4.45178e-05
ENSMUSG00000030264	Thumpd3	1717.98	-1.27824	0.156244	-8.18105	2.81374e-16	1.41025e-14
ENSMUSG00000047710	Champ1	935.315	-1.28028	0.21807	-5.87096	4.33267e-09	8.89457e-08
ENSMUSG00000071708	Sms	999.386	-1.28198	0.218001	-5.88061	4.08757e-09	8.43884e-08
ENSMUSG00000021936	Mapk8	200.579	-1.28246	0.320836	-3.99724	6.40859e-05	0.000554673
ENSMUSG00000026576	Atp1b1	1473.24	-1.28515	0.230841	-5.56724	2.58802e-08	4.72603e-07
ENSMUSG00000034412	Tbc1d10a	2290.75	-1.28524	0.156319	-8.2219	2.00309e-16	1.01646e-14
ENSMUSG00000037335	Hand1	10071.3	-1.28577	0.273806	-4.69591	2.65423e-06	3.20495e-05
ENSMUSG00000040669	Phc1	612.111	-1.28597	0.323942	-3.96975	7.19493e-05	0.000615537
ENSMUSG00000023495	Pcbp4	9234.85	-1.28629	0.147508	-8.72015	2.77835e-18	1.65775e-16
ENSMUSG00000031149	Praf2	1212.44	-1.28678	0.194293	-6.6229	3.52228e-11	9.45214e-10
ENSMUSG00000014763	Fam120b	776.765	-1.28751	0.197805	-6.50901	7.56474e-11	1.9684e-09
ENSMUSG00000031879	Fam96b	3507.17	-1.28771	0.225719	-5.70495	1.1638e-08	2.22502e-07
ENSMUSG00000026235	Epha4	1079.38	-1.28877	0.310181	-4.15488	3.25454e-05	0.000303426
ENSMUSG00000025351	Cd63	52620.6	-1.29247	0.168817	-7.65601	1.91802e-14	8.17868e-13
ENSMUSG00000034573	Ptpn13	1463.34	-1.293	0.247848	-5.21693	1.81909e-07	2.8247e-06
ENSMUSG00000026107	Nabp1	1498.38	-1.29701	0.276142	-4.6969	2.64136e-06	3.19651e-05
ENSMUSG00000048285	Frmd6	1393.43	-1.29771	0.357271	-3.63229	0.000280915	0.00205286
ENSMUSG00000044042	Fmn1	120.066	-1.30072	0.397984	-3.26826	0.00108211	0.00662399
ENSMUSG00000042369	Rbm45	1755.91	-1.3033	0.192291	-6.77773	1.22082e-11	3.54472e-10
ENSMUSG00000069255	Dusp22	508.984	-1.30452	0.227618	-5.73119	9.97257e-09	1.92697e-07
ENSMUSG00000042700	Sipa1l1	625.493	-1.30555	0.304181	-4.29201	1.77063e-05	0.000177161
ENSMUSG00000024423	Impact	13385.9	-1.306	0.176476	-7.40045	1.3572e-13	5.14126e-12
ENSMUSG00000053192	Mllt11	1121.03	-1.30638	0.213511	-6.11858	9.44124e-10	2.12709e-08
ENSMUSG00000064181	Rab3ip	2203.85	-1.30852	0.190688	-6.86214	6.78385e-12	2.03129e-10
ENSMUSG00000038072	Galnt11	1162.22	-1.30888	0.196647	-6.65601	2.81357e-11	7.67676e-10
ENSMUSG00000106988	Tsg101-ps	100.364	-1.30938	0.232186	-5.63935	1.70698e-08	3.18498e-07
ENSMUSG00000039286	Fndc3b	704.807	-1.3098	0.264214	-4.95735	7.14602e-07	9.88968e-06
ENSMUSG00000046808	Atp10d	576.019	-1.31262	0.275518	-4.7642	1.89608e-06	2.37396e-05
ENSMUSG00000030780	BC017158	395.244	-1.31433	0.276316	-4.75663	1.96855e-06	2.45527e-05
ENSMUSG00000056515	Rab31	2394.6	-1.31655	0.180216	-7.30543	2.76387e-13	1.00943e-11
ENSMUSG00000006720	Zfp184	133.408	-1.31993	0.524366	-2.51718	0.0118298	0.0478152
ENSMUSG00000017667	Zfp334	309.222	-1.32068	0.275561	-4.79269	1.64561e-06	2.08602e-05
ENSMUSG00000027357	Crls1	91.9892	-1.32252	0.352719	-3.74949	0.000177195	0.0013751
ENSMUSG00000002983	Relb	684.895	-1.32259	0.284142	-4.65468	3.24476e-06	3.85233e-05
ENSMUSG00000063011	Msln	18.6206	-1.32497	0.526428	-2.5169	0.0118392	0.0478412
ENSMUSG00000068115	Ninl	200.323	-1.32961	0.461575	-2.88059	0.00396934	0.0196405
ENSMUSG00000020205	Phlda1	834.172	-1.33129	0.312461	-4.26066	2.03824e-05	0.000201462
ENSMUSG00000009621	Vav2	614.028	-1.33273	0.291642	-4.56975	4.88308e-06	5.57396e-05
ENSMUSG00000042121	Ssh1	1531.36	-1.33317	0.206664	-6.45092	1.1117e-10	2.82065e-09
ENSMUSG00000040537	Adam22	89.4657	-1.33323	0.485607	-2.7455	0.00604193	0.0276685
ENSMUSG00000040007	Bahd1	185.063	-1.33423	0.434398	-3.07144	0.00213028	0.0117472
ENSMUSG00000050148	Ubqln2	227.648	-1.33571	0.374285	-3.56869	0.000358767	0.00253644
ENSMUSG00000030495	Slc7a10	5.88648	-1.34177	0.516514	-2.59775	0.00938376	0.0397019
ENSMUSG00000045659	Plekha7	236.608	-1.34288	0.417113	-3.21945	0.00128435	0.00765209
ENSMUSG00000021411	Pxdc1	622.418	-1.34298	0.250873	-5.35321	8.64097e-08	1.43323e-06
ENSMUSG00000073176	Zfp449	303.008	-1.34337	0.295317	-4.5489	5.39272e-06	6.09966e-05
ENSMUSG00000032194	Kank2	412.773	-1.34455	0.237663	-5.65736	1.53716e-08	2.88134e-07
ENSMUSG00000097183	Gm17501	74.9945	-1.34604	0.507111	-2.65432	0.00794678	0.0346573
ENSMUSG00000025437	Usp33	1081.64	-1.34668	0.280321	-4.80406	1.55484e-06	1.98641e-05
ENSMUSG00000038515	Grtp1	94.4813	-1.35091	0.418172	-3.23051	0.00123568	0.00741907
ENSMUSG00000022898	Dscr3	2696.2	-1.35099	0.154376	-8.75133	2.10845e-18	1.28631e-16
ENSMUSG00000017747	Ghdc	322.983	-1.35485	0.326095	-4.15477	3.25611e-05	0.000303426
ENSMUSG00000053414	Hunk	701.669	-1.35529	0.27555	-4.9185	8.72106e-07	1.18067e-05
ENSMUSG00000098702	1500015A07Rik	72.6109	-1.35603	0.435138	-3.11633	0.0018312	0.0103411
ENSMUSG00000027210	Meis2	230.518	-1.35674	0.399965	-3.39215	0.00069346	0.00449672
ENSMUSG00000006641	Slc5a6	864.396	-1.35722	0.318938	-4.25544	2.08637e-05	0.000205844
ENSMUSG00000032479	Map4	4699.18	-1.35769	0.176988	-7.6711	1.70531e-14	7.36814e-13
ENSMUSG00000037032	Apbb1	1061.77	-1.35926	0.236319	-5.75178	8.83061e-09	1.73095e-07
ENSMUSG00000069378	Prdm6	1322.61	-1.36229	0.266864	-5.10483	3.31097e-07	4.90741e-06
ENSMUSG00000045672	Col27a1	147.723	-1.36279	0.501249	-2.71879	0.00655206	0.0296462
ENSMUSG00000034066	Farp2	104.157	-1.36353	0.45933	-2.96851	0.00299248	0.0155188
ENSMUSG00000041625	Ggact	122.723	-1.36376	0.405889	-3.35994	0.000779588	0.00496656
ENSMUSG00000027737	Slc7a11	490.111	-1.3638	0.397997	-3.42667	0.000611028	0.00403938
ENSMUSG00000040524	Zfp609	165.039	-1.36407	0.366025	-3.72672	0.000193985	0.00148838
ENSMUSG00000025764	Jade1	663.947	-1.36416	0.31509	-4.32945	1.49483e-05	0.000152374
ENSMUSG00000025578	Cbx8	189.904	-1.36501	0.403389	-3.38385	0.000714771	0.00461917
ENSMUSG00000020089	Ppa1	14940.7	-1.36659	0.13787	-9.91214	3.68677e-23	3.75337e-21
ENSMUSG00000054752	Fsd1l	46.8505	-1.36721	0.534558	-2.55764	0.0105384	0.0434408
ENSMUSG00000027499	Pkia	169.094	-1.36786	0.514332	-2.65948	0.0078261	0.0342043
ENSMUSG00000045414	1190002N15Rik	211.043	-1.36796	0.324544	-4.21503	2.49749e-05	0.000241865
ENSMUSG00000026796	Fam129b	3184.36	-1.36917	0.222261	-6.16018	7.26611e-10	1.66e-08
ENSMUSG00000027624	Epb41l1	189.248	-1.37149	0.547455	-2.50521	0.0122379	0.0490871
ENSMUSG00000050052	Tdrp	177.794	-1.37176	0.508799	-2.69608	0.00701599	0.0313966
ENSMUSG00000068264	Ap5s1	241.604	-1.37267	0.355652	-3.85958	0.00011358	0.000920907
ENSMUSG00000042363	Lgalsl	1146.71	-1.3736	0.287962	-4.77006	1.84171e-06	2.31478e-05
ENSMUSG00000038587	Akap12	3289.25	-1.3745	0.177187	-7.75735	8.6722e-15	3.83863e-13
ENSMUSG00000043415	Otud1	66.2616	-1.37455	0.536284	-2.5631	0.0103742	0.0429113
ENSMUSG00000054364	Rhob	857.047	-1.37484	0.338962	-4.05602	4.99162e-05	0.000444309
ENSMUSG00000015846	Rxra	90.1734	-1.37489	0.529582	-2.59617	0.00942691	0.0398327
ENSMUSG00000032375	Aph1b	134.776	-1.37793	0.39022	-3.53116	0.000413739	0.00287105
ENSMUSG00000029469	Ift81	712.802	-1.38207	0.226356	-6.10571	1.02343e-09	2.28993e-08
ENSMUSG00000032035	Ets1	586.275	-1.38237	0.328641	-4.20631	2.59572e-05	0.000249597
ENSMUSG00000036291	Ap5m1	456.991	-1.38315	0.266852	-5.18322	2.18087e-07	3.33124e-06
ENSMUSG00000042182	Bend6	121.835	-1.3839	0.432227	-3.2018	0.00136571	0.00803687
ENSMUSG00000035064	Eef2k	378.763	-1.38502	0.358211	-3.8665	0.000110409	0.000899675
ENSMUSG00000022021	Diaph3	274.564	-1.38551	0.32167	-4.30724	1.65303e-05	0.000166726
ENSMUSG00000026980	Ly75	699.876	-1.38631	0.291761	-4.75154	2.01873e-06	2.50587e-05
ENSMUSG00000108350	Gm44950	44.6562	-1.38692	0.529868	-2.61748	0.00885824	0.0378322
ENSMUSG00000038729	Akap2	1093.12	-1.38928	0.206378	-6.73175	1.6763e-11	4.7405e-10
ENSMUSG00000021782	Dlg5	965.436	-1.38956	0.21373	-6.50147	7.95403e-11	2.05791e-09
ENSMUSG00000040121	Rep15	60.6354	-1.38999	0.471907	-2.94548	0.00322456	0.0165641
ENSMUSG00000054408	Spcs3	6719.21	-1.39105	0.216398	-6.4282	1.29127e-10	3.23892e-09
ENSMUSG00000030770	Parva	9835.89	-1.39119	0.0925714	-15.0283	4.78894e-51	4.33372e-48
ENSMUSG00000005533	Igf1r	1065.9	-1.39572	0.218311	-6.39326	1.62386e-10	3.98359e-09
ENSMUSG00000085939	Cd63-ps	355.668	-1.39645	0.23335	-5.98436	2.17237e-09	4.6499e-08
ENSMUSG00000060147	Serpinb6a	4382.97	-1.39687	0.163826	-8.52652	1.5082e-17	8.44232e-16
ENSMUSG00000087060	Eldr	81.2362	-1.39838	0.502492	-2.78289	0.00538765	0.0251557
ENSMUSG00000041935	AW549877	481.68	-1.39912	0.35348	-3.95813	7.55382e-05	0.000640521
ENSMUSG00000025856	Pdgfa	1444.14	-1.40081	0.287234	-4.8769	1.07766e-06	1.42832e-05
ENSMUSG00000039960	Rhou	445.307	-1.40161	0.259264	-5.40612	6.44061e-08	1.09625e-06
ENSMUSG00000021732	Fgf10	998.572	-1.40211	0.457468	-3.06494	0.00217713	0.0119534
ENSMUSG00000042015	Wdr41	465.646	-1.40261	0.30644	-4.57713	4.71405e-06	5.41136e-05
ENSMUSG00000067365	Tmem128	2304.95	-1.40532	0.187567	-7.49238	6.76374e-14	2.70699e-12
ENSMUSG00000031242	2610002M06Rik	319.754	-1.40795	0.336939	-4.17865	2.93248e-05	0.000276846
ENSMUSG00000025278	Flnb	7316.66	-1.40828	0.159786	-8.81353	1.21263e-18	7.5971e-17
ENSMUSG00000029922	Mkrn1	449.201	-1.40975	0.250729	-5.62259	1.88119e-08	3.49803e-07
ENSMUSG00000054277	Arfgap3	914.182	-1.41044	0.28281	-4.98725	6.12433e-07	8.57774e-06
ENSMUSG00000081752	Sms-ps	63.5358	-1.41099	0.303008	-4.6566	3.21475e-06	3.81948e-05
ENSMUSG00000031099	Smarca1	668.066	-1.41176	0.401715	-3.51434	0.000440846	0.00303121
ENSMUSG00000040711	Sh3pxd2b	241.654	-1.41363	0.38665	-3.65611	0.000256076	0.00189875
ENSMUSG00000027366	Sppl2a	735.703	-1.41479	0.269084	-5.25782	1.45773e-07	2.30758e-06
ENSMUSG00000061393	Acvr2b	148.865	-1.41488	0.398442	-3.55103	0.000383724	0.00268838
ENSMUSG00000021254	Gpatch2l	324.209	-1.41706	0.224557	-6.31049	2.7816e-10	6.6339e-09
ENSMUSG00000055320	Tead1	1494.6	-1.41791	0.214279	-6.61711	3.66278e-11	9.78082e-10
ENSMUSG00000084124	Gm13588	216.477	-1.41952	0.219692	-6.46141	1.03734e-10	2.64019e-09
ENSMUSG00000061981	Flot2	3682.1	-1.42125	0.187705	-7.57173	3.68279e-14	1.53818e-12
ENSMUSG00000067925	Rtl8a	159.718	-1.42277	0.389483	-3.65297	0.000259221	0.00191842
ENSMUSG00000027035	Cers6	1224.75	-1.42432	0.203192	-7.00974	2.38756e-12	7.77819e-11
ENSMUSG00000030681	Mvp	2257.71	-1.42686	0.24654	-5.78753	7.14273e-09	1.41199e-07
ENSMUSG00000041189	Chrnb1	518.129	-1.43002	0.312823	-4.57134	4.84604e-06	5.53945e-05
ENSMUSG00000030790	Adm	411.412	-1.43349	0.490845	-2.92045	0.0034953	0.0177036
ENSMUSG00000026187	Xrcc5	897.499	-1.43436	0.329156	-4.35768	1.31451e-05	0.000136296
ENSMUSG00000037594	Clba1	444.148	-1.43635	0.295352	-4.8632	1.15502e-06	1.52218e-05
ENSMUSG00000019761	Krt10	142.836	-1.4401	0.38253	-3.76467	0.000166771	0.0013054
ENSMUSG00000047181	Samd14	111.566	-1.44756	0.572548	-2.52827	0.0114626	0.0465739
ENSMUSG00000055745	Rtl6	92.7394	-1.44808	0.524327	-2.76179	0.00574856	0.0265114
ENSMUSG00000019467	Arhgef25	942.459	-1.4525	0.254793	-5.7007	1.19319e-08	2.27586e-07
ENSMUSG00000015133	Lrrk1	507.986	-1.45597	0.305598	-4.76434	1.89474e-06	2.37396e-05
ENSMUSG00000074813	Gm14005	644.679	-1.45697	0.276918	-5.26136	1.42995e-07	2.26802e-06
ENSMUSG00000035757	Selenoo	90.29	-1.45884	0.466292	-3.12859	0.00175645	0.00998418
ENSMUSG00000024042	Sik1	284.603	-1.46034	0.455292	-3.20749	0.001339	0.00791976
ENSMUSG00000025873	Faf2	1864.79	-1.46076	0.209252	-6.98087	2.93366e-12	9.35155e-11
ENSMUSG00000049036	Tmem121	73.5308	-1.46102	0.583431	-2.50419	0.0122732	0.0491923
ENSMUSG00000041607	Mbp	363.01	-1.46163	0.529205	-2.76193	0.00574603	0.0265072
ENSMUSG00000045854	Lyrm2	862.445	-1.46263	0.311504	-4.69536	2.66133e-06	3.21114e-05
ENSMUSG00000046675	Tmem251	461.849	-1.46293	0.27531	-5.31376	1.07384e-07	1.74222e-06
ENSMUSG00000028496	Mllt3	219.957	-1.46625	0.42491	-3.45074	0.000559059	0.0037383
ENSMUSG00000048709	Gm8666	21.9404	-1.46814	0.478329	-3.06931	0.00214556	0.0118151
ENSMUSG00000021143	Pacs2	474.333	-1.46835	0.289513	-5.0718	3.94081e-07	5.71101e-06
ENSMUSG00000060260	Pwwp2b	692.528	-1.4687	0.285693	-5.14083	2.73534e-07	4.10275e-06
ENSMUSG00000006519	Cyba	7091.68	-1.47036	0.186993	-7.86318	3.74506e-15	1.71357e-13
ENSMUSG00000022436	Sh3bp1	1233.06	-1.47062	0.171796	-8.56027	1.12608e-17	6.36901e-16
ENSMUSG00000052584	Serp2	421.601	-1.47092	0.308605	-4.76635	1.87593e-06	2.35395e-05
ENSMUSG00000024074	Crim1	500.212	-1.47173	0.270735	-5.43603	5.44799e-08	9.42063e-07
ENSMUSG00000043639	Rbm20	94.1349	-1.47231	0.529473	-2.78071	0.00542409	0.0252943
ENSMUSG00000013539	Tango2	885.337	-1.47578	0.218814	-6.74445	1.53608e-11	4.3897e-10
ENSMUSG00000024736	Tmem132a	852.787	-1.47653	0.274455	-5.37986	7.45429e-08	1.24792e-06
ENSMUSG00000109336	Samd4b	976.209	-1.47663	0.212564	-6.94678	3.73716e-12	1.17292e-10
ENSMUSG00000097488	4732487G21Rik	22.4682	-1.47667	0.569105	-2.59471	0.00946694	0.03995
ENSMUSG00000060227	Casc4	1160.83	-1.48124	0.209555	-7.06849	1.5663e-12	5.26051e-11
ENSMUSG00000041570	Camsap2	369.869	-1.48125	0.311431	-4.75629	1.97183e-06	2.45747e-05
ENSMUSG00000058056	Palld	5256.72	-1.4814	0.237335	-6.2418	4.32553e-10	1.00799e-08
ENSMUSG00000046731	Kctd11	351.712	-1.48147	0.382766	-3.87042	0.000108647	0.000887097
ENSMUSG00000020312	Shc2	102.679	-1.48246	0.570077	-2.60046	0.00930984	0.0394711
ENSMUSG00000021631	Mrps36-ps1	45.4708	-1.48516	0.46601	-3.18698	0.00143768	0.0084027
ENSMUSG00000021756	Il6st	1448.45	-1.48784	0.252061	-5.90271	3.57574e-09	7.45779e-08
ENSMUSG00000020937	Plcd3	226.912	-1.4884	0.451309	-3.29795	0.000973929	0.00603666
ENSMUSG00000038894	Irs2	698.946	-1.48907	0.317974	-4.68299	2.82718e-06	3.39616e-05
ENSMUSG00000036242	Armh4	371.278	-1.48946	0.491228	-3.03211	0.00242849	0.0130769
ENSMUSG00000001507	Itga3	1774.78	-1.49009	0.2535	-5.87805	4.15123e-09	8.55943e-08
ENSMUSG00000034403	Pja1	3360.52	-1.49282	0.159119	-9.38179	6.4862e-21	5.07951e-19
ENSMUSG00000018604	Tbx3	596.312	-1.49503	0.398207	-3.75439	0.000173761	0.00135231
ENSMUSG00000038168	P3h2	199.256	-1.49891	0.453129	-3.30791	0.000939955	0.00585056
ENSMUSG00000006638	Abhd1	21.7942	-1.50933	0.576441	-2.61837	0.00883515	0.0377632
ENSMUSG00000047379	B4gat1	993.924	-1.51207	0.230826	-6.55069	5.727e-11	1.51195e-09
ENSMUSG00000029201	Ugdh	5232.89	-1.51445	0.167646	-9.03357	1.66161e-19	1.12307e-17
ENSMUSG00000089827	1700023H06Rik	72.3441	-1.51475	0.491714	-3.08054	0.00206626	0.0114559
ENSMUSG00000029012	Orc5	1343.71	-1.51571	0.235493	-6.43631	1.2241e-10	3.0866e-09
ENSMUSG00000025648	Pfkfb4	292.819	-1.51731	0.382533	-3.96647	7.29436e-05	0.000621432
ENSMUSG00000102892	Gm37854	8.93075	-1.51825	0.604057	-2.51342	0.0119566	0.0482158
ENSMUSG00000028347	Tmeff1	376.54	-1.51886	0.321927	-4.71804	2.38127e-06	2.90986e-05
ENSMUSG00000049303	Syt12	52.6656	-1.51922	0.584198	-2.60053	0.0093081	0.0394711
ENSMUSG00000028378	Ptgr1	1940.21	-1.51959	0.250126	-6.07531	1.23751e-09	2.74256e-08
ENSMUSG00000025151	Maged1	10138.4	-1.51971	0.174219	-8.72303	2.70865e-18	1.6221e-16
ENSMUSG00000020474	Polm	159.31	-1.52082	0.468734	-3.24453	0.00117644	0.00711059
ENSMUSG00000068036	Afdn	2179.4	-1.52199	0.171421	-8.87865	6.76792e-19	4.32324e-17
ENSMUSG00000002319	Ipo4	3970.99	-1.52303	0.160419	-9.49405	2.22223e-21	1.78315e-19
ENSMUSG00000024426	Atat1	562.912	-1.52442	0.20972	-7.2688	3.627e-13	1.30998e-11
ENSMUSG00000076448	Mir763	18.8366	-1.52489	0.603003	-2.52883	0.0114444	0.0465114
ENSMUSG00000032068	Plet1	317.781	-1.52606	0.574387	-2.65685	0.0078875	0.034434
ENSMUSG00000070044	Fam149a	562.808	-1.52621	0.353879	-4.3128	1.61199e-05	0.000163396
ENSMUSG00000025555	Farp1	1188.63	-1.52649	0.218251	-6.99421	2.66756e-12	8.63854e-11
ENSMUSG00000056209	Npm3	199.872	-1.52912	0.359305	-4.25579	2.08316e-05	0.000205652
ENSMUSG00000001802	Lrp3	91.1963	-1.53013	0.605468	-2.52718	0.0114983	0.0466955
ENSMUSG00000013076	Amotl1	1416.62	-1.53101	0.173212	-8.83893	9.66363e-19	6.07764e-17
ENSMUSG00000002266	Zim1	181.329	-1.53124	0.536727	-2.85293	0.00433187	0.0210256
ENSMUSG00000043079	Synpo	718.804	-1.53145	0.373047	-4.10525	4.03872e-05	0.000367934
ENSMUSG00000042712	Tceal9	32422	-1.53473	0.213432	-7.19075	6.44374e-13	2.238e-11
ENSMUSG00000022687	Boc	168.329	-1.53521	0.492645	-3.11627	0.00183154	0.0103411
ENSMUSG00000020086	H2afy2	849.322	-1.53648	0.326863	-4.70067	2.59306e-06	3.1404e-05
ENSMUSG00000015143	Actn1	1984.21	-1.53878	0.207991	-7.39832	1.37919e-13	5.21244e-12
ENSMUSG00000038463	Olfml2b	192.165	-1.53906	0.518503	-2.96827	0.00299482	0.015526
ENSMUSG00000032436	Cmtm7	6628.93	-1.5414	0.155275	-9.92686	3.18108e-23	3.30042e-21
ENSMUSG00000107019	Gm43682	40.2552	-1.5416	0.594316	-2.59391	0.0094891	0.0400331
ENSMUSG00000073802	Cdkn2b	4110.6	-1.54197	0.193078	-7.98627	1.39087e-15	6.54794e-14
ENSMUSG00000029484	Anxa3	12798.6	-1.54272	0.153273	-10.0652	7.87206e-24	8.84331e-22
ENSMUSG00000086728	Man2c1os	15.265	-1.54339	0.603193	-2.5587	0.0105064	0.0433572
ENSMUSG00000068250	Amn1	461.695	-1.54886	0.247119	-6.26765	3.66526e-10	8.62767e-09
ENSMUSG00000022676	Snai2	472.596	-1.55194	0.421589	-3.68116	0.000232177	0.00175056
ENSMUSG00000024772	Ehd1	5890.67	-1.55241	0.154341	-10.0583	8.44238e-24	9.41904e-22
ENSMUSG00000041889	Shisa4	1482.43	-1.55535	0.268411	-5.79466	6.84587e-09	1.3649e-07
ENSMUSG00000018401	Mtmr4	817.553	-1.55745	0.284628	-5.47187	4.45317e-08	7.84191e-07
ENSMUSG00000025789	St8sia2	88.0052	-1.55996	0.622515	-2.5059	0.0122139	0.0490032
ENSMUSG00000051495	Irf2bp2	625.457	-1.55998	0.2721	-5.73312	9.85974e-09	1.90917e-07
ENSMUSG00000030022	Adamts9	550.766	-1.56222	0.330916	-4.72089	2.34816e-06	2.87588e-05
ENSMUSG00000022639	Dubr	773.646	-1.56351	0.360971	-4.3314	1.48166e-05	0.00015141
ENSMUSG00000057329	Bcl2	49.6025	-1.56423	0.535372	-2.92176	0.00348055	0.0176399
ENSMUSG00000073434	Wdr90	112.003	-1.56526	0.419108	-3.73475	0.000187903	0.00144854
ENSMUSG00000023249	Parp3	626.134	-1.56614	0.275487	-5.68498	1.30825e-08	2.47792e-07
ENSMUSG00000046572	Zfp518b	217.133	-1.56626	0.403292	-3.88369	0.000102884	0.000844696
ENSMUSG00000030471	Zdhhc13	2499.64	-1.56704	0.181805	-8.61932	6.73526e-18	3.86305e-16
ENSMUSG00000069920	B3gnt9	66.6651	-1.56706	0.620058	-2.52727	0.0114953	0.046695
ENSMUSG00000022090	Pdlim2	2122.64	-1.569	0.23936	-6.55497	5.56542e-11	1.47167e-09
ENSMUSG00000021367	Edn1	477.993	-1.57113	0.558162	-2.81483	0.00488024	0.0232238
ENSMUSG00000035517	Tdrd7	320.549	-1.57513	0.437257	-3.6023	0.00031541	0.00226032
ENSMUSG00000048915	Efna5	1976.41	-1.57892	0.217964	-7.24396	4.35764e-13	1.54308e-11
ENSMUSG00000024044	Epb41l3	1020.22	-1.57928	0.349571	-4.51777	6.24938e-06	6.95804e-05
ENSMUSG00000033114	Slc35d2	455.197	-1.58218	0.234304	-6.75268	1.45141e-11	4.155e-10
ENSMUSG00000045730	Adrb2	291.846	-1.58435	0.564634	-2.80598	0.00501645	0.0237262
ENSMUSG00000038605	Samd10	181.062	-1.58723	0.412789	-3.84514	0.000120483	0.000970598
ENSMUSG00000030465	Psd3	139.326	-1.58733	0.433258	-3.66371	0.00024859	0.00185747
ENSMUSG00000028597	Gpx7	1499.08	-1.5902	0.265745	-5.98394	2.17798e-09	4.65578e-08
ENSMUSG00000024952	Rps6ka4	271.515	-1.59112	0.407075	-3.90866	9.28113e-05	0.000768583
ENSMUSG00000065392	Gm25894	11.2248	-1.59184	0.586449	-2.71437	0.00664027	0.0299705
ENSMUSG00000022490	Ppp1r1a	236.892	-1.59228	0.454054	-3.50682	0.000453504	0.00310644
ENSMUSG00000097289	2010300F17Rik	234.155	-1.59354	0.500861	-3.18161	0.0014646	0.00852028
ENSMUSG00000007989	Fzd3	290.439	-1.59727	0.307779	-5.18967	2.10667e-07	3.23222e-06
ENSMUSG00000040528	Milr1	321.474	-1.5974	0.588645	-2.71368	0.00665395	0.0300164
ENSMUSG00000054580	Pla2r1	125.401	-1.59832	0.553074	-2.88988	0.0038539	0.01918
ENSMUSG00000066643	Wdr35	592.472	-1.59903	0.441694	-3.62022	0.000294351	0.00213286
ENSMUSG00000028565	Nfia	363.671	-1.59991	0.276235	-5.79182	6.96283e-09	1.38201e-07
ENSMUSG00000027438	Napb	55.215	-1.60872	0.560282	-2.87127	0.00408831	0.0200949
ENSMUSG00000029135	Fosl2	509.378	-1.60885	0.315276	-5.10298	3.34348e-07	4.94659e-06
ENSMUSG00000073234	Gm8773	98.3978	-1.61083	0.566826	-2.84184	0.00448535	0.0216622
ENSMUSG00000047963	Stbd1	698.354	-1.61244	0.336671	-4.78936	1.67318e-06	2.11767e-05
ENSMUSG00000006931	P3h4	2321.67	-1.62139	0.162104	-10.0022	1.49091e-23	1.60831e-21
ENSMUSG00000031204	Asb12	369.416	-1.62184	0.641991	-2.52627	0.011528	0.0467623
ENSMUSG00000043388	Tmem130	161.007	-1.62201	0.454097	-3.57194	0.000354344	0.00250626
ENSMUSG00000023800	Tiam2	258.964	-1.62336	0.450141	-3.60633	0.000310558	0.00222947
ENSMUSG00000033633	Clec18a	19.546	-1.62378	0.564135	-2.87835	0.0039976	0.0197504
ENSMUSG00000046432	Bex3	52678.2	-1.62734	0.200459	-8.1181	4.73553e-16	2.33042e-14
ENSMUSG00000054945	Gm9958	44.3892	-1.62738	0.57554	-2.82757	0.00469023	0.0224968
ENSMUSG00000031996	Aplp2	5564.08	-1.62764	0.221956	-7.33315	2.248e-13	8.28454e-12
ENSMUSG00000047881	Rell1	761.674	-1.62798	0.319769	-5.09109	3.56002e-07	5.22286e-06
ENSMUSG00000040813	Tex264	3034.14	-1.62928	0.124548	-13.0816	4.19615e-39	1.75259e-36
ENSMUSG00000021990	Spata13	819.862	-1.63117	0.20771	-7.85313	4.0578e-15	1.8463e-13
ENSMUSG00000104735	C130075A20Rik	74.3806	-1.63174	0.449355	-3.63129	0.000282009	0.00205901
ENSMUSG00000068114	Ccdc134	620.494	-1.63318	0.212969	-7.66861	1.73868e-14	7.4924e-13
ENSMUSG00000053819	Camk2d	1320.45	-1.63407	0.273046	-5.9846	2.16916e-09	4.64914e-08
ENSMUSG00000026228	Htr2b	60.6784	-1.63501	0.620209	-2.63622	0.0083836	0.0362133
ENSMUSG00000019853	Hebp2	371.073	-1.63551	0.349354	-4.68152	2.84749e-06	3.41301e-05
ENSMUSG00000045664	Cdc42ep2	203.975	-1.63558	0.440847	-3.71009	0.000207187	0.00158148
ENSMUSG00000024548	Setbp1	93.1309	-1.637	0.368194	-4.44602	8.74756e-06	9.43636e-05
ENSMUSG00000022150	Dab2	2568.21	-1.63708	0.263942	-6.2024	5.56102e-10	1.28487e-08
ENSMUSG00000005917	Otx1	21.2377	-1.64365	0.65521	-2.50859	0.0121214	0.0487191
ENSMUSG00000002320	Tm9sf1	2575.77	-1.64401	0.127193	-12.9254	3.23743e-38	1.25559e-35
ENSMUSG00000020334	Slc22a4	21.122	-1.64414	0.655463	-2.50836	0.0121292	0.0487354
ENSMUSG00000027506	Tpd52	589.307	-1.64544	0.375055	-4.38721	1.14813e-05	0.000120735
ENSMUSG00000027805	Pfn2	633.039	-1.64852	0.353977	-4.65712	3.2066e-06	3.81258e-05
ENSMUSG00000028007	Snx7	1901.75	-1.64952	0.198178	-8.32344	8.54462e-17	4.50431e-15
ENSMUSG00000042644	Itpr3	95.1271	-1.65046	0.600471	-2.7486	0.00598498	0.0274773
ENSMUSG00000005043	Sgsh	86.1901	-1.65094	0.539977	-3.05743	0.00223247	0.0121768
ENSMUSG00000001827	Folr1	136.709	-1.65214	0.631844	-2.61478	0.00892842	0.038082
ENSMUSG00000022849	Hspbap1	1165.3	-1.65386	0.21799	-7.58684	3.27803e-14	1.37974e-12
ENSMUSG00000024512	Dynap	454.411	-1.65547	0.56258	-2.94263	0.00325436	0.0166751
ENSMUSG00000036109	Mbnl3	1292.17	-1.65562	0.432772	-3.82561	0.000130451	0.00104112
ENSMUSG00000085289	Gm15337	8.05475	-1.65594	0.653977	-2.53212	0.0113377	0.0461329
ENSMUSG00000031841	Cdh13	228.772	-1.65684	0.55647	-2.97742	0.00290687	0.0151714
ENSMUSG00000021262	Evl	65.0923	-1.66128	0.394011	-4.21634	2.48299e-05	0.000240747
ENSMUSG00000020592	Sdc1	3198.01	-1.66155	0.250092	-6.64377	3.05754e-11	8.25943e-10
ENSMUSG00000021806	Nid2	5692.55	-1.66458	0.30813	-5.40219	6.58304e-08	1.11583e-06
ENSMUSG00000014498	Ankrd52	160.352	-1.66527	0.403724	-4.12478	3.71097e-05	0.000341321
ENSMUSG00000019775	Rgs17	38.7291	-1.6661	0.581802	-2.86369	0.00418732	0.0205011
ENSMUSG00000026036	Nif3l1	1721.01	-1.66729	0.208424	-7.99954	1.24887e-15	5.91359e-14
ENSMUSG00000038459	Abhd17c	214.718	-1.66859	0.403374	-4.13659	3.52507e-05	0.000325694
ENSMUSG00000041957	Pkp2	4655.94	-1.66861	0.249338	-6.69216	2.199e-11	6.10214e-10
ENSMUSG00000060477	Irak2	770.732	-1.66996	0.281752	-5.92706	3.08414e-09	6.46558e-08
ENSMUSG00000022887	Masp1	215.161	-1.67151	0.480996	-3.4751	0.000510663	0.00345153
ENSMUSG00000031488	Rab11fip1	538.127	-1.67205	0.294961	-5.66873	1.43857e-08	2.709e-07
ENSMUSG00000059816	Shisal2a	73.7721	-1.67297	0.657929	-2.54278	0.0109975	0.0449646
ENSMUSG00000069755	Zfp125	133.576	-1.67328	0.357721	-4.67762	2.90222e-06	3.47094e-05
ENSMUSG00000018800	Abca5	73.5386	-1.67335	0.540089	-3.09829	0.00194641	0.0108915
ENSMUSG00000020814	Mxra7	137.337	-1.67605	0.439385	-3.81453	0.000136441	0.00108467
ENSMUSG00000032243	Itga11	39.502	-1.67656	0.61614	-2.72108	0.00650693	0.0294748
ENSMUSG00000030771	ENSMUSG00000030771	38.5437	-1.6805	0.630485	-2.66541	0.00768947	0.0337564
ENSMUSG00000053080	2700081O15Rik	135.836	-1.68055	0.470393	-3.57264	0.000353397	0.00250065
ENSMUSG00000027224	Duoxa1	20.3159	-1.68083	0.588659	-2.85536	0.00429887	0.0209028
ENSMUSG00000042680	Garem1	45.6834	-1.6817	0.616596	-2.72739	0.00638372	0.0289731
ENSMUSG00000048332	Lhfp	1846.6	-1.6839	0.290872	-5.78917	7.0737e-09	1.401e-07
ENSMUSG00000014599	Csf1	3370.39	-1.68621	0.262394	-6.42626	1.30781e-10	3.27235e-09
ENSMUSG00000034591	Slc41a2	33.5988	-1.68712	0.655137	-2.57522	0.0100176	0.0417356
ENSMUSG00000030522	Mtmr10	719.165	-1.68725	0.341361	-4.94273	7.70365e-07	1.05984e-05
ENSMUSG00000028518	Prkaa2	778.995	-1.68954	0.327308	-5.16192	2.4443e-07	3.70375e-06
ENSMUSG00000001021	S100a3	23.7029	-1.69268	0.66621	-2.54077	0.011061	0.0451786
ENSMUSG00000097910	5033428I22Rik	46.1922	-1.69355	0.60821	-2.78448	0.00536137	0.0250448
ENSMUSG00000017734	Dbndd2	13.8765	-1.69393	0.621362	-2.72615	0.00640773	0.0290739
ENSMUSG00000039231	Suv39h1	9265.54	-1.69527	0.22651	-7.48432	7.19197e-14	2.85628e-12
ENSMUSG00000047712	Ust	323.159	-1.69872	0.321113	-5.29011	1.22244e-07	1.95795e-06
ENSMUSG00000040043	Rbms2	3847.57	-1.69969	0.173107	-9.81873	9.35103e-23	9.34472e-21
ENSMUSG00000022332	Khdrbs3	120.904	-1.70091	0.501057	-3.39464	0.000687197	0.00446322
ENSMUSG00000087365	C430049B03Rik	824.049	-1.70114	0.29107	-5.84443	5.08301e-09	1.03367e-07
ENSMUSG00000020536	Llgl1	487.903	-1.70147	0.31639	-5.37775	7.54239e-08	1.26138e-06
ENSMUSG00000036606	Plxnb2	1574.2	-1.70327	0.209219	-8.14108	3.91755e-16	1.94552e-14
ENSMUSG00000073795	6430531B16Rik	15.9484	-1.70372	0.639311	-2.66493	0.00770033	0.033761
ENSMUSG00000048402	Gli2	186.998	-1.70488	0.583167	-2.92349	0.00346133	0.0175534
ENSMUSG00000043943	Naalad2	41.0428	-1.70552	0.650599	-2.62146	0.00875531	0.0374711
ENSMUSG00000079057	Cyp4v3	45.8859	-1.70635	0.663125	-2.5732	0.0100763	0.0419134
ENSMUSG00000030782	Tgfb1i1	1909.4	-1.70864	0.171079	-9.98745	1.72971e-23	1.84152e-21
ENSMUSG00000020973	Dnaaf2	1331.03	-1.70936	0.198649	-8.60496	7.63454e-18	4.36347e-16
ENSMUSG00000035413	Tmem98	2872.24	-1.71016	0.172373	-9.92128	3.36428e-23	3.46841e-21
ENSMUSG00000032262	Elovl4	204.838	-1.71275	0.418245	-4.09509	4.22005e-05	0.000382103
ENSMUSG00000022686	B3gnt5	1330.5	-1.7129	0.327677	-5.2274	1.71907e-07	2.68733e-06
ENSMUSG00000104843	Gm5308	10.0948	-1.71382	0.567947	-3.01757	0.00254807	0.0135905
ENSMUSG00000033405	Nudt15	41.7876	-1.71524	0.486676	-3.52441	0.000424429	0.00293319
ENSMUSG00000028466	Creb3	5416.35	-1.71645	0.154403	-11.1167	1.04014e-28	1.7114e-26
ENSMUSG00000020173	Cobl	35.9388	-1.7165	0.665536	-2.57913	0.00990494	0.0413696
ENSMUSG00000031750	Il34	127.933	-1.717	0.636293	-2.69844	0.00696661	0.0312099
ENSMUSG00000000901	Mmp11	524.94	-1.71724	0.323996	-5.30019	1.1568e-07	1.86196e-06
ENSMUSG00000051379	Flrt3	628.836	-1.72291	0.476071	-3.61901	0.000295728	0.00213912
ENSMUSG00000048029	Eno4	19.3183	-1.72509	0.665889	-2.59066	0.00957917	0.040358
ENSMUSG00000017466	Timp2	1365.14	-1.72735	0.160834	-10.7399	6.60887e-27	9.78654e-25
ENSMUSG00000004891	Nes	625.433	-1.72752	0.292966	-5.89665	3.70949e-09	7.68752e-08
ENSMUSG00000036782	Klhl13	711.353	-1.72771	0.298193	-5.79393	6.87564e-09	1.36916e-07
ENSMUSG00000039043	Arpin	1119.67	-1.72899	0.189611	-9.11862	7.60904e-20	5.2742e-18
ENSMUSG00000032366	Tpm1	130280	-1.73119	0.104556	-16.5575	1.41239e-61	1.91721e-58
ENSMUSG00000001025	S100a6	29069.5	-1.73346	0.258853	-6.69668	2.13204e-11	5.93654e-10
ENSMUSG00000088351	Gm24016	6.17352	-1.73357	0.650527	-2.66487	0.00770187	0.033761
ENSMUSG00000020583	Matn3	178.329	-1.73376	0.50302	-3.44671	0.000567457	0.00378669
ENSMUSG00000069808	Fam57a	597.306	-1.73465	0.29408	-5.89856	3.66681e-09	7.62819e-08
ENSMUSG00000079428	Tceal7	80.9835	-1.73679	0.530611	-3.27318	0.00106344	0.00653183
ENSMUSG00000046314	Stxbp6	226.941	-1.73709	0.435266	-3.99086	6.58331e-05	0.000568587
ENSMUSG00000037005	Xpnpep2	75.9206	-1.74	0.664749	-2.61753	0.00885688	0.0378322
ENSMUSG00000002249	Tead3	76.3406	-1.74022	0.48653	-3.5768	0.000347828	0.00246982
ENSMUSG00000027520	Zdbf2	697.979	-1.74141	0.239883	-7.25942	3.88756e-13	1.39174e-11
ENSMUSG00000029788	Cpa5	44.1556	-1.74257	0.664664	-2.62174	0.00874824	0.0374606
ENSMUSG00000026773	Pfkfb3	515.085	-1.74268	0.303975	-5.73297	9.86874e-09	1.90917e-07
ENSMUSG00000109761	5430403N17Rik	26.188	-1.74321	0.64031	-2.72245	0.00648006	0.0293694
ENSMUSG00000047443	Erfe	191.08	-1.74334	0.490922	-3.55115	0.000383551	0.00268832
ENSMUSG00000043903	Zfp469	33.6626	-1.74362	0.6073	-2.8711	0.00409044	0.0200993
ENSMUSG00000086328	2700033N17Rik	7.04639	-1.7448	0.662015	-2.63559	0.0083991	0.0362448
ENSMUSG00000000031	H19	1898.77	-1.74527	0.635239	-2.74743	0.00600645	0.02755
ENSMUSG00000058571	Gpc6	464.033	-1.74578	0.326627	-5.34488	9.0477e-08	1.49017e-06
ENSMUSG00000091133	Gm17108	20.1079	-1.74633	0.619792	-2.8176	0.00483842	0.023092
ENSMUSG00000027068	Dhrs9	42.8198	-1.74673	0.665302	-2.62546	0.00865312	0.0371509
ENSMUSG00000065494	Mir28a	9.60031	-1.74689	0.642646	-2.71828	0.00656231	0.0296844
ENSMUSG00000021091	Serpina3n	335.425	-1.75205	0.65166	-2.68859	0.0071754	0.0319519
ENSMUSG00000049985	Ankrd55	14.8552	-1.75385	0.630364	-2.78228	0.00539789	0.0251938
ENSMUSG00000020154	Ptprb	104.583	-1.75478	0.627966	-2.79438	0.00519991	0.02441
ENSMUSG00000020431	Adcy1	60.8774	-1.75636	0.648166	-2.70974	0.00673354	0.0303075
ENSMUSG00000032400	Zwilch	1068.71	-1.75752	0.2347	-7.48837	6.97339e-14	2.77725e-12
ENSMUSG00000042377	Fam83g	197.267	-1.75812	0.430998	-4.07917	4.51959e-05	0.000406289
ENSMUSG00000023991	Foxp4	171.378	-1.75889	0.378823	-4.64306	3.43292e-06	4.06978e-05
ENSMUSG00000021838	Samd4	333.73	-1.75957	0.364056	-4.83324	1.34331e-06	1.74213e-05
ENSMUSG00000036377	C530008M17Rik	1177.52	-1.76012	0.325252	-5.41155	6.24798e-08	1.06793e-06
ENSMUSG00000028040	Efna4	568.5	-1.76016	0.284206	-6.19324	5.89415e-10	1.35607e-08
ENSMUSG00000028807	Zbtb8a	76.7186	-1.76587	0.611716	-2.88675	0.00389248	0.0193366
ENSMUSG00000049313	Sorl1	69.1176	-1.76598	0.55859	-3.16149	0.00156965	0.00905703
ENSMUSG00000002265	Peg3	19371.1	-1.76634	0.18422	-9.58818	8.96495e-22	7.56632e-20
ENSMUSG00000023070	Rgn	57.0508	-1.7675	0.663217	-2.66505	0.00769776	0.033761
ENSMUSG00000002688	Prkd1	143.73	-1.76828	0.422419	-4.18607	2.83822e-05	0.000270045
ENSMUSG00000004187	Kifc2	830.674	-1.76839	0.417986	-4.23073	2.32933e-05	0.000227226
ENSMUSG00000038205	Prkab2	608	-1.77114	0.289519	-6.11754	9.50335e-10	2.13812e-08
ENSMUSG00000035372	1810055G02Rik	2596.5	-1.77139	0.172764	-10.2532	1.14438e-24	1.35078e-22
ENSMUSG00000027230	Creb3l1	1526.69	-1.77276	0.235392	-7.53109	5.03173e-14	2.05418e-12
ENSMUSG00000040990	Sh3kbp1	356.359	-1.77289	0.386611	-4.58571	4.52448e-06	5.2158e-05
ENSMUSG00000048583	Igf2	31257.9	-1.77306	0.2924	-6.0638	1.32939e-09	2.93023e-08
ENSMUSG00000047773	Ankfn1	8.90754	-1.77573	0.641894	-2.7664	0.00566796	0.0262065
ENSMUSG00000053617	Sh3pxd2a	292.36	-1.77617	0.299317	-5.93405	2.95545e-09	6.21178e-08
ENSMUSG00000048232	Fbxo10	102.4	-1.77817	0.428938	-4.14553	3.39035e-05	0.000314496
ENSMUSG00000054266	Serpinb9d	75.8026	-1.78018	0.665841	-2.67358	0.00750467	0.0331104
ENSMUSG00000104621	Gm43185	8.7994	-1.78037	0.665898	-2.67364	0.00750327	0.0331104
ENSMUSG00000018217	Pmp22	53715.6	-1.78206	0.237932	-7.48978	6.89883e-14	2.75429e-12
ENSMUSG00000040606	Kazn	125.647	-1.78221	0.42368	-4.20649	2.59362e-05	0.000249542
ENSMUSG00000042367	Gjb3	288.052	-1.78364	0.665746	-2.67915	0.00738088	0.0326882
ENSMUSG00000044086	Lmod3	24.9352	-1.78604	0.666127	-2.68123	0.00733515	0.0325142
ENSMUSG00000040703	Cyp2s1	90.9008	-1.78737	0.651748	-2.74242	0.00609878	0.0278637
ENSMUSG00000081669	Npm3-ps1	13.4049	-1.79709	0.497563	-3.61178	0.000304097	0.00219275
ENSMUSG00000047238	Mageh1	232.092	-1.79711	0.374458	-4.79924	1.59271e-06	2.02526e-05
ENSMUSG00000028369	Svep1	114.722	-1.79747	0.554355	-3.24245	0.00118507	0.00715743
ENSMUSG00000040322	Slc25a24	2735.09	-1.79774	0.252976	-7.10638	1.1913e-12	4.03912e-11
ENSMUSG00000097125	Gm26885	6.32472	-1.79808	0.646835	-2.77981	0.00543911	0.0253571
ENSMUSG00000054263	Lifr	1913.96	-1.79953	0.313037	-5.74863	8.99676e-09	1.75928e-07
ENSMUSG00000029032	Arhgef16	98.3485	-1.80178	0.612133	-2.94345	0.00324573	0.0166414
ENSMUSG00000045629	Sh3tc2	138.168	-1.80396	0.655801	-2.75077	0.00594555	0.0273193
ENSMUSG00000019539	Rcn3	3110.9	-1.80476	0.198066	-9.11191	8.09475e-20	5.58709e-18
ENSMUSG00000038347	Tcte2	133.943	-1.8084	0.428146	-4.22379	2.40227e-05	0.000233616
ENSMUSG00000039683	Sdk1	108.335	-1.8103	0.643089	-2.815	0.00487771	0.0232238
ENSMUSG00000031380	Vegfd	50.3836	-1.81126	0.634304	-2.8555	0.00429693	0.0208996
ENSMUSG00000046658	Zfp316	36.9222	-1.81218	0.641908	-2.82312	0.00475586	0.0227447
ENSMUSG00000029470	P2rx4	757.079	-1.8148	0.267321	-6.78883	1.13043e-11	3.29993e-10
ENSMUSG00000030281	Il17rc	217.537	-1.81657	0.502236	-3.61696	0.000298079	0.00215508
ENSMUSG00000060240	Cend1	55.1688	-1.81975	0.66616	-2.73171	0.0063007	0.0286522
ENSMUSG00000032883	Acsl3	1365.81	-1.82107	0.338751	-5.37584	7.62267e-08	1.27349e-06
ENSMUSG00000048696	Mex3d	90.7499	-1.82166	0.60959	-2.98833	0.0028051	0.0147062
ENSMUSG00000062590	Armc9	483.211	-1.82275	0.288221	-6.32415	2.54632e-10	6.11756e-09
ENSMUSG00000067276	Capn6	2623.42	-1.82413	0.304765	-5.98537	2.15903e-09	4.63351e-08
ENSMUSG00000078963	Hsbp1l1	18.6115	-1.83291	0.654858	-2.79894	0.005127	0.0241412
ENSMUSG00000045027	Prss22	19.7546	-1.83458	0.663789	-2.7638	0.00571324	0.0263709
ENSMUSG00000028358	Zfp618	130.166	-1.83595	0.586836	-3.12856	0.00175664	0.00998418
ENSMUSG00000063018	2010204K13Rik	3479.43	-1.83601	0.235599	-7.79292	6.54761e-15	2.93813e-13
ENSMUSG00000103292	Gm35048	11.1687	-1.83618	0.660006	-2.78206	0.00540145	0.0252032
ENSMUSG00000028541	B4galt2	175.043	-1.83799	0.370631	-4.95909	7.08249e-07	9.8101e-06
ENSMUSG00000038415	Foxq1	89.8694	-1.83951	0.634475	-2.89927	0.0037403	0.0187119
ENSMUSG00000004044	Cavin1	8689.48	-1.84232	0.192658	-9.56264	1.14791e-21	9.53998e-20
ENSMUSG00000097745	AI115009	16.6456	-1.84395	0.652002	-2.82814	0.004682	0.0224649
ENSMUSG00000026185	Igfbp5	145.18	-1.84723	0.662006	-2.79036	0.00526499	0.0246795
ENSMUSG00000060206	Zfp462	314.803	-1.84973	0.377495	-4.90001	9.58334e-07	1.28586e-05
ENSMUSG00000020473	Aebp1	1495.28	-1.8499	0.283946	-6.51499	7.2696e-11	1.90072e-09
ENSMUSG00000022240	Ctnnd2	350.706	-1.85142	0.410995	-4.50472	6.6462e-06	7.34962e-05
ENSMUSG00000029314	Gpat3	891.402	-1.85167	0.291711	-6.34764	2.18649e-10	5.32373e-09
ENSMUSG00000001020	S100a4	22.1742	-1.85233	0.566176	-3.27165	0.00106922	0.00655989
ENSMUSG00000019817	Plagl1	976.27	-1.8525	0.651187	-2.8448	0.00444387	0.0215071
ENSMUSG00000001751	Naglu	362.991	-1.85408	0.431406	-4.29775	1.72543e-05	0.000173064
ENSMUSG00000023911	Flywch2	29.8756	-1.85496	0.658379	-2.81746	0.00484052	0.0230953
ENSMUSG00000035969	Rusc2	957.151	-1.85664	0.266584	-6.96456	3.29437e-12	1.03996e-10
ENSMUSG00000025348	Itga7	920.393	-1.85716	0.344089	-5.39734	6.76354e-08	1.14167e-06
ENSMUSG00000024041	Cryaa	430.919	-1.85756	0.586198	-3.16882	0.00153058	0.00885984
ENSMUSG00000028464	Tpm2	16932.7	-1.8589	0.15938	-11.6633	1.96237e-31	4.09808e-29
ENSMUSG00000021944	Gata4	954.156	-1.86094	0.365221	-5.09537	3.48054e-07	5.12145e-06
ENSMUSG00000021539	Lect2	47.0983	-1.86153	0.596792	-3.11923	0.00181324	0.0102671
ENSMUSG00000029913	Prdm5	477.721	-1.8623	0.266618	-6.98493	2.85006e-12	9.15674e-11
ENSMUSG00000027316	Gfra4	79.4472	-1.86321	0.625971	-2.97652	0.00291541	0.0152018
ENSMUSG00000031955	Bcar1	4530.46	-1.86341	0.18645	-9.99414	1.61688e-23	1.73272e-21
ENSMUSG00000069833	Ahnak	13111.7	-1.86389	0.148912	-12.5167	6.05181e-36	1.79233e-33
ENSMUSG00000031434	Morc4	1526.32	-1.8654	0.236129	-7.89992	2.79082e-15	1.29147e-13
ENSMUSG00000022176	Rem2	79.0977	-1.86702	0.643637	-2.90073	0.00372293	0.0186479
ENSMUSG00000013523	Bcas1	37.2504	-1.86853	0.665965	-2.80574	0.0050201	0.0237365
ENSMUSG00000076431	Sox4	277.15	-1.86983	0.407877	-4.5843	4.55506e-06	5.24734e-05
ENSMUSG00000047986	Palm3	63.8507	-1.87134	0.654827	-2.85776	0.00426642	0.0207945
ENSMUSG00000005447	Pafah1b3	2062.67	-1.87187	0.213514	-8.76697	1.83533e-18	1.13241e-16
ENSMUSG00000056749	Nfil3	681.547	-1.87229	0.304022	-6.15841	7.34771e-10	1.67629e-08
ENSMUSG00000039934	Gsap	321.55	-1.87232	0.430375	-4.35043	1.35871e-05	0.000139988
ENSMUSG00000050248	Evc2	201.535	-1.87284	0.416285	-4.49894	6.82932e-06	7.53167e-05
ENSMUSG00000067860	Zic3	293.439	-1.87431	0.666157	-2.81362	0.00489867	0.0232976
ENSMUSG00000027175	Tcp11l1	133.736	-1.87488	0.361276	-5.18961	2.10733e-07	3.23222e-06
ENSMUSG00000050071	Bex1	45214	-1.87829	0.251913	-7.45611	8.91168e-14	3.49789e-12
ENSMUSG00000031410	Nxf7	149.154	-1.88054	0.623375	-3.01671	0.00255535	0.0136083
ENSMUSG00000050373	Snx21	696.494	-1.88069	0.174623	-10.77	4.77155e-27	7.19664e-25
ENSMUSG00000039908	Slc26a11	159.484	-1.88175	0.549649	-3.42355	0.000618086	0.00407942
ENSMUSG00000031097	Tnni2	33.6826	-1.88422	0.664666	-2.83484	0.00458489	0.0220826
ENSMUSG00000021190	Lgmn	6238.61	-1.88721	0.176064	-10.7189	8.29719e-27	1.21759e-24
ENSMUSG00000040152	Thbs1	7638.87	-1.88791	0.302205	-6.24712	4.18092e-10	9.77087e-09
ENSMUSG00000029153	Ociad2	1665.53	-1.88873	0.483722	-3.90457	9.43927e-05	0.000780489
ENSMUSG00000021594	Srd5a1	177.336	-1.89124	0.386451	-4.89387	9.88726e-07	1.32228e-05
ENSMUSG00000038793	Lefty1	30.2667	-1.89169	0.658592	-2.87233	0.00407457	0.0200655
ENSMUSG00000025880	Smad7	1116.35	-1.89178	0.197989	-9.55496	1.23634e-21	1.012e-19
ENSMUSG00000051236	Msrb3	241.188	-1.89392	0.46169	-4.10215	4.09331e-05	0.000372076
ENSMUSG00000026494	Kif26b	112.435	-1.89784	0.663624	-2.85982	0.00423884	0.020685
ENSMUSG00000027460	Angpt4	75.8707	-1.89836	0.662779	-2.86424	0.00418005	0.0204779
ENSMUSG00000024500	Ppp2r2b	75.0055	-1.8986	0.659908	-2.87706	0.00401393	0.019807
ENSMUSG00000022144	Gdnf	12.4255	-1.90116	0.595321	-3.19351	0.00140553	0.00825034
ENSMUSG00000024909	Efemp2	5885.01	-1.90192	0.15015	-12.6668	9.03448e-37	2.94325e-34
ENSMUSG00000024851	Pitpnm1	145.091	-1.90225	0.5303	-3.58711	0.000334364	0.00238253
ENSMUSG00000047037	Nipa1	53.1304	-1.90377	0.585228	-3.25303	0.0011418	0.00693725
ENSMUSG00000055027	Smyd1	17.5292	-1.90388	0.655653	-2.90379	0.00368671	0.0185177
ENSMUSG00000027247	Arhgap1	10190.4	-1.90545	0.151513	-12.5761	2.85707e-36	8.78091e-34
ENSMUSG00000028385	Snx30	667.796	-1.90624	0.199256	-9.56682	1.10248e-21	9.20942e-20
ENSMUSG00000036390	Gadd45a	382.307	-1.91497	0.328564	-5.8283	5.59939e-09	1.13162e-07
ENSMUSG00000105049	Gm42486	7.12855	-1.91596	0.648501	-2.95445	0.0031323	0.0161309
ENSMUSG00000022658	Tagln3	59.5036	-1.91602	0.575339	-3.33025	0.000867684	0.00544652
ENSMUSG00000036097	Slf2	4387.57	-1.91607	0.136721	-14.0145	1.27151e-44	6.90389e-42
ENSMUSG00000032702	Kank1	428.354	-1.91648	0.320575	-5.97826	2.25536e-09	4.79604e-08
ENSMUSG00000041992	Rapgef5	94.9368	-1.92182	0.628651	-3.05706	0.00223521	0.0121811
ENSMUSG00000061048	Cdh3	1388.96	-1.92622	0.304434	-6.32721	2.49633e-10	6.01519e-09
ENSMUSG00000032265	Tent5a	93.5272	-1.9328	0.622769	-3.10356	0.00191206	0.0107361
ENSMUSG00000040451	Sgms1	1881.43	-1.93308	0.202264	-9.55721	1.20978e-21	9.95259e-20
ENSMUSG00000030087	Klf15	48.0028	-1.93308	0.664522	-2.90898	0.00362609	0.0182752
ENSMUSG00000020453	Patz1	903.296	-1.93513	0.208574	-9.27794	1.72792e-20	1.29551e-18
ENSMUSG00000039349	C130074G19Rik	22.0091	-1.94037	0.664462	-2.92021	0.00349797	0.0177117
ENSMUSG00000028063	Lmna	10816.1	-1.94237	0.167416	-11.6021	4.02288e-31	8.08996e-29
ENSMUSG00000041377	Ninj2	24.6233	-1.94536	0.663754	-2.93084	0.00338046	0.0172023
ENSMUSG00000073433	Arhgdig	275.567	-1.9455	0.472136	-4.12063	3.77831e-05	0.000346927
ENSMUSG00000026042	Col5a2	290.836	-1.94773	0.547285	-3.55889	0.000372425	0.00262156
ENSMUSG00000055430	Nap1l5	60.8242	-1.94891	0.654543	-2.97751	0.002906	0.0151714
ENSMUSG00000024381	Bin1	4053.15	-1.95017	0.141964	-13.737	6.09108e-43	2.83479e-40
ENSMUSG00000002602	Axl	4281.87	-1.95776	0.289751	-6.7567	1.41165e-11	4.05545e-10
ENSMUSG00000021765	Fst	249.762	-1.96061	0.646668	-3.03187	0.00243044	0.0130786
ENSMUSG00000000325	Arvcf	272.106	-1.96265	0.536295	-3.65965	0.000252556	0.00187763
ENSMUSG00000063767	S100a7a	18.0235	-1.96629	0.613899	-3.20295	0.00136029	0.00801077
ENSMUSG00000008136	Fhl2	4407.58	-1.96768	0.137599	-14.3001	2.18612e-46	1.36961e-43
ENSMUSG00000022708	Zbtb20	330.217	-1.97009	0.369108	-5.33743	9.42714e-08	1.54021e-06
ENSMUSG00000104414	Gm37799	13.9318	-1.97618	0.650839	-3.03635	0.00239457	0.0129156
ENSMUSG00000042200	Cdrt4	20.8878	-1.97678	0.64988	-3.04176	0.00235203	0.0127072
ENSMUSG00000028295	Smim8	348.854	-1.98405	0.335478	-5.91408	3.33735e-09	6.97844e-08
ENSMUSG00000027233	Patl2	105.234	-1.98579	0.626533	-3.16948	0.00152712	0.00884294
ENSMUSG00000047501	Cldn4	168.412	-1.98681	0.662072	-3.0009	0.00269184	0.0142223
ENSMUSG00000086644	Gm13470	43.8064	-1.98686	0.660671	-3.00733	0.00263552	0.013962
ENSMUSG00000090053	Palm2	119.165	-1.98704	0.524194	-3.79066	0.000150249	0.00118576
ENSMUSG00000046610	Oacyl	35.4445	-1.98952	0.646235	-3.07864	0.0020795	0.0115175
ENSMUSG00000085925	Rtl1	92.3268	-1.99648	0.588807	-3.39072	0.000697102	0.00451854
ENSMUSG00000097737	Gm26530	10.1076	-1.99798	0.664366	-3.00735	0.00263539	0.013962
ENSMUSG00000041351	Rap1gap	43.255	-2.00629	0.66493	-3.01729	0.00255046	0.0135988
ENSMUSG00000089817	Gm7162	20.0549	-2.0063	0.645372	-3.10875	0.00187878	0.0105812
ENSMUSG00000030029	Lrig1	92.6457	-2.00789	0.547404	-3.66803	0.000244429	0.00183058
ENSMUSG00000029381	Shroom3	820.176	-2.00902	0.262202	-7.66212	1.82895e-14	7.81935e-13
ENSMUSG00000023087	Noct	1587.54	-2.01008	0.290713	-6.91433	4.70074e-12	1.45571e-10
ENSMUSG00000099662	Ppp1r2-ps2	8.926	-2.01215	0.578972	-3.47538	0.00051013	0.00345079
ENSMUSG00000028793	Rnf19b	219.819	-2.01274	0.378927	-5.31167	1.08623e-07	1.75706e-06
ENSMUSG00000024302	Dtna	212.242	-2.01583	0.658569	-3.06092	0.00220658	0.0120776
ENSMUSG00000049641	Vgll2	20.5652	-2.01768	0.654515	-3.0827	0.0020513	0.0113956
ENSMUSG00000035285	Nat14	56.7891	-2.01996	0.568912	-3.55057	0.000384404	0.00269019
ENSMUSG00000027840	Wnt2b	44.0741	-2.02121	0.61835	-3.26871	0.00108037	0.00661706
ENSMUSG00000097715	Gpr137b-ps	41.0825	-2.02246	0.401494	-5.03733	4.72064e-07	6.76293e-06
ENSMUSG00000005054	Cstb	15596.4	-2.02472	0.215688	-9.38724	6.15906e-21	4.84661e-19
ENSMUSG00000063160	Numbl	378.951	-2.02603	0.295402	-6.85855	6.95624e-12	2.07909e-10
ENSMUSG00000015354	Pcolce2	361.457	-2.02732	0.541771	-3.74203	0.00018254	0.00141254
ENSMUSG00000018340	Anxa6	10050.2	-2.02808	0.161931	-12.5244	5.49182e-36	1.6566e-33
ENSMUSG00000006445	Epha2	551.797	-2.03017	0.319758	-6.34909	2.16596e-10	5.28164e-09
ENSMUSG00000000782	Tcf7	208.465	-2.03028	0.539424	-3.76378	0.000167362	0.00130814
ENSMUSG00000017697	Ada	250.498	-2.0303	0.504659	-4.02312	5.74326e-05	0.000502967
ENSMUSG00000029468	P2rx7	80.0981	-2.03628	0.665985	-3.05754	0.00223158	0.0121768
ENSMUSG00000031834	Pik3r2	929.69	-2.03636	0.307148	-6.62989	3.3593e-11	9.02963e-10
ENSMUSG00000044813	Shb	334.252	-2.03878	0.334921	-6.08733	1.14811e-09	2.55137e-08
ENSMUSG00000033022	Cdo1	57.0384	-2.03998	0.666201	-3.0621	0.00219788	0.0120381
ENSMUSG00000058665	En1	58.1918	-2.04283	0.666054	-3.06706	0.00216175	0.0118842
ENSMUSG00000040374	Pex2	1170.23	-2.04811	0.253927	-8.06573	7.28025e-16	3.5294e-14
ENSMUSG00000087282	ENSMUSG00000087282	13.9263	-2.04815	0.631152	-3.24509	0.00117412	0.00709922
ENSMUSG00000087433	Gm14167	23.7826	-2.05005	0.590135	-3.47386	0.000513022	0.00346603
ENSMUSG00000037944	Ccr7	279.866	-2.05161	0.545646	-3.75997	0.000169934	0.00132506
ENSMUSG00000005125	Ndrg1	229.378	-2.05334	0.546977	-3.75398	0.000174049	0.0013539
ENSMUSG00000071856	Mcc	594.728	-2.05395	0.301835	-6.80486	1.01145e-11	2.97931e-10
ENSMUSG00000027859	Ngf	139.958	-2.05815	0.66592	-3.09069	0.00199692	0.0111473
ENSMUSG00000027832	Ptx3	50.9495	-2.05901	0.660108	-3.11921	0.0018134	0.0102671
ENSMUSG00000089948	Far2os1	11.6835	-2.06644	0.665366	-3.10572	0.00189816	0.0106655
ENSMUSG00000050931	Sgms2	175.425	-2.06764	0.492101	-4.20167	2.64956e-05	0.00025441
ENSMUSG00000106224	Gm43823	10.3683	-2.06847	0.656963	-3.14854	0.00164089	0.0094102
ENSMUSG00000022969	Il10rb	314.335	-2.07139	0.346002	-5.98664	2.14214e-09	4.60334e-08
ENSMUSG00000054256	Msi1	86.0853	-2.07653	0.498012	-4.16964	3.05077e-05	0.000286256
ENSMUSG00000102433	Gm38050	7.88621	-2.07829	0.66582	-3.1214	0.00179992	0.0102014
ENSMUSG00000048388	Fam171b	58.9244	-2.07873	0.651658	-3.18991	0.00142318	0.00833894
ENSMUSG00000020099	Unc5b	2046.2	-2.08115	0.224502	-9.27011	1.8595e-20	1.37679e-18
ENSMUSG00000108360	Gm36159	13.1632	-2.08162	0.665457	-3.1281	0.00175942	0.00999623
ENSMUSG00000032724	Abtb2	284.186	-2.08219	0.581118	-3.58308	0.00033957	0.00241645
ENSMUSG00000026833	Olfm1	42.958	-2.08286	0.644318	-3.23267	0.00122641	0.00736887
ENSMUSG00000019966	Kitl	271.946	-2.09257	0.476467	-4.39185	1.1239e-05	0.000118493
ENSMUSG00000039115	Itga9	78.0662	-2.09301	0.60973	-3.43269	0.000597632	0.00396208
ENSMUSG00000024891	Slc29a2	740.686	-2.09684	0.317879	-6.59635	4.21405e-11	1.11978e-09
ENSMUSG00000039239	Tgfb2	4234	-2.10246	0.231063	-9.09906	9.11133e-20	6.26222e-18
ENSMUSG00000033837	Foxh1	2838.6	-2.10275	0.488767	-4.30216	1.69144e-05	0.000170178
ENSMUSG00000028773	Fabp3	434.267	-2.10373	0.435599	-4.82951	1.36868e-06	1.7694e-05
ENSMUSG00000049580	Tsku	1053.78	-2.10543	0.239579	-8.78804	1.5219e-18	9.46192e-17
ENSMUSG00000029033	Acap3	437.106	-2.10711	0.367933	-5.72687	1.02298e-08	1.96967e-07
ENSMUSG00000027276	Jag1	71.7954	-2.10724	0.575337	-3.66261	0.000249654	0.00186285
ENSMUSG00000027713	1810062G17Rik	32.2321	-2.10922	0.658246	-3.20431	0.00135387	0.00798742
ENSMUSG00000087141	Plcxd2	89.0522	-2.10954	0.432339	-4.87937	1.06427e-06	1.41286e-05
ENSMUSG00000023046	Igfbp6	262.367	-2.11168	0.611095	-3.45556	0.000549142	0.00367652
ENSMUSG00000030499	Kctd15	167.62	-2.11482	0.65477	-3.22987	0.00123846	0.00743305
ENSMUSG00000047067	Dusp28	101.546	-2.11608	0.604675	-3.49953	0.000466077	0.00318186
ENSMUSG00000020451	Limk2	5007.37	-2.11682	0.217424	-9.73588	2.1198e-22	2.03114e-20
ENSMUSG00000079330	Lemd1	23.616	-2.1181	0.6446	-3.28591	0.00101655	0.00627217
ENSMUSG00000085945	2310014F06Rik	30.5244	-2.11894	0.58964	-3.59363	0.000326109	0.00232982
ENSMUSG00000024371	C2	105.125	-2.12258	0.628046	-3.37966	0.000725764	0.00467456
ENSMUSG00000022184	Fbxo4	352.175	-2.12391	0.406816	-5.22083	1.78125e-07	2.77653e-06
ENSMUSG00000075318	Scn2a	20.9389	-2.12596	0.665205	-3.19594	0.00139374	0.00818704
ENSMUSG00000007888	Crlf1	175.899	-2.12707	0.658991	-3.22777	0.00124761	0.00747696
ENSMUSG00000037552	Plekhg2	1517.32	-2.13139	0.235602	-9.04657	1.47525e-19	1.00126e-17
ENSMUSG00000008999	Bmp7	70.7927	-2.1323	0.662703	-3.21758	0.00129275	0.0076965
ENSMUSG00000106212	Gm43112	27.7779	-2.13244	0.639039	-3.33695	0.000847038	0.00532718
ENSMUSG00000020262	Adarb1	31.4031	-2.13811	0.665238	-3.21406	0.00130872	0.00777454
ENSMUSG00000061859	Patj	448.726	-2.13968	0.299118	-7.15329	8.47248e-13	2.91772e-11
ENSMUSG00000060600	Eno3	1044.03	-2.14006	0.384886	-5.56024	2.69406e-08	4.89772e-07
ENSMUSG00000057286	St6galnac2	42.4617	-2.14095	0.661433	-3.23684	0.00120861	0.00727097
ENSMUSG00000053475	Tnfaip6	501.366	-2.1421	0.45378	-4.72056	2.35192e-06	2.87832e-05
ENSMUSG00000097636	Mirt1	50.5953	-2.14285	0.645011	-3.32218	0.000893166	0.0055828
ENSMUSG00000032419	Tbx18	13.9535	-2.1445	0.638633	-3.35795	0.000785237	0.00499833
ENSMUSG00000029120	Ppp2r2c	185.55	-2.1447	0.623688	-3.43874	0.000584422	0.00389192
ENSMUSG00000018819	Lsp1	699.454	-2.14507	0.281555	-7.61866	2.56316e-14	1.09011e-12
ENSMUSG00000032186	Tmod2	160.642	-2.14534	0.585511	-3.66405	0.000248256	0.00185583
ENSMUSG00000030494	Rhpn2	88.7582	-2.14587	0.626905	-3.42296	0.000619433	0.00408459
ENSMUSG00000025083	Afap1l2	46.1726	-2.14759	0.666103	-3.2241	0.00126367	0.0075593
ENSMUSG00000028391	Wdr31	96.0185	-2.15501	0.535199	-4.02656	5.65981e-05	0.000496727
ENSMUSG00000027966	Col11a1	102.217	-2.15513	0.647898	-3.32633	0.000879965	0.00551298
ENSMUSG00000062380	Tubb3	6214.98	-2.15916	0.35039	-6.16215	7.17651e-10	1.64414e-08
ENSMUSG00000083679	Gm12892	11.5179	-2.15951	0.557795	-3.87151	0.000108163	0.000883586
ENSMUSG00000042498	D330045A20Rik	39.7761	-2.16067	0.654719	-3.30016	0.000966314	0.00600161
ENSMUSG00000051910	Sox6	153.055	-2.1635	0.645067	-3.35391	0.000796776	0.00506386
ENSMUSG00000029380	Cxcl1	117.274	-2.16758	0.628363	-3.44957	0.000561475	0.00375245
ENSMUSG00000048764	Tmprss11f	148.338	-2.17091	0.613021	-3.54133	0.000398116	0.00277423
ENSMUSG00000029096	Htra3	541.351	-2.1713	0.471992	-4.60029	4.21896e-06	4.89129e-05
ENSMUSG00000002885	Adgre5	450.511	-2.17224	0.337932	-6.42806	1.29247e-10	3.23892e-09
ENSMUSG00000026414	Tnnt2	574.071	-2.17234	0.453046	-4.79497	1.627e-06	2.06403e-05
ENSMUSG00000056313	Tcim	397.422	-2.17429	0.471647	-4.60999	4.02695e-06	4.69878e-05
ENSMUSG00000031438	Rnf128	3971.32	-2.17621	0.321532	-6.76825	1.30346e-11	3.77124e-10
ENSMUSG00000044337	Ackr3	791.959	-2.18208	0.377344	-5.78272	7.35027e-09	1.4495e-07
ENSMUSG00000031963	Bmper	88.469	-2.18334	0.583111	-3.74431	0.000180894	0.00140246
ENSMUSG00000079470	Utp14b	236.077	-2.19028	0.498757	-4.39148	1.12579e-05	0.000118616
ENSMUSG00000021598	Med10	10.4735	-2.19337	0.57974	-3.78336	0.000154724	0.00121872
ENSMUSG00000030353	Tead4	664.827	-2.19646	0.20981	-10.4688	1.20178e-25	1.57869e-23
ENSMUSG00000051029	Serpinb1b	71.2216	-2.20359	0.660917	-3.33414	0.000855623	0.0053791
ENSMUSG00000022999	Lmbr1l	201.006	-2.20512	0.46504	-4.74178	2.1185e-06	2.62021e-05
ENSMUSG00000028755	Cda	435.03	-2.20566	0.313922	-7.02614	2.1232e-12	6.9587e-11
ENSMUSG00000034220	Gpc1	398.248	-2.21288	0.350982	-6.30482	2.88522e-10	6.87096e-09
ENSMUSG00000054863	Fam19a5	54.9842	-2.21415	0.662904	-3.34008	0.00083755	0.00527362
ENSMUSG00000000881	Dlg3	73.7179	-2.21532	0.486657	-4.55212	5.31078e-06	6.0158e-05
ENSMUSG00000031698	Mylk3	114.142	-2.21655	0.608085	-3.64513	0.000267257	0.00196984
ENSMUSG00000031860	Pbx4	69.3507	-2.21806	0.513508	-4.31943	1.5643e-05	0.000158859
ENSMUSG00000053347	Zfp943	65.4946	-2.22084	0.486999	-4.56026	5.10891e-06	5.79924e-05
ENSMUSG00000045045	Lrfn4	172.823	-2.22125	0.346036	-6.41915	1.37036e-10	3.42359e-09
ENSMUSG00000028645	Slc2a1	65586.5	-2.22373	0.25282	-8.79567	1.42198e-18	8.87457e-17
ENSMUSG00000078350	Smim1	937.721	-2.22583	0.40185	-5.53895	3.0429e-08	5.50731e-07
ENSMUSG00000021469	Msx2	7140.1	-2.22648	0.16588	-13.4222	4.48165e-41	2.02782e-38
ENSMUSG00000028655	Mfsd2a	71.5359	-2.22955	0.665424	-3.35057	0.000806453	0.00511738
ENSMUSG00000042115	Klhdc8a	80.0981	-2.24396	0.659086	-3.40465	0.000662481	0.00433207
ENSMUSG00000056888	Glipr1	1772.11	-2.2449	0.432902	-5.1857	2.15204e-07	3.29771e-06
ENSMUSG00000078670	Fam174b	177.33	-2.24832	0.479684	-4.68709	2.77122e-06	3.33878e-05
ENSMUSG00000046733	Gprc5a	1795.4	-2.25008	0.329986	-6.81871	9.18642e-12	2.73061e-10
ENSMUSG00000030605	Mfge8	20427.1	-2.25032	0.189425	-11.8797	1.50821e-32	3.23252e-30
ENSMUSG00000026035	Ppil3	1274.84	-2.25189	0.244425	-9.21301	3.17117e-20	2.29579e-18
ENSMUSG00000109936	Gm45889	82.718	-2.26181	0.590902	-3.82772	0.000129336	0.00103373
ENSMUSG00000023092	Fhl1	10865.1	-2.26259	0.238174	-9.49972	2.10461e-21	1.69713e-19
ENSMUSG00000020674	Pxdn	1602.11	-2.26838	0.29968	-7.56933	3.75155e-14	1.5589e-12
ENSMUSG00000013236	Ptprs	553.727	-2.27007	0.287378	-7.89925	2.80598e-15	1.2948e-13
ENSMUSG00000072235	Tuba1a	53686.8	-2.27212	0.132498	-17.1483	6.46718e-66	1.17049e-62
ENSMUSG00000040264	Gbp2b	423.972	-2.27438	0.371825	-6.11681	9.54676e-10	2.14197e-08
ENSMUSG00000029570	Lfng	25.3147	-2.27577	0.60875	-3.73844	0.000185169	0.00143017
ENSMUSG00000021250	Fos	7670.08	-2.27731	0.341713	-6.6644	2.65751e-11	7.31706e-10
ENSMUSG00000105212	Gm43557	14.4847	-2.28257	0.653449	-3.49311	0.000477425	0.00325088
ENSMUSG00000022894	Adamts5	247.029	-2.28633	0.532892	-4.29043	1.78327e-05	0.000178317
ENSMUSG00000085457	1110046J04Rik	142.856	-2.28678	0.456528	-5.00905	5.46986e-07	7.7612e-06
ENSMUSG00000060429	Sntb1	65.9745	-2.28703	0.64153	-3.56496	0.000363906	0.00256943
ENSMUSG00000027994	Mcub	46.6728	-2.28871	0.665944	-3.43678	0.000588667	0.00391539
ENSMUSG00000085114	1600025M17Rik	29.1651	-2.28983	0.621298	-3.68555	0.00022821	0.00172497
ENSMUSG00000027962	Vcam1	723.174	-2.29143	0.656311	-3.49138	0.000480534	0.00326687
ENSMUSG00000028023	Pitx2	6580.7	-2.29224	0.255597	-8.96818	3.01444e-19	1.99602e-17
ENSMUSG00000020032	Nuak1	626.957	-2.2972	0.247607	-9.27757	1.73381e-20	1.29551e-18
ENSMUSG00000030772	Dkk3	386.73	-2.29832	0.425644	-5.39963	6.67785e-08	1.12955e-06
ENSMUSG00000010660	Plcd1	344.539	-2.3004	0.340586	-6.75423	1.43593e-11	4.11794e-10
ENSMUSG00000071552	Tigit	88.8171	-2.30195	0.629862	-3.65469	0.000257491	0.00190703
ENSMUSG00000041633	Kctd12b	167.09	-2.30216	0.563182	-4.08776	4.35552e-05	0.000392841
ENSMUSG00000068614	Actc1	5688.98	-2.30301	0.663936	-3.46872	0.000522946	0.00352723
ENSMUSG00000011256	Adam19	1397.09	-2.30471	0.204101	-11.292	1.43746e-29	2.63087e-27
ENSMUSG00000086391	1700042O10Rik	83.5073	-2.31061	0.661279	-3.49415	0.000475569	0.00323988
ENSMUSG00000025855	Prkar1b	83.9254	-2.31114	0.660927	-3.49682	0.000470835	0.00321031
ENSMUSG00000020541	Tom1l1	352.136	-2.3153	0.204772	-11.3067	1.21596e-29	2.27663e-27
ENSMUSG00000029122	Evc	31.7289	-2.31981	0.660473	-3.51235	0.000444162	0.00305015
ENSMUSG00000028278	Rragd	130.624	-2.32365	0.634417	-3.66265	0.00024962	0.00186285
ENSMUSG00000031891	Hsd11b2	627.071	-2.32421	0.618617	-3.7571	0.000171892	0.00133905
ENSMUSG00000005087	Cd44	2945.67	-2.32657	0.285808	-8.14031	3.94258e-16	1.95199e-14
ENSMUSG00000044468	Tent5c	309.316	-2.32692	0.592539	-3.92704	8.59977e-05	0.00071653
ENSMUSG00000048782	Insc	49.8074	-2.32733	0.661101	-3.52039	0.000430918	0.00296922
ENSMUSG00000085006	BC021767	14.7922	-2.33064	0.658136	-3.54128	0.000398193	0.00277423
ENSMUSG00000055322	Tns1	357.371	-2.33172	0.523794	-4.45159	8.52363e-06	9.2131e-05
ENSMUSG00000033900	Map9	266.008	-2.33255	0.41063	-5.68042	1.34368e-08	2.54207e-07
ENSMUSG00000035357	Pdzrn3	42.1259	-2.34192	0.664757	-3.52298	0.000426725	0.00294433
ENSMUSG00000049858	Suox	337.212	-2.34263	0.316242	-7.4077	1.28504e-13	4.87928e-12
ENSMUSG00000039328	Rnf122	328.674	-2.34386	0.382568	-6.12664	8.97519e-10	2.03051e-08
ENSMUSG00000045838	Ccdc9b	103.935	-2.34478	0.588214	-3.98627	6.71208e-05	0.000579095
ENSMUSG00000072573	Gm10369	15.4483	-2.34729	0.665404	-3.52762	0.000419313	0.00290153
ENSMUSG00000050447	Lypd6	887.507	-2.34746	0.332364	-7.06292	1.63036e-12	5.45316e-11
ENSMUSG00000030208	Emp1	883.666	-2.35159	0.268653	-8.75327	2.07263e-18	1.26921e-16
ENSMUSG00000042474	Fcmr	49.2877	-2.3547	0.643201	-3.66091	0.000251318	0.00187184
ENSMUSG00000020424	Castor1	1189.83	-2.36504	0.244865	-9.65854	4.52273e-22	4.02572e-20
ENSMUSG00000031119	Gpc4	1944.85	-2.36797	0.595624	-3.97561	7.01995e-05	0.000602148
ENSMUSG00000019124	Scrn1	999.99	-2.36918	0.304615	-7.77762	7.39039e-15	3.3072e-13
ENSMUSG00000034881	Tbxa2r	169.591	-2.37049	0.529422	-4.47751	7.552e-06	8.25047e-05
ENSMUSG00000028780	Sema3c	71.4865	-2.37166	0.662092	-3.58207	0.000340887	0.0024237
ENSMUSG00000030669	Calca	157.126	-2.37541	0.657226	-3.61429	0.000301168	0.00217549
ENSMUSG00000021950	Anxa8	152.533	-2.38176	0.656957	-3.62545	0.000288456	0.00209856
ENSMUSG00000037217	Syn1	195.656	-2.38323	0.468471	-5.08726	3.6328e-07	5.30714e-06
ENSMUSG00000045827	Serpinb9	2477.04	-2.39004	0.288587	-8.28187	1.21257e-16	6.35098e-15
ENSMUSG00000005968	Tuft1	979.349	-2.39453	0.326277	-7.33893	2.15316e-13	7.95301e-12
ENSMUSG00000068923	Syt11	150.524	-2.3969	0.525058	-4.56502	4.99452e-06	5.68127e-05
ENSMUSG00000039470	Zdhhc2	301.071	-2.39783	0.323617	-7.40948	1.26795e-13	4.82563e-12
ENSMUSG00000028300	C9orf72	447.495	-2.40048	0.332688	-7.21541	5.37715e-13	1.87958e-11
ENSMUSG00000024087	Cyp1b1	40.7589	-2.40354	0.662354	-3.62879	0.000284749	0.00207622
ENSMUSG00000042821	Snai1	2132.4	-2.40429	0.198022	-12.1415	6.36287e-34	1.52419e-31
ENSMUSG00000030116	Mfap5	32.3065	-2.40534	0.662046	-3.63318	0.000279947	0.00204762
ENSMUSG00000006586	Runx1t1	407.826	-2.4137	0.332184	-7.26616	3.69842e-13	1.33282e-11
ENSMUSG00000040483	Xaf1	106.86	-2.41693	0.651781	-3.70819	0.000208743	0.00159261
ENSMUSG00000031595	Pdgfrl	291.317	-2.41865	0.464027	-5.21231	1.86507e-07	2.8906e-06
ENSMUSG00000033781	Asb13	586.5	-2.42082	0.330355	-7.32794	2.33725e-13	8.594e-12
ENSMUSG00000040856	Dlk1	287.52	-2.42762	0.665751	-3.64644	0.0002659	0.00196073
ENSMUSG00000031441	Atp11a	233.476	-2.42763	0.450226	-5.39202	6.96716e-08	1.17361e-06
ENSMUSG00000028167	Bdh2	96.2785	-2.43027	0.66577	-3.65031	0.000261926	0.0019358
ENSMUSG00000005958	Ephb3	162.623	-2.43128	0.524959	-4.63137	3.63262e-06	4.2816e-05
ENSMUSG00000058070	Eml1	248.064	-2.43168	0.564413	-4.30833	1.64488e-05	0.00016611
ENSMUSG00000043671	Dpy19l3	293.787	-2.43442	0.361425	-6.73562	1.63235e-11	4.64037e-10
ENSMUSG00000018906	P4ha2	1279.71	-2.43505	0.273587	-8.90047	5.56112e-19	3.58044e-17
ENSMUSG00000021876	Rnase4	171.193	-2.43647	0.511186	-4.7663	1.87635e-06	2.35395e-05
ENSMUSG00000019842	Traf3ip2	707.896	-2.43899	0.271488	-8.98379	2.616e-19	1.73927e-17
ENSMUSG00000025854	Fam20c	118.437	-2.44262	0.629984	-3.87728	0.000105632	0.000864645
ENSMUSG00000072066	6720489N17Rik	233.556	-2.44277	0.37508	-6.51268	7.38236e-11	1.9271e-09
ENSMUSG00000035373	Ccl7	395.861	-2.444	0.648128	-3.77086	0.000162685	0.00127587
ENSMUSG00000006360	Crip1	4048.56	-2.44421	0.343512	-7.11537	1.11614e-12	3.80351e-11
ENSMUSG00000104871	Gm42639	26.1079	-2.44682	0.623951	-3.92149	8.8003e-05	0.000731741
ENSMUSG00000051343	Rab11fip5	163.329	-2.44818	0.490962	-4.98648	6.14883e-07	8.60466e-06
ENSMUSG00000005148	Klf5	515.824	-2.4503	0.286334	-8.55748	1.15358e-17	6.50197e-16
ENSMUSG00000039384	Dusp10	1724.55	-2.45066	0.238959	-10.2556	1.11716e-24	1.32828e-22
ENSMUSG00000105431	Gm42640	20.1991	-2.4517	0.597512	-4.10319	4.07501e-05	0.000370618
ENSMUSG00000003283	Hck	237.909	-2.45356	0.630574	-3.89099	9.98341e-05	0.000822205
[truncated: 340 more rows]

## Sheet: i5TFs V+CD+
Ensembl	mgi_symbol	baseMean	log2FoldChange	lfcSE	stat	pvalue	padj
ENSMUSG00000089672	Lilr4b	349.387	9.00664	0.540315	16.6692	2.19441e-62	8.48471e-59
ENSMUSG00000068129	Cst7	146.22	8.17981	0.564515	14.49	1.40158e-47	1.97062e-44
ENSMUSG00000042286	Stab1	853.005	6.88709	0.636181	10.8257	2.60116e-27	5.29336e-25
ENSMUSG00000031871	Cdh5	287.906	6.88093	0.59384	11.5872	4.78594e-31	1.48039e-28
ENSMUSG00000033765	Calm4	114.145	6.46603	0.642667	10.0612	8.19534e-24	1.30669e-21
ENSMUSG00000030830	Itgal	120.932	6.34638	0.624733	10.1586	3.0355e-24	4.94179e-22
ENSMUSG00000030047	Arhgap25	108.157	6.11482	0.64813	9.43456	3.92639e-21	4.49818e-19
ENSMUSG00000020717	Pecam1	1936.87	6.05124	0.510245	11.8595	1.92152e-32	6.99328e-30
ENSMUSG00000006344	Ggt5	66.1674	6.02429	0.60982	9.8788	5.14451e-23	7.43599e-21
ENSMUSG00000034664	Itga2b	899.248	5.97984	0.52611	11.3661	6.16519e-30	1.73365e-27
ENSMUSG00000037580	Gch1	371.748	5.85952	0.566619	10.3412	4.588e-25	8.06342e-23
ENSMUSG00000075010	AW112010	35.7651	5.85409	0.610873	9.58316	9.41227e-22	1.16456e-19
ENSMUSG00000022831	Hcls1	156.226	5.43801	0.598933	9.07949	1.09081e-19	1.1099e-17
ENSMUSG00000038811	Gngt2	2361.64	5.41966	0.402589	13.462	2.61774e-41	1.92791e-38
ENSMUSG00000028859	Csf3r	52.3553	5.32023	0.662938	8.02523	1.01338e-15	6.19481e-14
ENSMUSG00000019312	Grb7	78.2786	5.31131	0.654833	8.11093	5.02334e-16	3.23712e-14
ENSMUSG00000050105	Grrp1	1111.83	5.27664	0.633806	8.32532	8.4101e-17	6.01585e-15
ENSMUSG00000062593	Gm49339	1254.35	5.11641	0.666042	7.68181	1.56857e-14	8.14079e-13
ENSMUSG00000020377	Ltc4s	596.07	4.95196	0.65713	7.53574	4.85585e-14	2.41481e-12
ENSMUSG00000062939	Stat4	98.0433	4.76892	0.661207	7.21244	5.49588e-13	2.29109e-11
ENSMUSG00000030761	Myo7a	93.6845	4.76605	0.661723	7.20249	5.91209e-13	2.44482e-11
ENSMUSG00000040747	Cd53	454.32	4.71512	0.665613	7.08387	1.40181e-12	5.57337e-11
ENSMUSG00000018381	Abi3	1103.21	4.70447	0.602733	7.80524	5.939e-15	3.24567e-13
ENSMUSG00000024349	Tmem173	1640.77	4.68306	0.551326	8.49417	1.99357e-17	1.5572e-15
ENSMUSG00000016087	Fli1	748	4.59764	0.634641	7.24447	4.34123e-13	1.83949e-11
ENSMUSG00000057722	Lepr	61.3219	4.5949	0.639917	7.18047	6.94746e-13	2.82332e-11
ENSMUSG00000040314	Ctsg	41.9458	4.53402	0.663582	6.83265	8.33586e-12	2.93005e-10
ENSMUSG00000075224	Lrrc55	76.2196	4.52252	0.660631	6.84575	7.60752e-12	2.71727e-10
ENSMUSG00000006362	Cbfa2t3	277.688	4.44632	0.614568	7.23487	4.65964e-13	1.96365e-11
ENSMUSG00000044562	Rasip1	72.9127	4.41146	0.642199	6.86931	6.4515e-12	2.33817e-10
ENSMUSG00000053338	Tarm1	57.4135	4.39766	0.665444	6.60861	3.87948e-11	1.23457e-09
ENSMUSG00000031304	Il2rg	1460.73	4.35572	0.586386	7.42808	1.10182e-13	5.13276e-12
ENSMUSG00000009551	6330409D20Rik	20.5142	4.30988	0.663812	6.49263	8.43523e-11	2.52339e-09
ENSMUSG00000058715	Fcer1g	546.251	4.30512	0.665021	6.47366	9.56579e-11	2.83963e-09
ENSMUSG00000001240	Ramp2	1298.06	4.2949	0.605968	7.08766	1.36395e-12	5.45088e-11
ENSMUSG00000034845	Plvap	462.976	4.24939	0.61698	6.8874	5.68218e-12	2.07266e-10
ENSMUSG00000041361	Myzap	66.8359	4.20355	0.641843	6.54919	5.78507e-11	1.77524e-09
ENSMUSG00000085135	Gm13713	60.6151	4.19351	0.651676	6.43497	1.23501e-10	3.59034e-09
ENSMUSG00000028978	Nos3	92.3081	4.19032	0.63558	6.5929	4.31315e-11	1.36695e-09
ENSMUSG00000037820	Tgm2	2280.47	4.13955	0.589317	7.02432	2.15106e-12	8.37991e-11
ENSMUSG00000026630	Batf3	344.169	4.10189	0.370139	11.082	1.53338e-28	3.53958e-26
ENSMUSG00000064023	Klk8	753.187	4.08165	0.581675	7.01707	2.26573e-12	8.78241e-11
ENSMUSG00000018008	Cyth4	534.37	4.06945	0.630134	6.45807	1.06049e-10	3.10635e-09
ENSMUSG00000033191	Tie1	595.33	4.05421	0.664975	6.09679	1.0822e-09	2.65672e-08
ENSMUSG00000097012	Gm16531	12.0576	4.05347	0.623389	6.5023	7.90988e-11	2.38004e-09
ENSMUSG00000001946	Esam	1627.1	4.02031	0.662424	6.06908	1.28642e-09	3.0942e-08
ENSMUSG00000048120	Entpd1	1030.27	3.97128	0.666158	5.96146	2.49987e-09	5.7025e-08
ENSMUSG00000022440	C1qtnf6	350.582	3.961	0.505386	7.83756	4.5939e-15	2.57425e-13
ENSMUSG00000073889	Il11ra1	2720.11	3.92476	0.235293	16.6803	1.82334e-62	8.48471e-59
ENSMUSG00000029838	Ptn	740.74	3.92031	0.630152	6.22121	4.93327e-10	1.291e-08
ENSMUSG00000060063	Alox5ap	303.505	3.89002	0.663703	5.86109	4.59836e-09	1.00167e-07
ENSMUSG00000045877	4933415A04Rik	269.93	3.88216	0.451751	8.59359	8.42905e-18	6.86125e-16
ENSMUSG00000062545	Tlr12	22.0169	3.87879	0.664507	5.83709	5.31206e-09	1.14265e-07
ENSMUSG00000022102	Dok2	570.448	3.8752	0.570771	6.78942	1.12584e-11	3.88665e-10
ENSMUSG00000016494	Cd34	3028.14	3.83586	0.663939	5.77742	7.5854e-09	1.60268e-07
ENSMUSG00000027896	Slc16a4	305.836	3.83232	0.446118	8.59037	8.66863e-18	7.01932e-16
ENSMUSG00000025161	Slc16a3	578.837	3.83165	0.452411	8.4694	2.46654e-17	1.90737e-15
ENSMUSG00000044707	Ccnjl	226.338	3.81084	0.607433	6.27367	3.52632e-10	9.43564e-09
ENSMUSG00000050075	Gpr171	63.1335	3.79582	0.663997	5.71662	1.08664e-08	2.22892e-07
ENSMUSG00000050675	Gp1ba	77.2774	3.74997	0.664699	5.6416	1.68473e-08	3.29822e-07
ENSMUSG00000037138	Aff3	161.766	3.72346	0.43307	8.59783	8.12378e-18	6.6594e-16
ENSMUSG00000052921	Arhgef15	219.308	3.699	0.638789	5.79064	7.01189e-09	1.48353e-07
ENSMUSG00000028542	Slc6a9	61.2247	3.68042	0.634456	5.80092	6.59539e-09	1.40308e-07
ENSMUSG00000035165	Kcne3	52.5761	3.6691	0.649329	5.6506	1.59891e-08	3.1582e-07
ENSMUSG00000027215	Cd82	1559.09	3.66074	0.630265	5.80826	6.31269e-09	1.34665e-07
ENSMUSG00000046768	Rhoj	839.454	3.64754	0.617041	5.91135	3.39317e-09	7.52923e-08
ENSMUSG00000053310	Nrgn	81.0269	3.62089	0.658758	5.49653	3.87326e-08	7.02668e-07
ENSMUSG00000026447	Pik3c2b	119.011	3.59965	0.616106	5.84259	5.13949e-09	1.10861e-07
ENSMUSG00000023942	Slc29a1	2902.48	3.59486	0.274905	13.0767	4.47215e-39	2.88193e-36
ENSMUSG00000040732	Erg	2005.89	3.56543	0.658843	5.41165	6.24451e-08	1.09374e-06
ENSMUSG00000046774	8030474K03Rik	42.9738	3.56374	0.659871	5.40066	6.63957e-08	1.15379e-06
ENSMUSG00000029163	Emilin1	1588.23	3.54054	0.29168	12.1384	6.60801e-34	2.68946e-31
ENSMUSG00000024679	Ms4a6d	35.8833	3.53363	0.653938	5.40361	6.53131e-08	1.13754e-06
ENSMUSG00000022220	Adcy4	859.541	3.53119	0.653309	5.40508	6.47812e-08	1.12955e-06
ENSMUSG00000086905	Gm13716	29.2187	3.52901	0.665761	5.30071	1.1535e-07	1.91622e-06
ENSMUSG00000052087	Rgs14	23.8758	3.52869	0.662985	5.32242	1.02394e-07	1.72697e-06
ENSMUSG00000003934	Efnb3	189.066	3.51722	0.553817	6.35087	2.14106e-10	5.90262e-09
ENSMUSG00000041729	Coro2b	324.682	3.51408	0.430399	8.1647	3.22228e-16	2.12974e-14
ENSMUSG00000002699	Lcp2	178.358	3.47576	0.655834	5.29976	1.15954e-07	1.92419e-06
ENSMUSG00000059456	Ptk2b	303.131	3.47502	0.3729	9.31891	1.1754e-20	1.30488e-18
ENSMUSG00000022382	Wnt7b	897.886	3.45856	0.633293	5.46123	4.72835e-08	8.43468e-07
ENSMUSG00000046470	Sox18	318.865	3.44311	0.663771	5.1872	2.13484e-07	3.37601e-06
ENSMUSG00000034037	Fgd5	97.2187	3.43373	0.633988	5.41608	6.09205e-08	1.06946e-06
ENSMUSG00000026921	Egfl7	1265.26	3.40426	0.233018	14.6094	2.44589e-48	3.78281e-45
ENSMUSG00000030707	Coro1a	101.85	3.40357	0.663387	5.1306	2.88816e-07	4.45347e-06
ENSMUSG00000027955	Fam198b	594.277	3.39661	0.417717	8.13137	4.24467e-16	2.7817e-14
ENSMUSG00000038623	Tm6sf1	62.1656	3.36778	0.66323	5.07784	3.81744e-07	5.73767e-06
ENSMUSG00000014453	Blk	26.2314	3.35083	0.639166	5.24251	1.58407e-07	2.55734e-06
ENSMUSG00000027368	Dusp2	428.851	3.34644	0.612028	5.4678	4.55666e-08	8.1378e-07
ENSMUSG00000000530	Acvrl1	1130.99	3.32899	0.664837	5.00723	5.52186e-07	8.10256e-06
ENSMUSG00000027315	Spint1	278.184	3.30695	0.517714	6.38759	1.68522e-10	4.78231e-09
ENSMUSG00000026126	Ptpn18	461.744	3.30355	0.360505	9.16369	5.01542e-20	5.31291e-18
ENSMUSG00000040432	Ltb4r2	175.343	3.2883	0.62488	5.26229	1.42276e-07	2.32604e-06
ENSMUSG00000030921	Trim30a	43.3243	3.28393	0.662657	4.95569	7.20724e-07	1.0321e-05
ENSMUSG00000026288	Inpp5d	392.468	3.27446	0.66521	4.92245	8.54657e-07	1.19621e-05
ENSMUSG00000029449	Rhof	310.546	3.26855	0.58182	5.6178	1.93404e-08	3.74366e-07
ENSMUSG00000000686	Abhd15	82.0114	3.26208	0.643921	5.06596	4.06355e-07	6.06629e-06
ENSMUSG00000073002	Vamp5	1755.4	3.25102	0.614839	5.2876	1.23933e-07	2.04849e-06
ENSMUSG00000001943	Vsig2	13.708	3.24423	0.637745	5.08703	3.63723e-07	5.48278e-06
ENSMUSG00000018500	Adora2b	91.1642	3.23157	0.592825	5.45113	5.00519e-08	8.91705e-07
ENSMUSG00000087443	Ppp1r18os	21.5799	3.23111	0.617156	5.23549	1.64545e-07	2.64538e-06
ENSMUSG00000078452	Raet1d	957.284	3.21913	0.332211	9.69001	3.32503e-22	4.32142e-20
ENSMUSG00000069516	Lyz2	251.76	3.21225	0.661607	4.85523	1.20245e-06	1.62279e-05
ENSMUSG00000043157	Arl11	18.9144	3.20774	0.663084	4.83761	1.31408e-06	1.75204e-05
ENSMUSG00000032125	Robo4	48.227	3.2046	0.661554	4.84406	1.27213e-06	1.70345e-05
ENSMUSG00000015053	Gata2	1257.4	3.19977	0.320942	9.96994	2.06346e-23	3.15974e-21
ENSMUSG00000040759	Cmtm5	80.2985	3.19861	0.652757	4.90016	9.57585e-07	1.32469e-05
ENSMUSG00000018169	Mfng	359.288	3.1897	0.655699	4.86458	1.14702e-06	1.55476e-05
ENSMUSG00000033032	Afap1l1	595.35	3.175	0.607471	5.22659	1.72662e-07	2.76439e-06
ENSMUSG00000004837	Grap	685.659	3.17345	0.656725	4.83224	1.35005e-06	1.79689e-05
ENSMUSG00000020357	Flt4	725.033	3.16967	0.493598	6.42156	1.34888e-10	3.88487e-09
ENSMUSG00000028581	Laptm5	491.109	3.15869	0.645608	4.89259	9.95172e-07	1.373e-05
ENSMUSG00000032946	Rasgrp2	87.766	3.13284	0.65747	4.76499	1.88863e-06	2.43255e-05
ENSMUSG00000097327	E030030I06Rik	38.1785	3.12859	0.631163	4.95686	7.16405e-07	1.02687e-05
ENSMUSG00000053219	Raet1e	954.32	3.12372	0.350793	8.90473	5.35141e-19	5.0776e-17
ENSMUSG00000009687	Fxyd5	969.978	3.12262	0.638661	4.88933	1.01181e-06	1.39099e-05
ENSMUSG00000003134	Tbc1d8	305.112	3.12095	0.568005	5.49459	3.91625e-08	7.09235e-07
ENSMUSG00000001588	Acap1	422.221	3.11938	0.65664	4.75051	2.029e-06	2.58489e-05
ENSMUSG00000070003	Ssbp4	809.203	3.11163	0.242641	12.824	1.20328e-37	6.89254e-35
ENSMUSG00000024986	Hhex	764.688	3.09912	0.560812	5.52613	3.27372e-08	6.07091e-07
ENSMUSG00000072591	5930412G12Rik	44.9785	3.09782	0.665034	4.65814	3.19083e-06	3.87358e-05
ENSMUSG00000044338	Aplnr	619.284	3.09679	0.569274	5.43989	5.3313e-08	9.4314e-07
ENSMUSG00000025630	Hprt	245.352	3.09223	0.366438	8.43862	3.21101e-17	2.41075e-15
ENSMUSG00000017446	C1qtnf1	161.757	3.08923	0.647665	4.7698	1.84406e-06	2.37867e-05
ENSMUSG00000059256	Gzmd	223.474	3.08812	0.653974	4.72208	2.33447e-06	2.93297e-05
ENSMUSG00000012126	Ubxn11	125.553	3.08741	0.579716	5.32572	1.00552e-07	1.69774e-06
ENSMUSG00000022747	St3gal6	108.442	3.07643	0.496777	6.19278	5.91117e-10	1.5288e-08
ENSMUSG00000040447	Spns2	359.808	3.06902	0.661196	4.64161	3.45698e-06	4.15428e-05
ENSMUSG00000024049	Myom1	46.9455	3.06716	0.608523	5.04033	4.64727e-07	6.8815e-06
ENSMUSG00000028041	Adam15	3543.36	3.06561	0.22224	13.7941	2.76498e-43	2.2507e-40
ENSMUSG00000002111	Spi1	48.8333	3.05802	0.629187	4.86027	1.17225e-06	1.58618e-05
ENSMUSG00000053559	Smagp	557.076	3.05536	0.610288	5.00642	5.54516e-07	8.12905e-06
ENSMUSG00000032554	Trf	10.757	3.04747	0.654803	4.65402	3.25528e-06	3.94254e-05
ENSMUSG00000020689	Itgb3	707.566	3.04161	0.467891	6.50068	7.99561e-11	2.40117e-09
ENSMUSG00000023243	Kcnk5	93.7798	3.04149	0.572475	5.31288	1.07904e-07	1.80935e-06
ENSMUSG00000017639	Rab11fip4	181.889	3.02599	0.664965	4.55061	5.34914e-06	6.15091e-05
ENSMUSG00000025215	Tlx1	129.958	2.99849	0.64182	4.67186	2.98491e-06	3.65226e-05
ENSMUSG00000021213	Akr1c13	79.4873	2.98981	0.64573	4.63012	3.65448e-06	4.37125e-05
ENSMUSG00000024589	Nedd4l	291.311	2.98866	0.468152	6.38395	1.7258e-10	4.88851e-09
ENSMUSG00000044197	Gpr146	737.775	2.98829	0.34277	8.71805	2.83041e-18	2.50144e-16
ENSMUSG00000028124	Gclm	2877.48	2.98822	0.269639	11.0823	1.52915e-28	3.53958e-26
ENSMUSG00000064141	Zfp69	209.986	2.98554	0.516813	5.77682	7.61255e-09	1.60622e-07
ENSMUSG00000043557	Mdga1	113.955	2.98311	0.661362	4.51056	6.46582e-06	7.29849e-05
ENSMUSG00000050147	F2rl3	186.98	2.97386	0.660185	4.50458	6.65051e-06	7.46421e-05
ENSMUSG00000016386	Mpped2	547.202	2.95991	0.42497	6.96498	3.28456e-12	1.24203e-10
ENSMUSG00000048200	Cracr2b	409.665	2.95276	0.524209	5.6328	1.77309e-08	3.46246e-07
ENSMUSG00000019990	Pde7b	67.1246	2.93787	0.662602	4.43384	9.25699e-06	0.000100328
ENSMUSG00000025333	Gpr143	18.4306	2.91434	0.660009	4.4156	1.00731e-05	0.00010818
ENSMUSG00000032322	Pstpip1	747.414	2.9077	0.379231	7.66735	1.75583e-14	9.08217e-13
ENSMUSG00000066113	Adamtsl1	203.131	2.89419	0.534946	5.41025	6.29375e-08	1.09988e-06
ENSMUSG00000098098	Bvht	407.956	2.89341	0.356692	8.11179	4.98802e-16	3.22781e-14
ENSMUSG00000030123	Plxnd1	500.475	2.89314	0.484955	5.9658	2.43436e-09	5.56951e-08
ENSMUSG00000074802	Gas2l3	676.952	2.8898	0.296768	9.73759	2.08436e-22	2.8032e-20
ENSMUSG00000060216	Arrb2	175.477	2.88591	0.473091	6.10011	1.05997e-09	2.61458e-08
ENSMUSG00000047747	Rnf150	23.6142	2.87919	0.64164	4.48724	7.21526e-06	8.02238e-05
ENSMUSG00000020092	Pald1	922.081	2.87528	0.318138	9.03783	1.59809e-19	1.57427e-17
ENSMUSG00000026579	F5	202.975	2.87424	0.609863	4.71293	2.44186e-06	3.05572e-05
ENSMUSG00000036306	Lzts1	208.281	2.87344	0.666143	4.31354	1.60658e-05	0.000163879
ENSMUSG00000005803	Sqor	178.77	2.86777	0.666132	4.30511	1.66902e-05	0.000169377
ENSMUSG00000025701	Alox5	898.99	2.86542	0.666243	4.30086	1.70138e-05	0.000172209
ENSMUSG00000002997	Prkar2b	323.824	2.86119	0.572359	4.99894	5.76458e-07	8.41879e-06
ENSMUSG00000056917	Sipa1	787.421	2.85966	0.294745	9.70216	2.95182e-22	3.86889e-20
ENSMUSG00000038304	Cd160	90.2462	2.85931	0.663364	4.31032	1.63015e-05	0.000166086
ENSMUSG00000000682	Cd52	226.967	2.85452	0.613506	4.6528	3.27461e-06	3.96284e-05
ENSMUSG00000035105	Egln3	520.928	2.84555	0.391567	7.26708	3.67343e-13	1.56943e-11
ENSMUSG00000096107	Gm16505	11.9095	2.83559	0.62571	4.5318	5.84832e-06	6.67529e-05
ENSMUSG00000037685	Atp8a1	59.9616	2.83207	0.611268	4.6331	3.60234e-06	4.31889e-05
ENSMUSG00000050821	Fam131a	115.285	2.83144	0.639207	4.42962	9.43995e-06	0.000102097
ENSMUSG00000000693	Loxl3	361.746	2.8285	0.421836	6.70522	2.011e-11	6.68864e-10
ENSMUSG00000070031	Sp140	31.1693	2.82783	0.636266	4.44442	8.81295e-06	9.61898e-05
ENSMUSG00000097887	Gm26542	18.1008	2.82204	0.616075	4.58068	4.63473e-06	5.43036e-05
ENSMUSG00000074361	C5ar2	19.9238	2.82153	0.617728	4.5676	4.93351e-06	5.71977e-05
ENSMUSG00000031209	Heph	50.5964	2.80927	0.657745	4.27107	1.9454e-05	0.000193365
ENSMUSG00000019889	Ptprk	269.184	2.79705	0.490911	5.69767	1.21453e-08	2.4522e-07
ENSMUSG00000045930	Clec14a	98.9512	2.79403	0.628654	4.44447	8.81104e-06	9.61898e-05
ENSMUSG00000034330	Plcg2	374.046	2.78609	0.55879	4.98593	6.1663e-07	8.94635e-06
ENSMUSG00000044461	Shisa2	47.6749	2.78411	0.630329	4.41691	1.0012e-05	0.000107607
ENSMUSG00000029648	Flt1	975.775	2.78382	0.598128	4.65422	3.25214e-06	3.94182e-05
ENSMUSG00000037347	Chst7	264.953	2.78195	0.539261	5.15883	2.48504e-07	3.87436e-06
ENSMUSG00000030748	Il4ra	704.893	2.7812	0.664653	4.18444	2.85875e-05	0.000272586
ENSMUSG00000039519	Cyp7b1	347.316	2.77574	0.650867	4.26468	2.0019e-05	0.000198224
ENSMUSG00000025227	Mfsd13a	289.539	2.7638	0.427898	6.45903	1.05375e-10	3.09761e-09
ENSMUSG00000038188	Scarf1	327.796	2.76041	0.647846	4.26091	2.03599e-05	0.000201205
ENSMUSG00000021998	Lcp1	505.075	2.75669	0.666087	4.13863	3.49388e-05	0.000325324
ENSMUSG00000042106	Inka1	1443.99	2.75531	0.405793	6.78993	1.12185e-11	3.88156e-10
ENSMUSG00000025492	Ifitm3	13499.8	2.75268	0.316041	8.70987	3.0422e-18	2.67333e-16
ENSMUSG00000041329	Atp1b2	117.203	2.73884	0.558465	4.90423	9.37947e-07	1.30218e-05
ENSMUSG00000028519	Dab1	92.5904	2.73682	0.665664	4.11141	3.93249e-05	0.00036138
ENSMUSG00000097108	Gm26581	18.6532	2.73365	0.663334	4.12108	3.77103e-05	0.000348612
ENSMUSG00000043251	Exoc3l	122.029	2.73263	0.624541	4.37542	1.212e-05	0.000127632
ENSMUSG00000026068	Il18rap	44.9227	2.7131	0.666169	4.07269	4.64723e-05	0.000420608
ENSMUSG00000041378	Cldn5	34.3822	2.71078	0.62483	4.33843	1.43507e-05	0.000148162
ENSMUSG00000000531	Grasp	344.156	2.70916	0.421388	6.42914	1.28325e-10	3.72359e-09
ENSMUSG00000068551	Zfp467	240.447	2.6899	0.526552	5.10852	3.24691e-07	4.94259e-06
ENSMUSG00000000244	Tspan32	289.078	2.68977	0.664653	4.04688	5.19049e-05	0.00046483
ENSMUSG00000105107	Gm43412	65.0402	2.68621	0.585378	4.58885	4.45687e-06	5.23784e-05
ENSMUSG00000040631	Dok4	798.42	2.68561	0.373035	7.19935	6.04987e-13	2.49513e-11
ENSMUSG00000023094	Msrb2	310.666	2.67767	0.43946	6.09308	1.10757e-09	2.71039e-08
ENSMUSG00000106570	C230071H17Rik	52.5713	2.67314	0.58479	4.57112	4.85133e-06	5.64565e-05
ENSMUSG00000066382	Iqcf5	29.1503	2.67287	0.654824	4.08181	4.46868e-05	0.00040545
ENSMUSG00000045165	AI467606	312.958	2.67104	0.585266	4.5638	5.02355e-06	5.80936e-05
ENSMUSG00000034266	Batf	132.895	2.66166	0.648798	4.10244	4.08814e-05	0.00037479
ENSMUSG00000060791	Gmfg	331.37	2.65841	0.434767	6.11457	9.68171e-10	2.39964e-08
ENSMUSG00000099983	1700022E09Rik	9.32303	2.6559	0.629518	4.21894	2.45455e-05	0.000238157
ENSMUSG00000030559	Rab38	295.075	2.6484	0.54479	4.86132	1.16606e-06	1.57919e-05
ENSMUSG00000020027	Socs2	486.772	2.6384	0.435426	6.05936	1.36665e-09	3.26181e-08
ENSMUSG00000046688	Tifa	108.594	2.62669	0.664621	3.95216	7.7449e-05	0.000662881
ENSMUSG00000032578	Cish	143.865	2.62555	0.492116	5.33523	9.54249e-08	1.61471e-06
ENSMUSG00000029864	Gstk1	750.347	2.61553	0.301433	8.67698	4.06407e-18	3.47265e-16
ENSMUSG00000045010	Gm4779	38.4686	2.61529	0.638582	4.09547	4.21313e-05	0.000384881
ENSMUSG00000040618	Pck2	859.433	2.61395	0.33456	7.81308	5.58059e-15	3.06062e-13
ENSMUSG00000026994	Galnt3	38.0871	2.61309	0.663427	3.93878	8.18985e-05	0.000694431
ENSMUSG00000046908	Ltb4r1	53.9406	2.60502	0.651694	3.99731	6.40658e-05	0.000561702
ENSMUSG00000006389	Mpl	54.444	2.59877	0.661942	3.92597	8.63792e-05	0.000728903
ENSMUSG00000018507	Trpv2	228.394	2.59269	0.473115	5.48005	4.25216e-08	7.64696e-07
ENSMUSG00000032766	Gng11	1081.75	2.58642	0.248369	10.4136	2.14884e-25	3.86442e-23
ENSMUSG00000033857	Engase	46.9183	2.58304	0.666191	3.87732	0.000105613	0.000869298
ENSMUSG00000048163	Selplg	79.3454	2.58291	0.626417	4.12331	3.73472e-05	0.000345462
ENSMUSG00000026888	Grb14	252.709	2.57883	0.548835	4.69873	2.61779e-06	3.24413e-05
ENSMUSG00000058794	Nfe2	261.169	2.57853	0.643049	4.00985	6.07577e-05	0.00053543
ENSMUSG00000072770	Acrbp	43.066	2.578	0.563371	4.57603	4.73888e-06	5.53561e-05
ENSMUSG00000020000	Moxd1	64.3727	2.5774	0.602312	4.27918	1.87586e-05	0.000187174
ENSMUSG00000049871	Nlrc3	70.2841	2.57688	0.607971	4.23849	2.25028e-05	0.000221161
ENSMUSG00000031805	Jak3	472.993	2.56858	0.450372	5.70323	1.17558e-08	2.38289e-07
ENSMUSG00000075297	H60b	36.76	2.56369	0.65871	3.89198	9.94305e-05	0.000826326
ENSMUSG00000021108	Prkch	114.373	2.56308	0.666235	3.84711	0.000119519	0.000968297
ENSMUSG00000070576	Mn1	241.719	2.5613	0.494141	5.18334	2.17942e-07	3.43948e-06
ENSMUSG00000031480	Thsd1	436.928	2.55439	0.666241	3.83403	0.000126062	0.00101493
ENSMUSG00000024013	Fgd2	52.8634	2.5508	0.635377	4.01463	5.95394e-05	0.000525292
ENSMUSG00000052560	Cpne8	162.23	2.54303	0.609034	4.17552	2.97311e-05	0.000282272
ENSMUSG00000040605	Bace2	333.33	2.53038	0.60276	4.19799	2.69297e-05	0.000258692
ENSMUSG00000004612	Nkg7	18.4021	2.49921	0.609332	4.10156	4.10382e-05	0.000376005
ENSMUSG00000048012	Zfp473	184.741	2.4957	0.391375	6.37676	1.80869e-10	5.08605e-09
ENSMUSG00000032014	Oaf	1050.57	2.48952	0.387362	6.42685	1.30274e-10	3.77307e-09
ENSMUSG00000031790	Mmp15	132.299	2.48859	0.633084	3.9309	8.46279e-05	0.000715221
ENSMUSG00000021281	Tnfaip2	1361.98	2.48084	0.246866	10.0494	9.24604e-24	1.45918e-21
ENSMUSG00000033287	Kctd17	192.319	2.47829	0.412392	6.00954	1.86049e-09	4.32696e-08
ENSMUSG00000027217	Tspan18	677.177	2.47589	0.432201	5.72855	1.01293e-08	2.08601e-07
ENSMUSG00000097002	Gm2670	32.1185	2.4731	0.644154	3.8393	0.000123384	0.00099648
ENSMUSG00000027313	Chac1	317.973	2.46574	0.66411	3.71285	0.000204941	0.0015545
ENSMUSG00000053395	Cacng8	15.1909	2.4651	0.648906	3.79886	0.000145361	0.00114936
ENSMUSG00000042348	Arl15	89.4833	2.46493	0.356372	6.91674	4.62148e-12	1.72231e-10
ENSMUSG00000033880	Lgals3bp	586.351	2.46348	0.567325	4.34227	1.41017e-05	0.00014608
ENSMUSG00000049130	C5ar1	173.304	2.4596	0.631409	3.89542	9.80302e-05	0.000816443
ENSMUSG00000074604	Mgst2	54.8449	2.4546	0.658004	3.73038	0.000191195	0.0014617
ENSMUSG00000027339	Rassf2	199.64	2.44862	0.665881	3.67725	0.000235758	0.00174544
ENSMUSG00000043664	Tmem221	17.707	2.44468	0.624766	3.91296	9.11729e-05	0.000765516
ENSMUSG00000085042	Abhd11os	85.4981	2.44336	0.561891	4.34847	1.37093e-05	0.000142442
ENSMUSG00000041515	Irf8	303.955	2.44177	0.616233	3.96241	7.41976e-05	0.000637522
ENSMUSG00000038712	Mindy1	1754.07	2.44082	0.223094	10.9408	7.35626e-28	1.62531e-25
ENSMUSG00000052384	Nrros	159.778	2.43913	0.65413	3.72882	0.000192379	0.00146866
ENSMUSG00000032698	Lmo2	631.364	2.43142	0.662475	3.67021	0.000242351	0.00178146
ENSMUSG00000032717	Mdfi	35.7778	2.42695	0.64799	3.74535	0.00018014	0.00138609
ENSMUSG00000009654	Oit3	134.23	2.42629	0.593075	4.09103	4.29462e-05	0.0003914
ENSMUSG00000036931	Nfkbid	75.3885	2.41925	0.65845	3.67416	0.000238635	0.00176253
ENSMUSG00000022103	Gfra2	986.068	2.41439	0.369891	6.52729	6.69696e-11	2.04694e-09
ENSMUSG00000027478	Dnmt3b	920.609	2.41005	0.296766	8.12103	4.62229e-16	3.00371e-14
ENSMUSG00000029553	Tfec	37.977	2.40443	0.63927	3.76122	0.000169086	0.00131126
ENSMUSG00000024965	Fermt3	70.1343	2.39755	0.636904	3.76439	0.000166959	0.00129628
ENSMUSG00000004347	Pde1c	40.7796	2.39568	0.644539	3.7169	0.000201684	0.00153355
ENSMUSG00000022876	Samsn1	647.331	2.39374	0.651502	3.67418	0.000238614	0.00176253
ENSMUSG00000062077	Trim54	613.955	2.38806	0.373386	6.39568	1.5983e-10	4.56918e-09
ENSMUSG00000046814	Gchfr	1871.27	2.37703	0.331387	7.17298	7.33832e-13	2.9633e-11
ENSMUSG00000051375	Pcdh1	71.5967	2.3762	0.661774	3.59064	0.000329863	0.00234236
ENSMUSG00000021180	Rps6ka5	51.4351	2.37613	0.662925	3.58431	0.000337966	0.00239331
ENSMUSG00000039989	Cbx4	49.7419	2.36958	0.543216	4.36212	1.28807e-05	0.000134877
ENSMUSG00000021451	Sema4d	46.6593	2.35633	0.641813	3.67136	0.000241264	0.00177516
ENSMUSG00000109378	Gm49396	20.7883	2.35577	0.660041	3.56913	0.000358174	0.00252255
ENSMUSG00000030336	Cd27	28.7974	2.35026	0.664504	3.53686	0.000404914	0.00280825
ENSMUSG00000057606	Colq	235.476	2.34251	0.558407	4.19498	2.72893e-05	0.000261335
ENSMUSG00000000409	Lck	78.0836	2.34008	0.644408	3.63136	0.000281934	0.0020262
ENSMUSG00000042190	Cmklr1	14.8125	2.33426	0.645604	3.61562	0.000299634	0.00214643
ENSMUSG00000041477	Dcp1b	97.9921	2.33344	0.457716	5.09802	3.43228e-07	5.2145e-06
ENSMUSG00000050623	Catsperz	37.492	2.33061	0.651752	3.57592	0.000348992	0.00246687
ENSMUSG00000036155	Mgat5	163.285	2.32864	0.560799	4.15237	3.29055e-05	0.000308809
ENSMUSG00000023031	Cela1	123.539	2.32032	0.625185	3.71141	0.000206105	0.00156139
ENSMUSG00000020120	Plek	74.7507	2.31939	0.615363	3.76914	0.000163812	0.00127377
ENSMUSG00000060470	Adgrg3	2262.16	2.31914	0.616618	3.76106	0.000169193	0.00131126
ENSMUSG00000011263	Exoc3l2	605.985	2.31082	0.409158	5.64774	1.62569e-08	3.20292e-07
ENSMUSG00000044024	Rell2	17.3152	2.31042	0.636065	3.63237	0.000280832	0.00202204
ENSMUSG00000059498	Fcgr3	15.7671	2.30514	0.562137	4.10068	4.11941e-05	0.000376987
ENSMUSG00000026814	Eng	2040.32	2.30462	0.362479	6.35795	2.04462e-10	5.69768e-09
ENSMUSG00000108900	Ccdc194	66.2286	2.30321	0.617167	3.73191	0.000190037	0.00145357
ENSMUSG00000031155	Pim2	1327.89	2.30171	0.253555	9.07775	1.10838e-19	1.1204e-17
ENSMUSG00000027009	Itga4	41.5319	2.30126	0.635676	3.62018	0.000294401	0.00211188
ENSMUSG00000034685	Fam171a2	23.1833	2.29722	0.662487	3.46757	0.000525179	0.00351924
ENSMUSG00000097279	Gm5106	14.0546	2.29448	0.5942	3.86146	0.000112713	0.000919416
ENSMUSG00000102441	Gm38032	13.1684	2.2853	0.651692	3.50672	0.000453673	0.0031019
ENSMUSG00000021613	Hapln1	99.8555	2.28059	0.657587	3.46812	0.000524121	0.0035152
ENSMUSG00000036249	Rbm43	829.929	2.27845	0.285883	7.96986	1.58855e-15	9.44941e-14
ENSMUSG00000019122	Ccl9	35.5901	2.27534	0.640578	3.55201	0.000382307	0.00266701
ENSMUSG00000079042	Apela	86.8419	2.27245	0.637207	3.56628	0.00036209	0.00254434
ENSMUSG00000033721	Vav3	142.765	2.26975	0.565054	4.01688	5.89743e-05	0.000520603
ENSMUSG00000040687	Madd	138.488	2.25165	0.582734	3.86395	0.00011157	0.000912502
ENSMUSG00000009876	Cox4i2	131.739	2.24886	0.434489	5.17588	2.26836e-07	3.56891e-06
ENSMUSG00000016552	Foxred2	75.5963	2.24884	0.645394	3.48444	0.00049317	0.00332782
ENSMUSG00000031504	Rab20	722.689	2.24867	0.40169	5.59803	2.168e-08	4.16009e-07
ENSMUSG00000024168	Tmem204	310.766	2.24353	0.66554	3.371	0.00074897	0.00476298
ENSMUSG00000074342	I830077J02Rik	144.175	2.24349	0.646363	3.47095	0.000518628	0.0034844
ENSMUSG00000070407	Hs3st3b1	348.282	2.23895	0.478271	4.68136	2.84984e-06	3.50641e-05
ENSMUSG00000039200	Atf7ip2	70.3736	2.22886	0.52968	4.20795	2.57703e-05	0.000248326
ENSMUSG00000087380	2210408F21Rik	78.9739	2.22869	0.654833	3.40345	0.000665396	0.00432214
ENSMUSG00000038781	Stap2	274.459	2.22841	0.332092	6.71021	1.94345e-11	6.49187e-10
ENSMUSG00000091275	Gm3248	12.6474	2.22732	0.62953	3.53806	0.000403072	0.00279673
ENSMUSG00000037003	Tns2	634.152	2.22203	0.245015	9.06895	1.20169e-19	1.19905e-17
ENSMUSG00000036585	Fgf1	20.416	2.2208	0.613945	3.61726	0.000297738	0.00213383
ENSMUSG00000022836	Mylk	121.979	2.21288	0.6495	3.40706	0.000656672	0.00427805
ENSMUSG00000021994	Wnt5a	1678.38	2.20841	0.371246	5.94864	2.70382e-09	6.13156e-08
ENSMUSG00000011382	Dhdh	57.2642	2.20769	0.475341	4.64443	3.41021e-06	4.10446e-05
ENSMUSG00000037405	Icam1	1201.95	2.20285	0.369555	5.96081	2.50992e-09	5.71699e-08
ENSMUSG00000028073	Pear1	669.836	2.19801	0.472614	4.65076	3.30722e-06	3.99293e-05
ENSMUSG00000027074	Slc43a3	878.733	2.19761	0.318634	6.89698	5.31206e-12	1.94683e-10
ENSMUSG00000104030	5330406M23Rik	22.7986	2.19568	0.66458	3.30386	0.000953626	0.00585967
ENSMUSG00000026601	Axdnd1	180.049	2.19031	0.568232	3.85461	0.000115917	0.000942074
ENSMUSG00000028717	Tal1	517.877	2.1866	0.625469	3.49594	0.000472402	0.00320757
ENSMUSG00000017390	Aldoc	72.0782	2.18499	0.665291	3.28426	0.00102251	0.00619433
ENSMUSG00000096937	Gm10825	18.0473	2.17524	0.643375	3.38098	0.000722285	0.00461987
ENSMUSG00000071713	Csf2rb	91.9035	2.17416	0.603054	3.60526	0.000311846	0.00222669
ENSMUSG00000041119	Pde9a	80.9108	2.17323	0.657102	3.3073	0.000942014	0.00580214
ENSMUSG00000024236	Svil	471.249	2.17047	0.359954	6.02985	1.6411e-09	3.88093e-08
ENSMUSG00000006587	Snai3	121.328	2.163	0.647293	3.34161	0.000832948	0.00521765
ENSMUSG00000055809	Dnaaf3	20.4122	2.16196	0.631656	3.42269	0.00062005	0.00406343
ENSMUSG00000068263	Efcc1	9.39672	2.15178	0.652299	3.29877	0.000971093	0.00593633
ENSMUSG00000040466	Blvrb	1243.83	2.15084	0.278898	7.7119	1.23958e-14	6.5431e-13
ENSMUSG00000018927	Ccl6	18.8728	2.15069	0.604043	3.56049	0.000370167	0.00259235
ENSMUSG00000097915	A330009N23Rik	79.973	2.14972	0.626783	3.42977	0.000604101	0.00397576
ENSMUSG00000031145	Prickle3	300.353	2.14918	0.354481	6.06289	1.33695e-09	3.20578e-08
ENSMUSG00000044258	Ctla2a	3644.33	2.14662	0.476797	4.50216	6.72666e-06	7.52782e-05
ENSMUSG00000022156	Gzme	405.494	2.14595	0.631132	3.40017	0.000673444	0.00436708
ENSMUSG00000030207	Fam234b	381.847	2.14521	0.439648	4.87939	1.06413e-06	1.45259e-05
ENSMUSG00000042672	Dcst1	8.95797	2.13374	0.655402	3.25562	0.00113144	0.00677035
ENSMUSG00000071042	Rasgrp3	69.4324	2.1332	0.645925	3.30255	0.000958086	0.00586988
ENSMUSG00000000753	Serpinf1	2691.1	2.13313	0.253824	8.40394	4.31728e-17	3.17957e-15
ENSMUSG00000081534	Slc48a1	1593.34	2.12725	0.244522	8.69965	3.32919e-18	2.89265e-16
ENSMUSG00000019066	Rab3d	185.333	2.12544	0.562073	3.78142	0.000155933	0.00122295
ENSMUSG00000053158	Fes	1154.02	2.1243	0.397328	5.34646	8.9689e-08	1.526e-06
ENSMUSG00000050394	Armcx6	71.8465	2.12087	0.544348	3.89617	9.77243e-05	0.000814334
ENSMUSG00000052632	Asap2	167.158	2.12001	0.433622	4.88908	1.0131e-06	1.39153e-05
ENSMUSG00000022180	Slc7a8	59.4831	2.11359	0.665453	3.17617	0.00149232	0.00858323
ENSMUSG00000087400	Gm15270	10.1373	2.11064	0.545419	3.86977	0.00010894	0.000893543
ENSMUSG00000038175	Mylip	101.613	2.10965	0.510427	4.13312	3.57873e-05	0.000332026
ENSMUSG00000030041	M1ap	49.3797	2.10705	0.665726	3.16504	0.00155064	0.00886122
ENSMUSG00000072620	Slfn2	742.084	2.10568	0.574665	3.66418	0.000248131	0.00181791
ENSMUSG00000057156	Homez	257.503	2.10267	0.39957	5.26233	1.42244e-07	2.32604e-06
ENSMUSG00000062960	Kdr	782.296	2.09535	0.378199	5.54033	3.01898e-08	5.65273e-07
ENSMUSG00000039620	Trmt9b	71.4755	2.09364	0.665949	3.14385	0.00166739	0.00943574
ENSMUSG00000038332	Sesn1	276.132	2.09176	0.441093	4.74223	2.11384e-06	2.68854e-05
ENSMUSG00000070476	Fam217b	166.674	2.08914	0.449444	4.64829	3.34704e-06	4.03786e-05
ENSMUSG00000030124	Lag3	25.5283	2.08068	0.659394	3.15545	0.00160251	0.00911464
ENSMUSG00000029822	Osbpl3	606.193	2.07448	0.336418	6.16639	6.98647e-10	1.77663e-08
ENSMUSG00000032285	Dnaja4	15.0482	2.07264	0.662184	3.13001	0.001748	0.00982006
ENSMUSG00000041187	Prkd2	606.709	2.06719	0.276451	7.47757	7.57067e-14	3.69363e-12
ENSMUSG00000097167	Gm16740	18.2719	2.0666	0.519741	3.97621	7.0021e-05	0.000606352
ENSMUSG00000071369	Map3k5	76.7982	2.0662	0.660861	3.12652	0.00176887	0.00990488
ENSMUSG00000031165	Was	183.659	2.06531	0.464162	4.44955	8.60495e-06	9.45871e-05
ENSMUSG00000086389	Gm15998	13.8164	2.06434	0.656431	3.1448	0.00166202	0.00941225
ENSMUSG00000055926	Gm14137	200.835	2.05965	0.410282	5.02009	5.16464e-07	7.5928e-06
ENSMUSG00000027684	Mecom	26.3125	2.05556	0.64596	3.18218	0.00146169	0.00843841
ENSMUSG00000024222	Fkbp5	147.626	2.0553	0.402227	5.10979	3.22509e-07	4.91422e-06
ENSMUSG00000038555	Reep2	284.883	2.05222	0.538457	3.8113	0.000138236	0.00109864
ENSMUSG00000097739	Gm2539	8.54726	2.0522	0.632665	3.24373	0.00117974	0.00701754
ENSMUSG00000027931	Npr1	153.341	2.052	0.558803	3.67214	0.000240524	0.00177225
ENSMUSG00000045636	Mtus1	553.176	2.05172	0.452419	4.535	5.7603e-06	6.58453e-05
ENSMUSG00000043085	Tmem82	39.765	2.05073	0.587694	3.48945	0.000484009	0.00327888
ENSMUSG00000047638	Nr1h4	16.2429	2.04992	0.611559	3.35196	0.000802407	0.00504148
ENSMUSG00000018339	Gpx3	14104.5	2.04243	0.256106	7.97494	1.52457e-15	9.21055e-14
ENSMUSG00000046916	Myct1	62.6026	2.03963	0.664305	3.07032	0.00213829	0.0116776
ENSMUSG00000029999	Tgfa	387.792	2.03933	0.486362	4.19302	2.75263e-05	0.000263116
ENSMUSG00000031309	Rps6ka3	354.542	2.03774	0.291333	6.99456	2.66102e-12	1.02376e-10
ENSMUSG00000020788	Atp2a3	39.3033	2.03138	0.649525	3.12748	0.00176309	0.00988328
ENSMUSG00000046997	Spsb4	161.101	2.03073	0.468315	4.33625	1.44937e-05	0.000149341
ENSMUSG00000006611	Hfe	53.5275	2.03019	0.64031	3.17064	0.00152103	0.00871874
ENSMUSG00000033016	Nfatc1	554.1	2.02687	0.364332	5.56325	2.64794e-08	4.99428e-07
ENSMUSG00000026815	Gfi1b	46.9352	2.02682	0.636958	3.18203	0.00146248	0.00843984
ENSMUSG00000041836	Ptpre	82.2795	2.02668	0.637486	3.17918	0.00147693	0.00850735
ENSMUSG00000028159	Dapp1	302.594	2.01997	0.471727	4.28208	1.85156e-05	0.000184989
ENSMUSG00000028894	Inpp5b	965.927	2.01991	0.230485	8.76373	1.88889e-18	1.70839e-16
ENSMUSG00000096210	H1f0	2739.96	2.01291	0.261666	7.69267	1.44092e-14	7.50345e-13
ENSMUSG00000055538	Zcchc24	293.522	2.0063	0.407114	4.92811	8.30296e-07	1.16539e-05
ENSMUSG00000040479	Dgkz	776.084	2.0056	0.243768	8.22747	1.91214e-16	1.30278e-14
ENSMUSG00000050382	Kif7	110.712	2.00345	0.450367	4.44849	8.64746e-06	9.48523e-05
ENSMUSG00000035506	Slc12a8	150.804	1.99839	0.517656	3.86047	0.00011317	0.000922173
ENSMUSG00000036111	Lmo1	78.9603	1.99492	0.651947	3.05995	0.00221374	0.0120386
ENSMUSG00000063296	Tmem117	33.2052	1.99469	0.666116	2.99451	0.00274884	0.0144703
ENSMUSG00000003644	Rps6ka1	664.038	1.9922	0.293035	6.79851	1.05706e-11	3.68208e-10
ENSMUSG00000108371	Gm38832	11.0472	1.99171	0.621879	3.20273	0.00136131	0.00791502
ENSMUSG00000029086	Prom1	327.214	1.99168	0.600375	3.31739	0.000908614	0.0056278
ENSMUSG00000042312	S100a13	1165.06	1.99147	0.2793	7.13024	1.00194e-12	4.01449e-11
ENSMUSG00000040721	Zfhx2	95.536	1.99081	0.64489	3.08706	0.00202148	0.0111221
ENSMUSG00000039747	Orai2	142.356	1.99062	0.511074	3.89497	9.82123e-05	0.00081752
ENSMUSG00000025557	Slc15a1	13.3224	1.98865	0.648362	3.06719	0.00216081	0.0117922
ENSMUSG00000049686	Orai1	440.522	1.98576	0.324354	6.12221	9.22892e-10	2.29846e-08
ENSMUSG00000022941	Ripply3	38.8817	1.98331	0.658218	3.01315	0.00258553	0.0137557
ENSMUSG00000029650	Slc46a3	119.984	1.98001	0.514284	3.85003	0.000118101	0.000957919
ENSMUSG00000052085	Dock8	60.6007	1.97967	0.551063	3.59245	0.000327579	0.00233042
ENSMUSG00000021285	Ppp1r13b	464.63	1.97551	0.3738	5.28493	1.25755e-07	2.07348e-06
ENSMUSG00000020787	P2rx1	138.127	1.96626	0.607129	3.23862	0.00120108	0.00711993
ENSMUSG00000079442	St6galnac4	727.6	1.95894	0.27023	7.24916	4.19368e-13	1.78185e-11
ENSMUSG00000034164	Emid1	164.509	1.95848	0.628907	3.1141	0.00184505	0.0102683
ENSMUSG00000033083	Tbc1d4	92.3836	1.95786	0.522579	3.74653	0.000179297	0.00138167
ENSMUSG00000006403	Adamts4	529.262	1.95243	0.531769	3.67158	0.000241056	0.00177447
ENSMUSG00000023044	Csad	247.652	1.95227	0.417902	4.6716	2.98868e-06	3.6523e-05
ENSMUSG00000031133	Arhgef6	93.2453	1.94903	0.630022	3.09359	0.00197748	0.0109228
ENSMUSG00000039005	Tlr4	70.8374	1.94602	0.665146	2.9257	0.00343684	0.0173253
ENSMUSG00000041261	Car8	90.9776	1.94592	0.620933	3.13386	0.00172521	0.00972025
ENSMUSG00000041354	Rgl2	829.438	1.94286	0.240341	8.08376	6.28018e-16	3.94835e-14
ENSMUSG00000046329	Slc25a23	51.3566	1.94258	0.621916	3.12354	0.00178692	0.00999152
ENSMUSG00000033577	Myo6	390.778	1.94195	0.466919	4.15906	3.19554e-05	0.000302092
ENSMUSG00000055235	Wdr86	128.42	1.94084	0.648334	2.99358	0.00275727	0.01449
ENSMUSG00000002324	Rec8	17.3825	1.94041	0.63481	3.05667	0.00223807	0.0121495
ENSMUSG00000068101	Cenpm	497.481	1.93949	0.297548	6.51825	7.11324e-11	2.15713e-09
ENSMUSG00000002058	Unc119	143.667	1.93949	0.57185	3.3916	0.000694848	0.00447772
ENSMUSG00000074093	Svip	35.928	1.93785	0.617095	3.14027	0.0016879	0.0095244
ENSMUSG00000044636	Csrnp2	477.08	1.93584	0.369655	5.23689	1.63306e-07	2.63093e-06
ENSMUSG00000022488	Nckap1l	54.5761	1.93252	0.650673	2.97002	0.00297776	0.0154233
ENSMUSG00000038608	Dock10	18.6542	1.92789	0.629826	3.06099	0.00220607	0.0120011
ENSMUSG00000000532	Acvr1b	192.194	1.92788	0.457961	4.20969	2.55716e-05	0.000246969
ENSMUSG00000019843	Fyn	337.245	1.92726	0.313981	6.13816	8.34845e-10	2.09947e-08
ENSMUSG00000002104	Rapsn	60.257	1.9268	0.659111	2.92333	0.00346311	0.0174294
ENSMUSG00000028885	Smpdl3b	565.328	1.92669	0.358256	5.37797	7.53285e-08	1.29881e-06
ENSMUSG00000026950	Neb	29.2675	1.92631	0.642345	2.99886	0.00270989	0.0142895
ENSMUSG00000022456	Sept3	109.067	1.9263	0.603975	3.18937	0.00142582	0.00825462
ENSMUSG00000037370	Enpp1	129.183	1.92373	0.653477	2.94384	0.00324166	0.0165573
ENSMUSG00000037098	Rab11fip3	359.257	1.92165	0.377124	5.09554	3.47754e-07	5.26775e-06
ENSMUSG00000037709	Fam13a	72.6971	1.9195	0.659345	2.91122	0.00360025	0.0180141
ENSMUSG00000033207	Mamdc2	317.072	1.91767	0.65881	2.91082	0.00360486	0.0180263
ENSMUSG00000039450	Dcxr	2608.12	1.91539	0.360418	5.31435	1.07037e-07	1.79938e-06
ENSMUSG00000042759	Apobr	102.987	1.90398	0.665159	2.86244	0.00420387	0.0204605
ENSMUSG00000086503	Xist	10.3052	1.89983	0.652469	2.91175	0.00359405	0.0179947
ENSMUSG00000030774	Pak1	456.624	1.89591	0.504511	3.75792	0.00017133	0.0013249
ENSMUSG00000041837	Pdcd7	158.19	1.89487	0.335198	5.653	1.57674e-08	3.1184e-07
ENSMUSG00000040653	Ppp1r14c	85.5151	1.89193	0.658179	2.87449	0.00404682	0.0198503
ENSMUSG00000009633	G0s2	165.082	1.89033	0.665981	2.83841	0.00453388	0.0217764
ENSMUSG00000026923	Notch1	930.443	1.88617	0.288209	6.54447	5.97087e-11	1.82862e-09
ENSMUSG00000029544	Cabp1	13.0395	1.88448	0.627114	3.005	0.00265584	0.014091
ENSMUSG00000073403	Gm10499	15.2139	1.88364	0.664265	2.83567	0.00457295	0.0219099
ENSMUSG00000042594	Sh2b3	1072.18	1.88283	0.261928	7.18834	6.55847e-13	2.67634e-11
ENSMUSG00000000253	Gmpr	1258.7	1.88241	0.241976	7.77936	7.28941e-15	3.96965e-13
ENSMUSG00000040752	Myh6	9.69158	1.88154	0.635938	2.95869	0.00308954	0.0159064
ENSMUSG00000035547	Capn5	352.355	1.88082	0.42273	4.44923	8.61792e-06	9.46624e-05
ENSMUSG00000046718	Bst2	746.295	1.88024	0.353298	5.32196	1.02653e-07	1.72945e-06
ENSMUSG00000072966	Gprasp2	114.869	1.87983	0.554235	3.39176	0.000694464	0.00447772
ENSMUSG00000023088	Abcc1	562.119	1.87841	0.246833	7.61004	2.74009e-14	1.39402e-12
ENSMUSG00000021846	Peli2	27.7832	1.87641	0.66613	2.81688	0.00484928	0.0230058
ENSMUSG00000027412	Lpin3	98.8383	1.87441	0.634168	2.9557	0.00311957	0.0160077
ENSMUSG00000051980	Casr	53.8525	1.8742	0.596047	3.14437	0.00166444	0.00942247
ENSMUSG00000086405	9330198N18Rik	12.1388	1.87298	0.631009	2.96824	0.00299512	0.0154873
ENSMUSG00000039395	Mreg	151.568	1.87018	0.554867	3.3705	0.000750314	0.00476957
ENSMUSG00000068015	Lrch1	101.935	1.86473	0.467514	3.98862	6.64601e-05	0.000580578
ENSMUSG00000029304	Spp1	1281.95	1.86422	0.665281	2.80215	0.00507628	0.0238559
ENSMUSG00000023927	Satb1	49.7725	1.85902	0.666228	2.79037	0.00526482	0.0245946
ENSMUSG00000039706	Ldb2	27.14	1.85892	0.66585	2.79181	0.00524147	0.024513
ENSMUSG00000070034	Sp110	15.0202	1.85882	0.579129	3.20968	0.00132885	0.00775839
ENSMUSG00000032245	Cln6	1310.84	1.85851	0.23898	7.77685	7.435e-15	4.03472e-13
ENSMUSG00000002257	Def6	634.295	1.85369	0.455817	4.06674	4.76749e-05	0.000429685
ENSMUSG00000059013	Sh2d3c	530.171	1.8512	0.35473	5.21861	1.80269e-07	2.87723e-06
ENSMUSG00000060675	Pla2g16	214.429	1.84835	0.578482	3.19517	0.00139748	0.0081094
ENSMUSG00000031734	Irx3	20.9286	1.84785	0.662885	2.78759	0.00531016	0.0247669
ENSMUSG00000070348	Ccnd1	6464.2	1.84263	0.277208	6.64712	2.98889e-11	9.65056e-10
ENSMUSG00000014470	Rnf166	681.604	1.84161	0.285133	6.45878	1.0555e-10	3.09761e-09
ENSMUSG00000040111	Gramd1b	99.5311	1.8397	0.555889	3.30948	0.000934708	0.00576929
ENSMUSG00000030691	Fchsd2	368.685	1.83969	0.335293	5.4868	4.09283e-08	7.39483e-07
ENSMUSG00000046618	Olfml2a	8.88826	1.83795	0.588214	3.12462	0.00178033	0.00995828
ENSMUSG00000066829	Zfp810	125.453	1.83733	0.442218	4.15481	3.25564e-05	0.00030609
ENSMUSG00000028266	Lmo4	966.492	1.83699	0.215614	8.51983	1.59794e-17	1.2609e-15
ENSMUSG00000060594	Layn	114.686	1.83681	0.59913	3.06579	0.00217096	0.0118309
ENSMUSG00000037991	Rmi2	95.8819	1.83465	0.500263	3.66737	0.00024506	0.00179881
ENSMUSG00000052221	Ppp1r36	31.3093	1.83409	0.666107	2.75345	0.00589699	0.0269751
ENSMUSG00000019806	Aig1	635.171	1.82511	0.278139	6.56187	5.3137e-11	1.64035e-09
ENSMUSG00000026482	Rgl1	202.946	1.82232	0.424649	4.29135	1.77594e-05	0.000178355
ENSMUSG00000038886	Man2a2	571.739	1.82222	0.310691	5.86506	4.48979e-09	9.79396e-08
ENSMUSG00000033107	Rnf125	77.1566	1.81629	0.666142	2.72657	0.00639956	0.0287302
ENSMUSG00000028399	Ptprd	23.7321	1.81536	0.662483	2.74023	0.00613955	0.0278867
ENSMUSG00000021696	Elovl7	387.497	1.81193	0.334179	5.42203	5.89269e-08	1.038e-06
ENSMUSG00000001918	Slc1a5	995.006	1.8115	0.29573	6.1255	9.03966e-10	2.26226e-08
ENSMUSG00000025723	Nmb	430.099	1.80903	0.289186	6.25559	3.96028e-10	1.0506e-08
ENSMUSG00000021725	Parp8	338.197	1.80839	0.407605	4.43663	9.13776e-06	9.91056e-05
ENSMUSG00000069804	Gm10277	9.76401	1.8081	0.665664	2.71624	0.00660283	0.0294972
ENSMUSG00000073414	Mpig6b	44.456	1.8079	0.646425	2.79676	0.00516172	0.0241867
ENSMUSG00000026433	Rab29	252.462	1.80584	0.346882	5.20592	1.93036e-07	3.0715e-06
ENSMUSG00000022508	Bcl6	393.922	1.80462	0.483915	3.7292	0.000192088	0.00146781
ENSMUSG00000019891	Dcbld1	912.399	1.80333	0.274337	6.57343	4.91678e-11	1.53004e-09
ENSMUSG00000108402	9430064I24Rik	22.5788	1.80137	0.545542	3.30197	0.000960066	0.00587822
ENSMUSG00000087135	Gm16096	66.566	1.7977	0.508456	3.53561	0.000406833	0.0028203
ENSMUSG00000046449	Nexmif	37.4833	1.79053	0.607509	2.94733	0.00320529	0.0163986
ENSMUSG00000015806	Qdpr	2586.02	1.79012	0.165179	10.8374	2.28859e-27	4.71938e-25
ENSMUSG00000046157	Tmem229b	83.6171	1.78837	0.665721	2.68637	0.00722329	0.0317193
ENSMUSG00000074968	Ano3	198.394	1.7881	0.598278	2.98875	0.00280122	0.0146761
ENSMUSG00000046245	Pilra	35.135	1.78783	0.628925	2.84268	0.0044736	0.0215541
ENSMUSG00000044092	C130050O18Rik	17.2399	1.78775	0.608937	2.93585	0.00332631	0.016917
ENSMUSG00000108483	Gm45184	45.9692	1.78629	0.637132	2.80364	0.00505293	0.0237534
ENSMUSG00000058216	Gstp3	17.3407	1.78558	0.608626	2.9338	0.00334845	0.0170017
ENSMUSG00000078439	Smim24	47.202	1.78505	0.610726	2.92284	0.00346859	0.0174456
ENSMUSG00000019982	Myb	23.0584	1.77867	0.641288	2.77358	0.00554424	0.0256651
ENSMUSG00000028475	Spaar	16.5584	1.77611	0.619878	2.86526	0.00416663	0.0203413
ENSMUSG00000073412	Lst1	24.8485	1.7754	0.581421	3.05356	0.00226146	0.0122464
ENSMUSG00000033983	Coil	541.071	1.77323	0.25127	7.05707	1.70049e-12	6.69207e-11
ENSMUSG00000028906	Epb41	782.339	1.77212	0.23951	7.39891	1.37307e-13	6.28279e-12
ENSMUSG00000046546	Fam43a	128.258	1.77023	0.501674	3.52865	0.000417689	0.0028865
ENSMUSG00000006235	Epor	83.4493	1.76979	0.602141	2.93916	0.00329106	0.0167819
ENSMUSG00000021257	Angel1	103.027	1.76862	0.567463	3.11672	0.00182873	0.0101955
ENSMUSG00000002808	Epdr1	677.465	1.7684	0.220949	8.00368	1.20758e-15	7.3241e-14
ENSMUSG00000106820	D5Ertd605e	54.5163	1.76701	0.65908	2.68103	0.00733952	0.0321658
ENSMUSG00000036091	Hyal3	16.14	1.766	0.663386	2.66209	0.00776564	0.0336302
ENSMUSG00000033610	Pank1	158.257	1.76498	0.463116	3.81109	0.000138355	0.00109902
ENSMUSG00000029664	Tfpi2	91.1931	1.762	0.577694	3.05006	0.00228796	0.0123726
ENSMUSG00000035773	Kiss1r	25.0214	1.75555	0.664721	2.64103	0.00826537	0.0353159
ENSMUSG00000104786	Gm43573	34.4982	1.75128	0.625905	2.798	0.00514204	0.0241227
ENSMUSG00000041112	Elmo1	188.981	1.75048	0.501447	3.49086	0.000481468	0.00326453
ENSMUSG00000031297	Slc7a3	322.428	1.74728	0.594723	2.93797	0.00330369	0.0168297
ENSMUSG00000042372	Dmrt3	9.27238	1.74339	0.52967	3.29147	0.000996665	0.00606151
ENSMUSG00000023032	Slc4a8	33.1131	1.74244	0.664455	2.62237	0.00873214	0.036859
ENSMUSG00000031214	Ophn1	143.759	1.74024	0.641494	2.71279	0.00667185	0.0297626
ENSMUSG00000047250	Ptgs1	320.37	1.74011	0.651223	2.67206	0.00753871	0.0328089
ENSMUSG00000017057	Il13ra1	270.827	1.73977	0.476505	3.65111	0.000261108	0.00190037
ENSMUSG00000058586	Serhl	143.509	1.73762	0.330823	5.25242	1.50114e-07	2.43617e-06
ENSMUSG00000046295	Ankle1	94.0791	1.73665	0.550344	3.15557	0.00160187	0.00911464
ENSMUSG00000026791	Slc2a8	401.512	1.73457	0.384411	4.51228	6.41348e-06	7.2455e-05
ENSMUSG00000038034	Igsf8	221.712	1.73385	0.47041	3.68582	0.000227968	0.00169888
ENSMUSG00000062257	Opcml	26.9865	1.73344	0.665835	2.6034	0.00923041	0.0384273
ENSMUSG00000001750	Tcirg1	2014.38	1.733	0.204992	8.45397	2.81567e-17	2.1558e-15
ENSMUSG00000062082	Cd200r4	17.2523	1.73103	0.659037	2.62661	0.00862402	0.0364324
ENSMUSG00000040563	Plppr2	137.304	1.73099	0.584016	2.96394	0.00303725	0.0156737
ENSMUSG00000041567	Serpina12	10.0802	1.72752	0.565498	3.05487	0.00225156	0.012197
ENSMUSG00000041762	Gpr155	25.8053	1.72599	0.663523	2.60125	0.00928853	0.0386277
ENSMUSG00000065686	Snora5c	13.4625	1.72488	0.574954	3.00003	0.00269955	0.0142447
ENSMUSG00000018920	Cxcl16	48.5558	1.72308	0.662667	2.60023	0.00931618	0.0387323
ENSMUSG00000048960	Prex2	71.9569	1.7222	0.648853	2.65422	0.00794931	0.0342462
ENSMUSG00000033763	Mtss1l	176.351	1.7201	0.357186	4.8157	1.46688e-06	1.93904e-05
ENSMUSG00000018654	Ikzf1	39.5337	1.71987	0.658145	2.6132	0.00896977	0.0375952
ENSMUSG00000085665	Gm12059	22.9331	1.71512	0.649763	2.6396	0.00830033	0.0354035
ENSMUSG00000053799	Exoc6	383.066	1.71454	0.343275	4.99464	5.89443e-07	8.57604e-06
ENSMUSG00000051238	Swsap1	114.948	1.71393	0.442909	3.86971	0.000108963	0.000893543
ENSMUSG00000042099	Kank3	525.193	1.71186	0.384163	4.45609	8.34683e-06	9.18805e-05
ENSMUSG00000023781	Hes7	11.7952	1.7118	0.647336	2.64437	0.0081843	0.0350245
ENSMUSG00000005057	Sh2b2	97.296	1.70938	0.652236	2.6208	0.00877225	0.036998
ENSMUSG00000018845	Unc45b	78.9325	1.70591	0.617023	2.76474	0.00569681	0.0261755
ENSMUSG00000058690	Ccser2	1051.42	1.70581	0.244484	6.97717	3.01188e-12	1.15301e-10
ENSMUSG00000021384	Susd3	328.681	1.70518	0.579329	2.94337	0.00324658	0.016577
ENSMUSG00000098112	Bin2	181.068	1.70446	0.624228	2.73051	0.00632369	0.0284787
ENSMUSG00000023411	Nfatc4	164.716	1.70396	0.503112	3.38683	0.000707041	0.00454115
ENSMUSG00000027901	Dennd2d	41.3025	1.70381	0.651963	2.61335	0.00896588	0.0375891
ENSMUSG00000026785	Pkn3	399.304	1.7035	0.381205	4.46872	7.86884e-06	8.69904e-05
ENSMUSG00000006219	Fblim1	1415.08	1.69901	0.2711	6.26711	3.67817e-10	9.82497e-09
ENSMUSG00000025491	Ifitm1	3423.95	1.69638	0.43601	3.89069	9.99613e-05	0.000829845
ENSMUSG00000007837	Prrg2	535.03	1.69566	0.209414	8.09716	5.62591e-16	3.61039e-14
ENSMUSG00000025185	Loxl4	62.5396	1.695	0.627327	2.70194	0.00689368	0.0305495
ENSMUSG00000019838	Slc16a10	33.388	1.69456	0.662393	2.55823	0.0105206	0.0427962
ENSMUSG00000036832	Lpar3	105.275	1.69382	0.666228	2.54241	0.0110091	0.0443174
ENSMUSG00000021699	Pde4d	390.842	1.69014	0.270415	6.25015	4.10049e-10	1.08593e-08
ENSMUSG00000053897	Slc39a8	806.401	1.6883	0.421085	4.0094	6.08737e-05	0.000536147
ENSMUSG00000031785	Adgrg1	1928.74	1.68428	0.596914	2.82164	0.00477782	0.0227365
ENSMUSG00000049122	Frmd3	20.3888	1.68374	0.633651	2.65721	0.00787902	0.0339908
ENSMUSG00000054474	Thnsl2	383.632	1.68209	0.389194	4.32198	1.54637e-05	0.000158595
ENSMUSG00000053062	Jam2	290.027	1.68149	0.551437	3.04928	0.00229387	0.0124002
ENSMUSG00000028803	Nipal3	36.3847	1.6777	0.66386	2.52719	0.0114979	0.0459026
ENSMUSG00000106019	Gm43672	51.3707	1.67369	0.647917	2.58318	0.00978938	0.040331
ENSMUSG00000038721	Hoxb7	34.9824	1.67148	0.658089	2.5399	0.0110883	0.0445549
ENSMUSG00000034110	Kctd7	104.281	1.66956	0.452102	3.69289	0.000221716	0.00166137
ENSMUSG00000085912	Trp53cor1	35.8172	1.66915	0.588117	2.83812	0.00453803	0.0217764
ENSMUSG00000022218	Tgm1	65.1906	1.668	0.666233	2.50363	0.0122926	0.0484127
ENSMUSG00000074874	Ctla2b	913.433	1.66591	0.262771	6.33978	2.30089e-10	6.27611e-09
ENSMUSG00000049044	Rapgef4	17.9508	1.66541	0.657735	2.53204	0.0113402	0.045402
ENSMUSG00000026841	Fibcd1	95.7682	1.66466	0.624164	2.66703	0.00765258	0.0332551
ENSMUSG00000012519	Mlkl	37.1583	1.66445	0.66623	2.49831	0.0124788	0.0489716
ENSMUSG00000000732	Icosl	17.4048	1.66432	0.661881	2.51453	0.0119192	0.0472189
ENSMUSG00000020647	Ncoa1	47.4512	1.66395	0.498427	3.3384	0.000842623	0.00527398
ENSMUSG00000030515	Tarsl2	160.939	1.66165	0.457424	3.63262	0.000280557	0.00202194
ENSMUSG00000063558	Aox1	67.0561	1.66064	0.552334	3.00659	0.00264195	0.0140269
ENSMUSG00000090523	Gypc	1065.41	1.66039	0.407377	4.07581	4.58542e-05	0.000415455
ENSMUSG00000047045	Tmem164	527.001	1.66039	0.209452	7.92727	2.24016e-15	1.31236e-13
ENSMUSG00000084904	Gm14827	10.5993	1.65838	0.66608	2.48976	0.0127829	0.05
ENSMUSG00000050350	Gpr18	9.16407	1.65438	0.593442	2.78777	0.00530718	0.0247604
ENSMUSG00000102353	Gm38345	29.5556	1.65396	0.642351	2.57485	0.0100282	0.0411833
ENSMUSG00000092593	Gm20492	16.6944	1.64879	0.655646	2.51476	0.0119115	0.0472003
ENSMUSG00000024661	Fth1	85585.5	1.64826	0.19038	8.65775	4.81188e-18	4.0667e-16
ENSMUSG00000028199	Cryz	179.398	1.64809	0.444623	3.7067	0.000209974	0.00158722
ENSMUSG00000035711	Dok3	19.7364	1.64393	0.640464	2.56677	0.010265	0.0419441
ENSMUSG00000034792	Gna15	362.932	1.64385	0.634262	2.59175	0.00954899	0.0394668
ENSMUSG00000036528	Ppfibp2	231.182	1.64375	0.46526	3.53297	0.000410926	0.00284357
ENSMUSG00000029279	Brdt	16.3953	1.63894	0.642646	2.55029	0.0107632	0.0435865
ENSMUSG00000034586	Hid1	41.9116	1.63791	0.640807	2.55601	0.0105879	0.0430362
ENSMUSG00000031659	Adcy7	55.0189	1.6363	0.601372	2.72095	0.00650944	0.0291739
ENSMUSG00000009628	Tex15	19.8266	1.63447	0.576162	2.83682	0.0045566	0.0218451
ENSMUSG00000031295	Phka2	264.072	1.63148	0.291678	5.59342	2.22636e-08	4.25623e-07
ENSMUSG00000087187	Gm13431	11.923	1.63059	0.616953	2.64297	0.00821829	0.035131
ENSMUSG00000020806	Rhbdf2	413.236	1.62893	0.355551	4.58141	4.61846e-06	5.4166e-05
ENSMUSG00000040964	Arhgef10l	197.016	1.62612	0.546966	2.97298	0.00294927	0.0153219
ENSMUSG00000044080	S100a1	382.205	1.62533	0.337256	4.81928	1.44076e-06	1.90941e-05
ENSMUSG00000026664	Phyh	525.096	1.62375	0.355296	4.57013	4.87433e-06	5.66389e-05
ENSMUSG00000021884	Hacl1	201.38	1.62268	0.48342	3.35667	0.000788881	0.00497384
ENSMUSG00000040010	Slc7a5	336.42	1.62198	0.366856	4.4213	9.81088e-06	0.000105812
ENSMUSG00000022257	Laptm4b	4322.41	1.62004	0.173665	9.32851	1.07366e-20	1.20328e-18
ENSMUSG00000023045	Soat2	170.319	1.61918	0.604634	2.67795	0.00740745	0.0323901
ENSMUSG00000001281	Itgb7	32.559	1.61292	0.640904	2.51664	0.011848	0.046985
ENSMUSG00000034762	Glis1	69.6041	1.61171	0.601791	2.67819	0.00740217	0.0323853
ENSMUSG00000057110	Cntrl	561.159	1.60867	0.27132	5.92904	3.04718e-09	6.84995e-08
ENSMUSG00000062980	Cped1	25.0455	1.60822	0.63557	2.53036	0.0113945	0.045572
ENSMUSG00000027843	Ptpn22	24.0042	1.60724	0.629694	2.55241	0.0106979	0.0433808
ENSMUSG00000021215	Net1	934.726	1.60319	0.213449	7.51089	5.87248e-14	2.8833e-12
ENSMUSG00000085711	Gm15163	38.4539	1.60049	0.37897	4.22326	2.4079e-05	0.000234513
ENSMUSG00000051790	Nlgn2	101.045	1.59987	0.534666	2.99229	0.00276894	0.0145315
ENSMUSG00000029759	Pon3	145.687	1.59961	0.473626	3.37737	0.000731823	0.00467508
ENSMUSG00000034282	Evpl	42.3745	1.59879	0.637648	2.50732	0.0121652	0.0480334
ENSMUSG00000045349	Sh2d5	121.163	1.5982	0.64174	2.49042	0.0127594	0.0499667
ENSMUSG00000071637	Cebpd	1305.92	1.59702	0.377814	4.22701	2.36818e-05	0.000231081
ENSMUSG00000025104	Hdgfl3	31.1921	1.59454	0.614269	2.59583	0.00943634	0.0391582
ENSMUSG00000038135	Crygn	13.6439	1.59299	0.618599	2.57516	0.0100193	0.0411576
ENSMUSG00000064105	Cnnm2	90.5842	1.59239	0.639367	2.49057	0.0127538	0.049962
ENSMUSG00000007872	Id3	19774.2	1.5907	0.250633	6.34673	2.19936e-10	6.04179e-09
ENSMUSG00000024053	Emilin2	101.031	1.58938	0.596201	2.66585	0.00767938	0.0333528
ENSMUSG00000052760	A630001G21Rik	11.3853	1.58703	0.561099	2.82844	0.00467758	0.0223213
ENSMUSG00000027333	Smox	277.923	1.58525	0.525865	3.01456	0.00257352	0.0137059
ENSMUSG00000022199	Slc22a17	120.834	1.58267	0.509936	3.10365	0.00191148	0.0106113
ENSMUSG00000061306	Slc38a10	1323.82	1.58174	0.223371	7.08122	1.42893e-12	5.66661e-11
ENSMUSG00000005501	Usp40	937.899	1.58117	0.245302	6.4458	1.14988e-10	3.36184e-09
ENSMUSG00000044986	Tst	105.776	1.58054	0.415223	3.80649	0.000140952	0.00111736
ENSMUSG00000074682	Zcchc3	740.225	1.57993	0.283152	5.5798	2.40799e-08	4.57518e-07
ENSMUSG00000079056	Kcnip3	133.653	1.57975	0.583402	2.70783	0.0067724	0.0301156
ENSMUSG00000035877	Zhx3	156.775	1.57883	0.404744	3.90081	9.58728e-05	0.000801064
ENSMUSG00000075588	Hoxb2	96.0642	1.57522	0.467101	3.37232	0.000745365	0.00474396
ENSMUSG00000029455	Aldh2	1922.09	1.57385	0.270755	5.81282	6.14275e-09	1.31221e-07
ENSMUSG00000032350	Gclc	540.361	1.57228	0.346335	4.53975	5.63215e-06	6.45235e-05
ENSMUSG00000096971	4930556M19Rik	41.4606	1.57219	0.565477	2.78028	0.0054312	0.0252022
ENSMUSG00000079671	2610203C22Rik	9.04762	1.56986	0.558057	2.81307	0.00490702	0.023237
ENSMUSG00000016024	Lbp	17.1498	1.56371	0.564898	2.76813	0.00563797	0.0260056
ENSMUSG00000042284	Itga1	246.648	1.55695	0.508464	3.06206	0.0021982	0.0119709
ENSMUSG00000058454	Dhcr7	1065.02	1.55549	0.210277	7.39736	1.38923e-13	6.33799e-12
ENSMUSG00000026179	Pnkd	1495.42	1.55319	0.216714	7.16702	7.66468e-13	3.08703e-11
ENSMUSG00000047996	Prrg1	32.3938	1.54985	0.594482	2.60706	0.00913237	0.0381218
ENSMUSG00000064344	mt-Tm	17.2439	1.54825	0.555844	2.7854	0.00534616	0.0248964
ENSMUSG00000070639	Lrrc8b	240.888	1.54771	0.542124	2.85491	0.00430489	0.0208713
ENSMUSG00000021003	Galc	175.068	1.54764	0.482052	3.21052	0.00132493	0.0077443
ENSMUSG00000030218	Mgp	9.50615	1.54744	0.569143	2.71889	0.00655004	0.029305
ENSMUSG00000001687	Ubl3	1211.35	1.54577	0.212496	7.27438	3.48021e-13	1.4993e-11
ENSMUSG00000071253	Slc25a16	65.2161	1.54576	0.354606	4.35908	1.30608e-05	0.000136622
ENSMUSG00000108122	Gm44116	33.4741	1.54522	0.618631	2.49781	0.0124962	0.0490027
ENSMUSG00000071454	Dtnb	148.71	1.54162	0.530237	2.90741	0.0036443	0.0181757
ENSMUSG00000041649	Klf8	154.048	1.53883	0.491854	3.12863	0.00175624	0.009852
ENSMUSG00000027075	Slc43a1	744.194	1.53735	0.252449	6.08976	1.13083e-09	2.75858e-08
ENSMUSG00000029851	Tcaf2	138.143	1.53004	0.588539	2.59972	0.00932999	0.0387725
ENSMUSG00000034807	Colgalt1	2632.26	1.52988	0.193847	7.89222	2.96848e-15	1.72596e-13
ENSMUSG00000103867	9630010A21Rik	45.2049	1.52941	0.59947	2.55128	0.0107329	0.0434883
ENSMUSG00000044921	Rassf9	61.0406	1.52797	0.585238	2.61085	0.00903172	0.0377832
ENSMUSG00000021866	Anxa11	38.7488	1.52532	0.584763	2.60844	0.00909563	0.0380197
ENSMUSG00000022453	Naga	733.036	1.5226	0.259086	5.87683	4.1819e-09	9.20017e-08
ENSMUSG00000039377	Hlx	79.8635	1.52041	0.500642	3.03693	0.00239003	0.0128348
ENSMUSG00000040562	Gstm2	1437.61	1.51842	0.226966	6.69009	2.23035e-11	7.33928e-10
ENSMUSG00000062995	Ica1	430.946	1.51571	0.280732	5.39912	6.69702e-08	1.16247e-06
ENSMUSG00000042938	Gm14117	8.73556	1.51325	0.542318	2.79034	0.00526526	0.0245946
ENSMUSG00000064247	Plcxd1	84.7971	1.51242	0.557449	2.7131	0.0066657	0.0297437
ENSMUSG00000069805	Fbp1	26.2215	1.51093	0.596526	2.53289	0.0113128	0.0453038
ENSMUSG00000039396	Neil3	350.18	1.5052	0.319708	4.70805	2.50102e-06	3.11942e-05
ENSMUSG00000025140	Pycr1	330.962	1.50305	0.389154	3.86234	0.000112306	0.000917071
ENSMUSG00000027242	Wdr76	214.452	1.50288	0.317198	4.738	2.1584e-06	2.73621e-05
ENSMUSG00000075284	Wipf1	113.656	1.50224	0.403537	3.72269	0.000197115	0.0015025
ENSMUSG00000022912	Pros1	2878.92	1.50222	0.217731	6.89942	5.22142e-12	1.92361e-10
ENSMUSG00000002985	Apoe	21458.7	1.50194	0.311451	4.8224	1.41844e-06	1.88144e-05
ENSMUSG00000056529	Ptafr	92.4593	1.5006	0.599972	2.50112	0.0123802	0.0486588
ENSMUSG00000092837	Rpph1	330.598	1.49896	0.502104	2.98535	0.00283255	0.0148151
ENSMUSG00000050534	Htr5b	8.04845	1.49866	0.531504	2.81966	0.00480747	0.0228497
ENSMUSG00000031506	Ptpn7	62.4095	1.49584	0.540846	2.76574	0.00567939	0.0261266
ENSMUSG00000022096	Hr	12.5232	1.49299	0.590153	2.52984	0.0114116	0.0456285
ENSMUSG00000051043	Gprc5c	3220.86	1.49112	0.204088	7.30623	2.74744e-13	1.20716e-11
ENSMUSG00000048897	Zfp710	525.631	1.48764	0.265096	5.61171	2.00337e-08	3.86817e-07
ENSMUSG00000016933	Plcg1	1372.11	1.48358	0.175995	8.42963	3.46753e-17	2.57831e-15
ENSMUSG00000095687	Rnaset2a	651.798	1.48183	0.215613	6.87265	6.30197e-12	2.29332e-10
ENSMUSG00000084289	Gm6977	14.4436	1.47825	0.474649	3.11442	0.0018431	0.0102611
ENSMUSG00000022094	Slc39a14	135.751	1.4777	0.452922	3.2626	0.00110396	0.00662292
ENSMUSG00000026944	Abca2	88.9792	1.47654	0.573373	2.57518	0.0100188	0.0411576
ENSMUSG00000090698	Apold1	27.9686	1.47575	0.572799	2.57638	0.00998412	0.0410458
ENSMUSG00000025558	Dock9	208.958	1.47466	0.365513	4.03448	5.47239e-05	0.000487815
ENSMUSG00000089762	Ier5l	232.313	1.47392	0.361971	4.07193	4.66246e-05	0.000421693
ENSMUSG00000030341	Tnfrsf1a	4404.22	1.47206	0.128159	11.4862	1.54766e-30	4.6031e-28
ENSMUSG00000070063	Snora33	17.2317	1.47156	0.585659	2.51265	0.0119827	0.0474462
ENSMUSG00000031584	Gsr	1325.51	1.46971	0.256461	5.73071	1.00009e-08	2.06507e-07
ENSMUSG00000026827	Gpd2	1166.61	1.46908	0.257441	5.70648	1.15339e-08	2.34098e-07
ENSMUSG00000023191	P3h3	110.728	1.468	0.557643	2.63251	0.00847557	0.0359723
ENSMUSG00000020087	Tysnd1	881.868	1.46798	0.236211	6.21468	5.14307e-10	1.34039e-08
ENSMUSG00000063564	Col23a1	85.3045	1.46761	0.561193	2.61517	0.00891841	0.0374409
ENSMUSG00000032120	C2cd2l	152.103	1.46526	0.425143	3.4465	0.0005679	0.00376635
ENSMUSG00000026196	Bard1	208.106	1.46519	0.392938	3.7288	0.00019239	0.00146866
ENSMUSG00000036553	Sh3tc1	306.186	1.46416	0.445325	3.28785	0.00100955	0.00612304
ENSMUSG00000061411	Nol4l	629.028	1.46338	0.293816	4.9806	6.33877e-07	9.18795e-06
ENSMUSG00000035967	Ints6l	158.769	1.46197	0.492086	2.97096	0.00296867	0.0153866
ENSMUSG00000040296	Ddx58	138.875	1.45857	0.449864	3.24224	0.00118592	0.00704899
ENSMUSG00000026988	Wdsub1	540.889	1.45802	0.239059	6.09898	1.0675e-09	2.62897e-08
ENSMUSG00000037124	Trim58	13.3172	1.45801	0.518735	2.8107	0.00494346	0.0233523
ENSMUSG00000044469	Tnfaip8l1	159.379	1.45568	0.489707	2.97255	0.0029534	0.015328
ENSMUSG00000008398	Elk3	1535.16	1.45381	0.170056	8.54898	1.24176e-17	9.89955e-16
ENSMUSG00000025094	Slc18a2	294.906	1.45339	0.367101	3.95909	7.52345e-05	0.000646073
ENSMUSG00000052698	Tln2	314.165	1.45128	0.401505	3.6146	0.000300812	0.00215287
ENSMUSG00000040746	Rnf167	1557.26	1.4503	0.197023	7.36111	1.82393e-13	8.17648e-12
ENSMUSG00000015305	Sash1	144.69	1.44978	0.482266	3.00619	0.00264542	0.0140405
ENSMUSG00000031722	Hp	37.6423	1.44753	0.471131	3.07246	0.00212299	0.0116104
ENSMUSG00000030259	Rassf8	83.5266	1.44529	0.562411	2.56981	0.0101753	0.0416437
ENSMUSG00000060044	Tmem26	8.30271	1.44479	0.501686	2.87987	0.00397838	0.0195892
ENSMUSG00000035095	Fam167a	22.4639	1.44238	0.552173	2.61218	0.00899666	0.0376569
ENSMUSG00000030424	Zfp939	36.0655	1.44229	0.548174	2.63109	0.00851119	0.0360641
ENSMUSG00000027495	Fam210b	634.993	1.44031	0.324569	4.43762	9.09602e-06	9.87915e-05
ENSMUSG00000051811	Cox6b2	975.273	1.43578	0.374548	3.83338	0.000126394	0.00101655
ENSMUSG00000019732	Calr3	147.534	1.43447	0.49008	2.927	0.00342248	0.0172755
ENSMUSG00000028843	Sh3bgrl3	12861.6	1.43407	0.257128	5.57724	2.44369e-08	4.63731e-07
ENSMUSG00000038517	Tbkbp1	210.953	1.43402	0.310544	4.61777	3.87893e-06	4.61474e-05
ENSMUSG00000021809	Nudt13	155.039	1.43366	0.441716	3.24565	0.00117182	0.00697856
ENSMUSG00000041598	Cdc42ep4	1923.96	1.43313	0.232156	6.17313	6.69507e-10	1.72003e-08
ENSMUSG00000029528	Pxn	583.399	1.43081	0.300741	4.75761	1.95894e-06	2.51011e-05
ENSMUSG00000000142	Axin2	117.322	1.43038	0.481522	2.97054	0.00297281	0.0154028
ENSMUSG00000047434	Xxylt1	273.297	1.42974	0.398626	3.58667	0.000334927	0.00237396
ENSMUSG00000033088	Triobp	2633.08	1.42824	0.152469	9.36735	7.43731e-21	8.39602e-19
ENSMUSG00000036052	Dnajb5	94.6066	1.42637	0.513849	2.77585	0.00550578	0.02551
ENSMUSG00000032812	Arap1	357.595	1.42444	0.295325	4.82329	1.4121e-06	1.87464e-05
ENSMUSG00000021947	Cryl1	80.5834	1.42434	0.481663	2.95713	0.00310516	0.015955
ENSMUSG00000037846	Rtkn2	190.471	1.42261	0.347913	4.08898	4.33268e-05	0.000394404
ENSMUSG00000026972	Arrdc1	789.374	1.42183	0.232441	6.11696	9.53791e-10	2.36779e-08
ENSMUSG00000019689	Fmc1	694.883	1.42034	0.269706	5.26624	1.39245e-07	2.28132e-06
ENSMUSG00000025265	Fgd1	226.034	1.41457	0.386468	3.66027	0.000251954	0.00184329
ENSMUSG00000036833	Pnpla7	90.3578	1.41421	0.54752	2.58294	0.00979636	0.040349
ENSMUSG00000089768	Tmsb15b1	29.4767	1.41364	0.399188	3.5413	0.00039816	0.00276513
ENSMUSG00000061838	Suclg2	2019.75	1.41005	0.134552	10.4796	1.07162e-25	1.99682e-23
ENSMUSG00000026249	Serpine2	5383.26	1.40851	0.327046	4.30677	1.65655e-05	0.000168222
ENSMUSG00000026563	Tada1	300.629	1.40707	0.276718	5.08484	3.67939e-07	5.53555e-06
ENSMUSG00000032198	Dock6	288.8	1.40694	0.328493	4.283	1.84388e-05	0.00018446
ENSMUSG00000033170	Card10	388.886	1.40661	0.371995	3.78126	0.000156038	0.00122315
ENSMUSG00000026955	Sapcd2	473.527	1.40412	0.383834	3.65814	0.00025405	0.00185512
ENSMUSG00000021280	Exoc3l4	287.952	1.40359	0.289401	4.84996	1.23485e-06	1.65639e-05
ENSMUSG00000002910	Arrdc2	98.0824	1.40333	0.547667	2.56238	0.0103959	0.0423742
ENSMUSG00000032666	1700025G04Rik	220.118	1.40159	0.318055	4.40675	1.04935e-05	0.000112158
ENSMUSG00000032562	Gnai2	4578.76	1.39989	0.166018	8.4322	3.39226e-17	2.53453e-15
ENSMUSG00000025579	Gaa	1236.74	1.39869	0.340197	4.11141	3.93252e-05	0.00036138
ENSMUSG00000010751	Tnfrsf22	255.969	1.3971	0.443125	3.15283	0.00161694	0.00918723
ENSMUSG00000020439	Smtn	1907.74	1.39605	0.256112	5.45094	5.01029e-08	8.91705e-07
ENSMUSG00000021697	Depdc1b	964.765	1.3953	0.298224	4.6787	2.88697e-06	3.54364e-05
ENSMUSG00000041540	Sox5	45.3931	1.39338	0.494844	2.81579	0.00486577	0.0230699
ENSMUSG00000028108	Ecm1	3936.21	1.38836	0.280874	4.943	7.69282e-07	1.08915e-05
ENSMUSG00000028672	Hmgcl	1930.1	1.38705	0.186554	7.43511	1.04477e-13	4.89649e-12
ENSMUSG00000055633	Zfp580	211.257	1.38705	0.420645	3.29743	0.000975749	0.00595538
ENSMUSG00000021140	Pcnx	315.414	1.38441	0.349248	3.96396	7.37162e-05	0.00063409
ENSMUSG00000072949	Acot1	141.491	1.38344	0.499841	2.76775	0.0056444	0.0260197
ENSMUSG00000057359	Gm17494	84.2949	1.37855	0.300904	4.58137	4.61948e-06	5.4166e-05
ENSMUSG00000056267	Cep70	329.102	1.3781	0.233432	5.90362	3.5561e-09	7.87946e-08
ENSMUSG00000034613	Ppm1h	216.041	1.37581	0.519798	2.64681	0.00812555	0.0348116
ENSMUSG00000058486	Wdr91	542.543	1.37162	0.288715	4.7508	2.02617e-06	2.58341e-05
ENSMUSG00000045867	Cradd	178.578	1.37033	0.346768	3.95173	7.75891e-05	0.000663713
ENSMUSG00000035919	Bbs9	312.927	1.36938	0.339895	4.02882	5.60567e-05	0.000497974
ENSMUSG00000028957	Per3	209.614	1.36704	0.302385	4.52084	6.15937e-06	6.98906e-05
ENSMUSG00000026469	Xpr1	198.745	1.3669	0.36206	3.77533	0.000159796	0.00124876
ENSMUSG00000020212	Mdm1	440.977	1.3614	0.299118	4.55137	5.32979e-06	6.13322e-05
ENSMUSG00000039873	Neurl2	177.958	1.36058	0.31919	4.26261	2.02055e-05	0.000199935
ENSMUSG00000020108	Ddit4	138.651	1.35435	0.430306	3.14742	0.00164716	0.00933833
ENSMUSG00000027010	Slc25a12	901.28	1.35434	0.23695	5.71574	1.09226e-08	2.23747e-07
ENSMUSG00000063808	Gpatch1	427.782	1.35157	0.299476	4.51312	6.38811e-06	7.23144e-05
ENSMUSG00000050410	Tcf19	465.169	1.34909	0.314573	4.28865	1.79763e-05	0.000180416
ENSMUSG00000004565	Pnpla6	669.632	1.34825	0.278515	4.84085	1.29282e-06	1.72816e-05
ENSMUSG00000046152	Fut10	71.3664	1.34748	0.458414	2.93945	0.00328795	0.0167716
ENSMUSG00000022843	Clcn2	94.2064	1.34577	0.492492	2.73257	0.00628423	0.0283276
ENSMUSG00000021476	Habp4	129.137	1.34566	0.383403	3.5098	0.00044845	0.00307299
ENSMUSG00000027630	Tbl1xr1	292.373	1.34497	0.284051	4.73496	2.19101e-06	2.76622e-05
ENSMUSG00000018841	Rad51d	591.753	1.33947	0.257328	5.2053	1.93682e-07	3.0786e-06
ENSMUSG00000027611	Procr	871.288	1.33515	0.353432	3.77766	0.000158311	0.00123971
ENSMUSG00000055817	Mta3	1251.82	1.33302	0.180526	7.38409	1.53501e-13	6.96201e-12
ENSMUSG00000040557	Mettl27	261.034	1.33295	0.42539	3.13349	0.00172742	0.00972562
ENSMUSG00000102117	Rpsa-ps1	19.358	1.33278	0.411143	3.24166	0.00118837	0.00706084
ENSMUSG00000029084	Cd38	882.178	1.33219	0.266979	4.98986	6.04243e-07	8.77486e-06
ENSMUSG00000057554	Lgals8	797.649	1.33191	0.371817	3.58215	0.000340773	0.00241208
ENSMUSG00000015839	Nfe2l2	4000.1	1.32975	0.148309	8.9661	3.07199e-19	2.95102e-17
ENSMUSG00000032348	Gsta4	1085.12	1.32803	0.451083	2.94409	0.00323906	0.0165495
ENSMUSG00000050107	Haspin	507.864	1.32748	0.290329	4.57232	4.82363e-06	5.62003e-05
ENSMUSG00000051517	Arhgef39	646.545	1.32607	0.31515	4.20776	2.57918e-05	0.000248378
ENSMUSG00000021196	Pfkp	2924.49	1.32469	0.2138	6.19594	5.79368e-10	1.50092e-08
ENSMUSG00000043008	Klhl6	2241.36	1.32401	0.392137	3.3764	0.000734403	0.00468769
ENSMUSG00000021900	Btd	790.823	1.32019	0.288849	4.57054	4.86468e-06	5.65693e-05
ENSMUSG00000040712	Camta2	266.544	1.3176	0.280328	4.70019	2.59913e-06	3.22359e-05
ENSMUSG00000051335	Gfod1	262.493	1.31706	0.389163	3.38434	0.000713499	0.00457865
ENSMUSG00000038763	Alpk3	412.68	1.31642	0.356453	3.69311	0.000221526	0.00166074
ENSMUSG00000022724	Riox2	1981.11	1.31626	0.163624	8.04443	8.66505e-16	5.36054e-14
ENSMUSG00000023915	Tnfrsf21	2031.22	1.31565	0.274145	4.79908	1.59393e-06	2.09091e-05
ENSMUSG00000032020	Ubash3b	1861.86	1.31512	0.323083	4.07053	4.69072e-05	0.000423754
ENSMUSG00000018196	Glrx2	1680.53	1.31488	0.170912	7.69333	1.43351e-14	7.49007e-13
ENSMUSG00000024960	Plcb3	373.829	1.31484	0.355352	3.70012	0.000215501	0.00162015
ENSMUSG00000034930	Rtkn	835.089	1.31426	0.198645	6.6161	3.68809e-11	1.17851e-09
ENSMUSG00000021226	Acot2	393.989	1.31182	0.399682	3.28215	0.00103019	0.00623111
ENSMUSG00000001138	Cnnm3	155.635	1.30755	0.452991	2.88648	0.00389579	0.0192623
ENSMUSG00000086746	Gm15222	22.598	1.30389	0.472005	2.76245	0.00573701	0.0263211
ENSMUSG00000097347	Gm17275	42.0381	1.30136	0.444084	2.93043	0.00338493	0.0171139
ENSMUSG00000086629	2810403D21Rik	63.9487	1.29821	0.441916	2.9377	0.00330662	0.0168339
ENSMUSG00000017969	Ptgis	2378.31	1.29433	0.2462	5.25721	1.46261e-07	2.38615e-06
ENSMUSG00000030590	Fam98c	103.491	1.29244	0.316332	4.08572	4.3941e-05	0.000399525
ENSMUSG00000028680	Plk3	469.959	1.29207	0.379153	3.40777	0.000654971	0.00426876
ENSMUSG00000072244	Trim6	1132.46	1.29194	0.230995	5.59292	2.2328e-08	4.26327e-07
ENSMUSG00000036073	Galt	920.135	1.29182	0.258173	5.0037	5.62413e-07	8.23701e-06
ENSMUSG00000059866	Tnip2	421.339	1.29154	0.375258	3.44175	0.000577968	0.00382656
ENSMUSG00000047242	Taf9b	430.701	1.29057	0.300568	4.29378	1.75659e-05	0.000176756
ENSMUSG00000018909	Arrb1	256.432	1.29013	0.33858	3.81042	0.000138729	0.00110143
ENSMUSG00000023143	Nagpa	1183.79	1.28945	0.229789	5.61148	2.00606e-08	3.86854e-07
ENSMUSG00000028643	Svbp	3439.49	1.2888	0.217481	5.92602	3.1036e-09	6.95655e-08
ENSMUSG00000096472	Cdkn2d	2439.1	1.28866	0.245186	5.25584	1.47352e-07	2.3989e-06
ENSMUSG00000017760	Ctsa	8525.8	1.28659	0.141679	9.08107	1.07508e-19	1.10114e-17
ENSMUSG00000009647	Mcu	1577.28	1.28574	0.172185	7.46719	8.1925e-14	3.9472e-12
ENSMUSG00000004415	Col26a1	30.7022	1.28553	0.50275	2.55699	0.0105581	0.0429375
ENSMUSG00000031379	Pir	980.388	1.2806	0.218313	5.86587	4.46787e-09	9.7599e-08
ENSMUSG00000028479	Gne	1664.56	1.28017	0.21824	5.86587	4.46772e-09	9.7599e-08
ENSMUSG00000047454	Gphn	212.298	1.27932	0.383467	3.33619	0.000849361	0.005314
ENSMUSG00000028567	Txndc12	4343.81	1.27809	0.160563	7.96008	1.71922e-15	1.01487e-13
ENSMUSG00000022514	Il1rap	88.9269	1.27753	0.492576	2.59357	0.00949852	0.0393423
ENSMUSG00000071632	2510002D24Rik	499.341	1.27752	0.223713	5.71056	1.12605e-08	2.29152e-07
ENSMUSG00000017631	Abr	487.458	1.27396	0.247291	5.15169	2.58156e-07	4.00466e-06
ENSMUSG00000036908	Unc93b1	152.71	1.27287	0.410784	3.09862	0.00194422	0.0107737
ENSMUSG00000073599	Ecscr	2891.08	1.27216	0.174856	7.27544	3.45296e-13	1.49172e-11
ENSMUSG00000063684	Gm13910	55.5876	1.27053	0.299601	4.24073	2.22792e-05	0.000219471
ENSMUSG00000034329	Brip1	229.143	1.268	0.373103	3.39853	0.000677488	0.00438412
ENSMUSG00000027615	Hps3	323.259	1.2663	0.346938	3.64992	0.00026232	0.0019083
ENSMUSG00000023007	Prpf40b	219.281	1.26579	0.394536	3.2083	0.00133522	0.00778677
ENSMUSG00000025507	Pidd1	953.67	1.26347	0.296763	4.25751	2.06712e-05	0.000204151
ENSMUSG00000040016	Ptger3	9.47745	1.26293	0.436425	2.8938	0.00380613	0.0188793
ENSMUSG00000063445	Nmral1	956.992	1.26181	0.223181	5.65376	1.56974e-08	3.10854e-07
ENSMUSG00000003355	Fkbp11	1489.1	1.26114	0.319705	3.94469	7.99019e-05	0.000680111
ENSMUSG00000062727	Hist1h2bk	83.9621	1.25978	0.449671	2.80157	0.00508554	0.0238849
ENSMUSG00000022415	Syngr1	1433.38	1.25946	0.34609	3.63911	0.000273583	0.00197629
ENSMUSG00000028104	Polr3gl	120.929	1.25685	0.440208	2.85513	0.00430196	0.0208686
ENSMUSG00000029287	Tgfbr3	474.604	1.25435	0.322932	3.88426	0.00010264	0.000848443
ENSMUSG00000022540	Rogdi	504	1.25366	0.266924	4.69668	2.64423e-06	3.27398e-05
ENSMUSG00000042626	Shc1	2682.77	1.2533	0.239442	5.23427	1.6564e-07	2.66022e-06
ENSMUSG00000036620	Mgat4b	690.129	1.25259	0.195975	6.39157	1.6419e-10	4.68518e-09
ENSMUSG00000032667	Pon2	2378.45	1.25236	0.140829	8.89275	5.96148e-19	5.62197e-17
ENSMUSG00000020423	Btg2	2443.49	1.25163	0.226294	5.531	3.18403e-08	5.93304e-07
ENSMUSG00000042757	Tmem108	2529.53	1.25108	0.275401	4.54278	5.55181e-06	6.36975e-05
ENSMUSG00000011148	Adssl1	800.287	1.24976	0.31306	3.99207	6.54993e-05	0.00057297
ENSMUSG00000041396	Mettl18	251.203	1.24652	0.321967	3.87156	0.00010814	0.000888204
ENSMUSG00000035678	Tnfsf9	666.524	1.24593	0.362118	3.44068	0.000580246	0.00383508
ENSMUSG00000018574	Acadvl	809.74	1.24449	0.180431	6.8973	5.2999e-12	1.94683e-10
ENSMUSG00000058135	Gstm1	1062.92	1.24415	0.22561	5.51461	3.49552e-08	6.44359e-07
ENSMUSG00000048486	Fitm2	287.866	1.24354	0.235006	5.29151	1.21311e-07	2.01094e-06
ENSMUSG00000043683	Fem1a	581.934	1.24219	0.282549	4.39636	1.10082e-05	0.000117254
ENSMUSG00000099481	Xndc1	72.1426	1.24184	0.386732	3.2111	0.00132229	0.0077401
ENSMUSG00000018334	Ksr1	265.157	1.24118	0.298404	4.15939	3.19102e-05	0.000302034
ENSMUSG00000024660	Incenp	1298.01	1.23891	0.25657	4.82876	1.37388e-06	1.82703e-05
ENSMUSG00000047821	Trim16	501.574	1.23762	0.425069	2.91157	0.00359614	0.0179993
ENSMUSG00000051319	1500011K16Rik	608.884	1.23687	0.252581	4.89694	9.73387e-07	1.34534e-05
ENSMUSG00000028799	Zfp362	186.597	1.23023	0.315878	3.89464	9.83446e-05	0.000817741
ENSMUSG00000040722	Scamp5	532.568	1.22913	0.295674	4.15706	3.22372e-05	0.000303827
ENSMUSG00000016756	Cmah	227.273	1.22834	0.369683	3.32267	0.000891596	0.00554015
ENSMUSG00000029521	Chek2	545.929	1.22753	0.254772	4.81817	1.4488e-06	1.91677e-05
ENSMUSG00000051950	B3glct	364.447	1.22617	0.291887	4.20083	2.65937e-05	0.000255782
ENSMUSG00000097405	D630044L22Rik	24.2424	1.22614	0.410703	2.98548	0.00283137	0.0148139
ENSMUSG00000049411	Tmem241	94.7324	1.2261	0.458512	2.67408	0.00749354	0.0326649
ENSMUSG00000020650	Bcap29	617.075	1.22476	0.295825	4.14014	3.47094e-05	0.000323578
ENSMUSG00000031740	Mmp2	6949.64	1.22367	0.225729	5.42097	5.9275e-08	1.04294e-06
ENSMUSG00000069743	Zfp820	151.579	1.22271	0.393895	3.10414	0.00190831	0.0105975
ENSMUSG00000056666	Retsat	554.873	1.22033	0.272579	4.47696	7.57144e-06	8.38824e-05
ENSMUSG00000031015	Swap70	1152.91	1.21819	0.255701	4.76411	1.89691e-06	2.43994e-05
ENSMUSG00000075324	Fign	166.42	1.21712	0.383057	3.17739	0.00148609	0.00855374
ENSMUSG00000026307	Scly	65.2778	1.21419	0.425277	2.85505	0.00430298	0.0208686
ENSMUSG00000028789	Azin2	240.46	1.21337	0.418662	2.89822	0.00375284	0.0186269
ENSMUSG00000043439	Epop	91.8847	1.21332	0.450414	2.69378	0.00706467	0.0311338
ENSMUSG00000093816	Gm26445	53.1264	1.21136	0.464704	2.60675	0.00914072	0.0381464
ENSMUSG00000036430	Tbcc	1545.36	1.21092	0.175047	6.9177	4.5904e-12	1.71486e-10
ENSMUSG00000037465	Klf10	1535.86	1.20998	0.285139	4.24347	2.20085e-05	0.000216943
ENSMUSG00000027330	Cdc25b	261.06	1.20876	0.453048	2.66805	0.00762932	0.0331726
ENSMUSG00000015882	Lcorl	126.602	1.20699	0.439598	2.74566	0.00603886	0.0275426
ENSMUSG00000029524	Sirt4	159.286	1.20584	0.399564	3.01789	0.0025454	0.0135795
ENSMUSG00000041921	Metap1d	332.181	1.20545	0.268072	4.49673	6.90057e-06	7.70572e-05
ENSMUSG00000036339	Tmem260	126.824	1.20447	0.456636	2.63771	0.00834684	0.0355458
ENSMUSG00000078240	Gm3550	69.8917	1.19959	0.481622	2.49073	0.0127483	0.049953
ENSMUSG00000024640	Psat1	6022.97	1.19865	0.205545	5.8316	5.48999e-09	1.17928e-07
ENSMUSG00000075415	Fnbp1	1049.83	1.19658	0.174867	6.84279	7.7666e-12	2.76044e-10
ENSMUSG00000020883	Fbxl20	545.293	1.19288	0.286494	4.16373	3.13089e-05	0.000296705
ENSMUSG00000022883	Robo1	155.955	1.19271	0.42849	2.78351	0.00537743	0.0249977
ENSMUSG00000029471	Camkk2	129.834	1.1911	0.460015	2.58926	0.00961822	0.0397105
ENSMUSG00000033065	Pfkm	849.242	1.19028	0.245132	4.85567	1.1998e-06	1.62062e-05
ENSMUSG00000006369	Fbln1	4117.3	1.188	0.178162	6.66811	2.5911e-11	8.43662e-10
ENSMUSG00000025006	Sorbs1	1209.25	1.18674	0.262961	4.513	6.39168e-06	7.23144e-05
ENSMUSG00000025188	Hps1	662.041	1.18599	0.270349	4.38688	1.14987e-05	0.000121753
ENSMUSG00000045268	Zfp691	292.99	1.18473	0.206721	5.73106	9.98039e-09	2.06359e-07
ENSMUSG00000027371	Fahd2a	172.433	1.18462	0.410332	2.88699	0.00388952	0.0192374
ENSMUSG00000025169	Ogfod3	225.784	1.18217	0.347065	3.40617	0.000658803	0.00428651
ENSMUSG00000022452	Smdt1	8384.93	1.1807	0.238029	4.96031	7.03822e-07	1.01071e-05
ENSMUSG00000040997	Abhd4	5042.66	1.17504	0.169769	6.92141	4.47161e-12	1.67859e-10
ENSMUSG00000026730	Pter	476.755	1.17288	0.241014	4.86642	1.13637e-06	1.54168e-05
ENSMUSG00000032527	Pccb	409.985	1.16849	0.277055	4.21754	2.46977e-05	0.000239333
ENSMUSG00000110350	Gm10252	56.6741	1.16833	0.378054	3.09039	0.00199895	0.0110265
ENSMUSG00000029598	Plbd2	1284.68	1.16816	0.266992	4.37525	1.21293e-05	0.000127632
ENSMUSG00000059883	Irak4	330.185	1.16633	0.33331	3.49923	0.000466596	0.00317622
ENSMUSG00000066442	Mthfs	45.551	1.16423	0.460586	2.52771	0.011481	0.045847
ENSMUSG00000030956	Fam53b	238.159	1.16222	0.410344	2.83232	0.00462115	0.0220861
ENSMUSG00000027935	Rab13	1293.8	1.16022	0.258888	4.48154	7.41064e-06	8.22778e-05
ENSMUSG00000057963	Itpk1	159.753	1.15736	0.36411	3.1786	0.00147986	0.00852106
ENSMUSG00000024663	Rab3il1	217.629	1.15704	0.43301	2.67209	0.00753799	0.0328089
ENSMUSG00000021044	Adck1	629.303	1.1563	0.205802	5.6185	1.9262e-08	3.73593e-07
ENSMUSG00000000275	Trim25	288.397	1.15629	0.351388	3.29063	0.00099965	0.00607709
ENSMUSG00000030727	Rabep2	1137.39	1.1546	0.197473	5.84688	5.00885e-09	1.08497e-07
ENSMUSG00000025217	Btrc	935.196	1.15351	0.225726	5.11022	3.21787e-07	4.90805e-06
ENSMUSG00000061118	Dnajc30	536.882	1.15232	0.176768	6.51882	7.08613e-11	2.15713e-09
ENSMUSG00000024525	Impa2	634.96	1.15209	0.233047	4.94362	7.66839e-07	1.08707e-05
ENSMUSG00000028538	St3gal3	182.24	1.15194	0.379217	3.03768	0.00238404	0.012816
ENSMUSG00000031090	Nadsyn1	190.411	1.151	0.413555	2.78319	0.00538276	0.0250149
ENSMUSG00000024654	Asrgl1	446.816	1.1497	0.256073	4.48976	7.13041e-06	7.93944e-05
ENSMUSG00000013275	Slc41a1	289.11	1.14938	0.372849	3.08269	0.00205141	0.0112747
ENSMUSG00000104960	Snhg8	757.097	1.14846	0.267817	4.28822	1.80114e-05	0.000180651
ENSMUSG00000063652	Slc22a21	161.657	1.14841	0.391602	2.93258	0.00336153	0.0170625
ENSMUSG00000006021	Kptn	562.565	1.14743	0.240019	4.78059	1.74781e-06	2.27157e-05
ENSMUSG00000030102	Itpr1	227.444	1.14671	0.447232	2.56401	0.0103471	0.0422089
ENSMUSG00000024246	Thumpd2	216.197	1.14603	0.387716	2.95585	0.0031181	0.0160077
ENSMUSG00000039033	Tasp1	347.744	1.14583	0.295165	3.882	0.0001036	0.000855459
ENSMUSG00000024352	Spata24	180.772	1.14426	0.354394	3.22877	0.00124323	0.00734907
ENSMUSG00000085860	2410003L11Rik	271.314	1.14215	0.313842	3.63926	0.000273422	0.00197629
ENSMUSG00000051817	Sox12	119.101	1.1399	0.408159	2.79277	0.00522585	0.0244547
ENSMUSG00000026860	Sh3glb2	2189.99	1.13979	0.185853	6.13277	8.63626e-10	2.16832e-08
ENSMUSG00000032640	Chsy1	761.308	1.13975	0.22694	5.02225	5.10687e-07	7.51501e-06
ENSMUSG00000037447	Arid5a	334.627	1.13938	0.43007	2.64929	0.00806616	0.0346504
ENSMUSG00000041220	Elovl6	1547.54	1.13756	0.199502	5.70197	1.18428e-08	2.3974e-07
ENSMUSG00000052914	Cyp2j6	403.791	1.13673	0.401513	2.83113	0.00463843	0.022155
ENSMUSG00000031787	Katnb1	1224.45	1.13633	0.189029	6.01141	1.83916e-09	4.2838e-08
ENSMUSG00000027331	Knstrn	2667.02	1.13615	0.21522	5.27905	1.29858e-07	2.13204e-06
ENSMUSG00000029723	Tsc22d4	1696.59	1.13511	0.219473	5.17198	2.31627e-07	3.63689e-06
ENSMUSG00000038372	Gmds	1914.15	1.13362	0.174922	6.48071	9.12892e-11	2.72563e-09
ENSMUSG00000037752	Xkr8	551.106	1.13317	0.250437	4.5248	6.04533e-06	6.86973e-05
ENSMUSG00000064725	Snord96a	145.047	1.13292	0.216278	5.23825	1.62105e-07	2.6143e-06
ENSMUSG00000010358	Ifi35	484.602	1.13201	0.273873	4.13336	3.57504e-05	0.000331882
ENSMUSG00000086841	2410006H16Rik	2438.2	1.12695	0.227801	4.94709	7.53298e-07	1.0718e-05
ENSMUSG00000030284	Creld1	572.633	1.12575	0.360858	3.11965	0.00181064	0.0101022
ENSMUSG00000036622	Atp13a2	432.113	1.12547	0.286814	3.92404	8.70763e-05	0.000733508
ENSMUSG00000025007	Aldh18a1	1258.95	1.12277	0.248972	4.50961	6.49459e-06	7.32109e-05
ENSMUSG00000025366	Esyt1	1607.54	1.12271	0.274393	4.09161	4.28395e-05	0.000390658
ENSMUSG00000026104	Stat1	167.111	1.12145	0.40081	2.79797	0.00514242	0.0241227
ENSMUSG00000081251	Gm12164	125.706	1.12102	0.346968	3.23091	0.00123397	0.00729813
ENSMUSG00000019039	Dalrd3	776.081	1.11831	0.196492	5.69135	1.26037e-08	2.53155e-07
ENSMUSG00000027253	Lrp4	885.601	1.115	0.252339	4.41865	9.93197e-06	0.000106969
ENSMUSG00000032508	Myd88	1142.65	1.11499	0.284938	3.91311	9.11167e-05	0.00076546
ENSMUSG00000051154	Commd3	5216.77	1.11339	0.183649	6.06261	1.33929e-09	3.20642e-08
ENSMUSG00000027220	Syt13	670.314	1.11318	0.426905	2.60757	0.00911881	0.0381063
ENSMUSG00000032067	Pts	1279.38	1.11204	0.176461	6.30191	2.94007e-10	7.93562e-09
ENSMUSG00000026628	Atf3	1761.48	1.11039	0.294634	3.7687	0.000164103	0.00127538
ENSMUSG00000004446	Bid	2104.05	1.10993	0.264599	4.19477	2.73152e-05	0.000261421
ENSMUSG00000029465	Arpc3	4359.66	1.10982	0.167835	6.61255	3.77763e-11	1.20464e-09
ENSMUSG00000024422	Dhx16	1379.18	1.1091	0.256979	4.31593	1.58931e-05	0.00016246
ENSMUSG00000029821	Gsdme	1076.02	1.10815	0.233798	4.73977	2.13958e-06	2.71681e-05
ENSMUSG00000001151	Pcnt	672.7	1.10495	0.230458	4.79458	1.63016e-06	2.1276e-05
ENSMUSG00000040128	Pnrc1	443.426	1.10305	0.366419	3.01036	0.00260936	0.0138682
ENSMUSG00000043635	Adamts3	192.333	1.10137	0.370394	2.9735	0.00294426	0.0153062
ENSMUSG00000083692	Gm9575	20.2072	1.09987	0.438936	2.50576	0.0122187	0.0481955
ENSMUSG00000025008	Tctn3	258.782	1.09198	0.359558	3.03702	0.00238932	0.0128348
ENSMUSG00000034187	Nsf	2425.39	1.0884	0.252908	4.30355	1.68079e-05	0.000170348
ENSMUSG00000065954	Tacc1	2165.51	1.08627	0.171888	6.31966	2.62131e-10	7.11249e-09
ENSMUSG00000055200	Sertad3	336.962	1.0862	0.322878	3.36411	0.00076791	0.00486741
ENSMUSG00000024451	Arap3	339.99	1.08559	0.316652	3.42836	0.000607248	0.00399211
ENSMUSG00000064373	Selenop	265.822	1.08444	0.430062	2.52159	0.0116826	0.0464838
ENSMUSG00000021066	Atl1	281.715	1.08288	0.359263	3.01417	0.00257681	0.0137187
ENSMUSG00000028089	Chd1l	493.196	1.0812	0.273403	3.95461	7.66604e-05	0.000657222
ENSMUSG00000027889	Ampd2	2154.83	1.08069	0.190761	5.66518	1.46874e-08	2.91973e-07
ENSMUSG00000039458	Mtmr12	523.561	1.08058	0.300184	3.59973	0.000318554	0.00227039
ENSMUSG00000020577	Tspan13	356.009	1.07787	0.331438	3.25208	0.00114563	0.00683839
ENSMUSG00000024789	Jak2	679.22	1.07733	0.296642	3.63175	0.000281505	0.002025
ENSMUSG00000039994	Timeless	1164.88	1.07532	0.220248	4.88231	1.0485e-06	1.43252e-05
ENSMUSG00000019832	Rab32	293.532	1.07522	0.381557	2.81798	0.00483273	0.0229343
ENSMUSG00000032513	Gorasp1	852.943	1.07456	0.234157	4.58904	4.4528e-06	5.23704e-05
ENSMUSG00000025193	Cutc	261.173	1.07313	0.326028	3.29154	0.000996395	0.00606151
ENSMUSG00000030733	Sh2b1	682.001	1.07271	0.291201	3.68374	0.000229839	0.0017057
ENSMUSG00000024442	Dele1	1971.57	1.07243	0.171399	6.25696	3.92553e-10	1.04317e-08
ENSMUSG00000020634	Ubxn2a	381.833	1.07204	0.286635	3.74009	0.000183952	0.00141261
ENSMUSG00000040213	Kyat3	178.049	1.0716	0.340926	3.1432	0.00167114	0.00945004
ENSMUSG00000028470	Hint2	1290.23	1.06848	0.250112	4.27199	1.93734e-05	0.000192687
ENSMUSG00000009995	Taz	957.008	1.06488	0.215682	4.93725	7.92307e-07	1.11805e-05
ENSMUSG00000071379	Hpcal1	2730.53	1.06337	0.287009	3.70499	0.000211396	0.00159485
ENSMUSG00000036030	Prtg	4487.58	1.06285	0.185707	5.72325	1.04504e-08	2.14929e-07
ENSMUSG00000024560	Cxxc1	726.564	1.06165	0.231564	4.58471	4.54609e-06	5.33864e-05
ENSMUSG00000058298	Mcm9	102.945	1.06073	0.423586	2.50416	0.0122744	0.0483535
ENSMUSG00000023952	Gtpbp2	274.743	1.05837	0.30659	3.45208	0.000556291	0.00369888
ENSMUSG00000082062	Ftl2-ps	53013.6	1.05604	0.240598	4.38924	1.13747e-05	0.000120659
ENSMUSG00000031901	Dus2	504.501	1.05531	0.234092	4.50811	6.54091e-06	7.36257e-05
ENSMUSG00000030177	Ccdc77	725.204	1.0495	0.233276	4.49899	6.82784e-06	7.63001e-05
ENSMUSG00000024260	Sap130	1988.16	1.04872	0.172285	6.08712	1.14956e-09	2.79546e-08
ENSMUSG00000008140	Emc10	2457.47	1.04864	0.140986	7.43794	1.0227e-13	4.80764e-12
ENSMUSG00000014245	Pigl	680.009	1.04752	0.19634	5.33526	9.54099e-08	1.61471e-06
ENSMUSG00000053137	Mapk11	414.398	1.04677	0.38268	2.73537	0.00623105	0.0281577
ENSMUSG00000024052	Lpin2	285.115	1.04626	0.370585	2.82327	0.00475368	0.022649
ENSMUSG00000014243	Zswim7	1143.21	1.04584	0.224281	4.66311	3.11468e-06	3.79005e-05
ENSMUSG00000046791	Riox1	179.44	1.04579	0.39508	2.64704	0.00811986	0.0347981
ENSMUSG00000030788	Rnf141	1414.36	1.04573	0.169523	6.16863	6.88849e-10	1.75933e-08
ENSMUSG00000094403	Mir692-2	223.198	1.04559	0.364953	2.86499	0.00417022	0.0203523
ENSMUSG00000059447	Hadhb	3008.18	1.04517	0.140241	7.45263	9.1498e-14	4.34082e-12
ENSMUSG00000021957	Tkt	9149.79	1.04493	0.187241	5.58064	2.39639e-08	4.55873e-07
ENSMUSG00000029705	Cux1	544.839	1.04103	0.272572	3.81929	0.000133836	0.00106862
ENSMUSG00000056698	Elmod3	301.186	1.04017	0.356231	2.91994	0.00350097	0.017597
ENSMUSG00000024601	Isoc1	317.319	1.03999	0.303335	3.42854	0.00060684	0.00399208
ENSMUSG00000025745	Hadha	2766.02	1.03615	0.168246	6.15858	7.34015e-10	1.86103e-08
ENSMUSG00000066456	Hmgn3	764.962	1.03609	0.209412	4.94763	7.51234e-07	1.06985e-05
ENSMUSG00000028453	Fancg	354.551	1.03506	0.374539	2.76357	0.00571733	0.0262542
ENSMUSG00000018378	Cuedc1	623.067	1.03296	0.238435	4.33224	1.47603e-05	0.000151986
ENSMUSG00000062202	Btbd9	957.634	1.03092	0.190664	5.407	6.40892e-08	1.11874e-06
ENSMUSG00000044768	D1Ertd622e	330.616	1.02818	0.329865	3.11697	0.00182719	0.0101909
ENSMUSG00000026289	Atg16l1	1377.68	1.02698	0.176648	5.8137	6.11081e-09	1.30719e-07
ENSMUSG00000027284	Cdan1	217.336	1.02675	0.40892	2.51087	0.0120433	0.0476252
ENSMUSG00000021175	Cdca7l	398.722	1.02416	0.351849	2.9108	0.00360503	0.0180263
ENSMUSG00000022707	Gbe1	399.033	1.0233	0.349034	2.93182	0.00336986	0.0170823
ENSMUSG00000026204	Ptprn	569.335	1.02293	0.238078	4.29662	1.73422e-05	0.000174733
ENSMUSG00000022307	Oxr1	433.649	1.01977	0.297646	3.42613	0.000612251	0.00401913
ENSMUSG00000029725	Ppp1r35	307.414	1.01874	0.292762	3.47976	0.000501858	0.00338202
ENSMUSG00000041650	Pcca	543.64	1.01835	0.319599	3.18635	0.0014408	0.00832716
ENSMUSG00000082260	Gm7429	26.6232	1.01827	0.389745	2.61265	0.00898426	0.0376152
ENSMUSG00000095098	Ccdc85b	1263.94	1.0179	0.184822	5.50743	3.64108e-08	6.67215e-07
ENSMUSG00000020544	Cox11	202.024	1.01785	0.331106	3.07408	0.00211153	0.0115518
ENSMUSG00000029073	Cptp	1180.07	1.01671	0.144052	7.05792	1.69016e-12	6.66839e-11
ENSMUSG00000027340	Slc23a2	258.719	1.01642	0.361524	2.81148	0.00493134	0.0233165
ENSMUSG00000030867	Plk1	5798.81	1.0163	0.248535	4.08916	4.32934e-05	0.000394332
ENSMUSG00000072640	Lyrm9	253.147	1.01529	0.351493	2.8885	0.00387085	0.0191635
ENSMUSG00000053332	Gas5	6416.66	1.01507	0.220844	4.5963	4.30054e-06	5.0618e-05
ENSMUSG00000030168	Adipor2	582.617	1.01282	0.206082	4.91466	8.89377e-07	1.23808e-05
ENSMUSG00000031453	Rasa3	1232.18	1.01229	0.297226	3.4058	0.000659703	0.00428876
ENSMUSG00000059851	Kmt5c	830.897	1.01117	0.19852	5.09354	3.51431e-07	5.31303e-06
ENSMUSG00000030279	C2cd5	254.955	1.0105	0.397814	2.54014	0.0110809	0.0445368
ENSMUSG00000074476	Spc24	2505.88	1.00994	0.183486	5.50418	3.70882e-08	6.77222e-07
ENSMUSG00000039959	Hip1	908.569	1.00862	0.224771	4.48732	7.21248e-06	8.02238e-05
ENSMUSG00000098234	Snhg6	900.305	1.00835	0.237841	4.23958	2.23942e-05	0.000220464
ENSMUSG00000047098	Rnf31	340.001	1.00711	0.305728	3.29413	0.000987263	0.00601379
ENSMUSG00000036875	Dna2	492.076	1.00626	0.329076	3.05782	0.00222952	0.0121159
ENSMUSG00000034714	Ttyh2	781.499	1.00312	0.31791	3.15536	0.00160299	0.00911464
ENSMUSG00000042198	Chchd7	2710.39	1.00291	0.207838	4.82544	1.39693e-06	1.8561e-05
ENSMUSG00000037306	Man1c1	629.72	1.00191	0.250582	3.99833	6.37899e-05	0.0005596
ENSMUSG00000024665	Fads2	478.015	1.00178	0.327795	3.05612	0.0022422	0.0121677
ENSMUSG00000030275	Etnk1	611.004	1.00029	0.239902	4.16959	3.05151e-05	0.000289538
ENSMUSG00000021453	Gadd45g	8267.98	-1.00025	0.266879	-3.74797	0.000178273	0.00137515
ENSMUSG00000022353	Mtss1	1043.44	-1.00137	0.208462	-4.80359	1.55843e-06	2.04888e-05
ENSMUSG00000039831	Arhgap29	2040.05	-1.0015	0.341956	-2.92873	0.00340347	0.0171985
ENSMUSG00000017418	Arl5b	1570.75	-1.00228	0.162921	-6.15193	7.65458e-10	1.93441e-08
ENSMUSG00000060038	Dhps	1805.83	-1.00422	0.194198	-5.1711	2.32726e-07	3.65045e-06
ENSMUSG00000010067	Rassf1	1149.47	-1.00491	0.249422	-4.02897	5.60228e-05	0.000497959
ENSMUSG00000022664	Slc35a5	517.311	-1.00647	0.306692	-3.2817	0.00103183	0.00623857
ENSMUSG00000036721	Zscan12	215.823	-1.0081	0.360536	-2.79612	0.0051721	0.0242252
ENSMUSG00000019820	Utrn	2057.23	-1.00827	0.206253	-4.88851	1.01601e-06	1.39316e-05
ENSMUSG00000049929	Lpar4	462.315	-1.00976	0.369451	-2.73313	0.00627347	0.0282873
ENSMUSG00000033669	Zfp7	473.183	-1.01076	0.343652	-2.94124	0.00326899	0.0166859
ENSMUSG00000042821	Snai1	2132.4	-1.01099	0.197549	-5.11767	3.09326e-07	4.73199e-06
ENSMUSG00000030979	Uros	748.245	-1.0119	0.20912	-4.83885	1.30589e-06	1.74412e-05
ENSMUSG00000064127	Med14	339.202	-1.01311	0.266718	-3.79844	0.000145609	0.00115074
ENSMUSG00000019853	Hebp2	371.073	-1.01322	0.348945	-2.90368	0.003688	0.018364
ENSMUSG00000020570	Sypl	3179.08	-1.01466	0.141311	-7.18031	6.95516e-13	2.82332e-11
ENSMUSG00000063108	Zfp26	272.633	-1.01632	0.363285	-2.79759	0.00514853	0.0241441
ENSMUSG00000062929	Cfl2	5877.54	-1.01634	0.134027	-7.5831	3.37402e-14	1.69976e-12
ENSMUSG00000039210	Gpatch2	407.409	-1.01707	0.237415	-4.28395	1.83602e-05	0.00018382
ENSMUSG00000039108	Lsm14b	144.008	-1.01712	0.297521	-3.41864	0.000629358	0.00411745
ENSMUSG00000083657	Gm12245	169.599	-1.01949	0.284428	-3.58436	0.000337902	0.00239331
ENSMUSG00000026097	Ormdl1	975.535	-1.02067	0.19372	-5.26877	1.37339e-07	2.25248e-06
ENSMUSG00000038156	Spon1	153.551	-1.0213	0.402956	-2.53453	0.0112598	0.0451238
ENSMUSG00000022779	Top3b	878.85	-1.0218	0.235517	-4.33853	1.4344e-05	0.000148162
ENSMUSG00000052105	Mtcl1	189.279	-1.02634	0.375205	-2.7354	0.00623043	0.0281577
ENSMUSG00000109336	Samd4b	976.209	-1.02711	0.212081	-4.84301	1.27889e-06	1.71102e-05
ENSMUSG00000015488	Cacfd1	842.302	-1.0274	0.249944	-4.11052	3.94774e-05	0.000362564
ENSMUSG00000031451	Gas6	5630.89	-1.02854	0.337435	-3.04811	0.00230284	0.012427
ENSMUSG00000071708	Sms	999.386	-1.0286	0.219079	-4.69509	2.66488e-06	3.29457e-05
ENSMUSG00000034574	Daam1	962.581	-1.02898	0.254112	-4.04932	5.13665e-05	0.000460274
ENSMUSG00000016487	Ppfibp1	3734.42	-1.02921	0.232693	-4.42302	9.73285e-06	0.000105044
ENSMUSG00000038650	Rnh1	9925.76	-1.02985	0.121096	-8.50443	1.82485e-17	1.43265e-15
ENSMUSG00000020988	L2hgdh	876.6	-1.03015	0.246595	-4.1775	2.94735e-05	0.000279998
ENSMUSG00000054364	Rhob	857.047	-1.03199	0.337978	-3.05342	0.00226253	0.0122479
ENSMUSG00000003033	Ap1m1	4241.87	-1.03427	0.134049	-7.71565	1.20367e-14	6.37532e-13
ENSMUSG00000014956	Ppp1cb	3514.74	-1.03566	0.241332	-4.29143	1.77528e-05	0.000178355
ENSMUSG00000021318	Gli3	929.903	-1.03673	0.23943	-4.33001	1.49106e-05	0.000153431
ENSMUSG00000018474	Chd3	413.625	-1.03795	0.302389	-3.43249	0.000598055	0.00393932
ENSMUSG00000084124	Gm13588	216.477	-1.03972	0.222162	-4.68003	2.86829e-06	3.5263e-05
ENSMUSG00000038618	Rassf7	714.649	-1.04026	0.270663	-3.84338	0.000121352	0.000981609
ENSMUSG00000034320	Slc26a2	857.391	-1.04084	0.296595	-3.5093	0.000449293	0.00307604
ENSMUSG00000018217	Pmp22	53715.6	-1.04154	0.237911	-4.37787	1.19843e-05	0.000126432
ENSMUSG00000001098	Kctd10	4955.96	-1.04548	0.193504	-5.4029	6.55718e-08	1.14076e-06
ENSMUSG00000027712	Anxa5	24672.8	-1.04613	0.103256	-10.1314	4.00689e-24	6.45527e-22
ENSMUSG00000032575	Manf	15509.7	-1.04614	0.214685	-4.8729	1.09974e-06	1.49589e-05
ENSMUSG00000016382	Pls3	6319.18	-1.04723	0.205562	-5.09447	3.49716e-07	5.29228e-06
ENSMUSG00000037049	Smpd1	1496.48	-1.04748	0.161774	-6.475	9.48112e-11	2.8199e-09
ENSMUSG00000036534	Slc38a7	1131.02	-1.04792	0.207912	-5.04023	4.64966e-07	6.8815e-06
ENSMUSG00000028962	Slc4a2	521.212	-1.05107	0.241254	-4.35672	1.32028e-05	0.000137783
ENSMUSG00000021614	Vcan	2810.35	-1.05403	0.249488	-4.22477	2.39183e-05	0.000233095
ENSMUSG00000028212	Ccne2	906.065	-1.05406	0.308056	-3.42164	0.00062244	0.00407564
ENSMUSG00000025521	Tmem192	1001.05	-1.05536	0.191785	-5.5028	3.73803e-08	6.80145e-07
ENSMUSG00000044150	Bclaf3	230.946	-1.05617	0.354398	-2.98019	0.0028807	0.0150212
ENSMUSG00000091955	Gm9844	2198.85	-1.05952	0.258443	-4.09962	4.13837e-05	0.000378498
ENSMUSG00000109429	Gm45223	73.2418	-1.05972	0.4256	-2.48995	0.0127761	0.05
ENSMUSG00000028165	Cisd2	2590.75	-1.06059	0.161621	-6.56219	5.30227e-11	1.6401e-09
ENSMUSG00000039294	Cybc1	943.032	-1.06101	0.224038	-4.73587	2.18112e-06	2.75598e-05
ENSMUSG00000014402	Tsg101	6077.68	-1.06151	0.103476	-10.2584	1.08443e-24	1.82302e-22
ENSMUSG00000033543	Gtf2a2	2439.53	-1.06184	0.205851	-5.15831	2.49189e-07	3.88113e-06
ENSMUSG00000049516	Spty2d1	324.928	-1.06281	0.347782	-3.05597	0.00224335	0.0121696
ENSMUSG00000035476	Tab3	195.326	-1.06313	0.388936	-2.73343	0.00626786	0.0282703
ENSMUSG00000026749	Nek6	5621.03	-1.06461	0.15413	-6.90722	4.9425e-12	1.82873e-10
ENSMUSG00000019923	Zwint	23012.6	-1.06706	0.1118	-9.54435	1.36963e-21	1.6549e-19
ENSMUSG00000029762	Akr1b8	3121.98	-1.06947	0.260645	-4.10317	4.07522e-05	0.000373828
ENSMUSG00000024197	Plin3	3445.53	-1.06988	0.129696	-8.2492	1.59457e-16	1.10591e-14
ENSMUSG00000039850	Endov	249.017	-1.07037	0.321457	-3.32975	0.000869238	0.00542301
ENSMUSG00000042700	Sipa1l1	625.493	-1.07262	0.303568	-3.53339	0.000410274	0.00284045
ENSMUSG00000062014	Gmfb	3319.22	-1.07401	0.145029	-7.40548	1.30676e-13	6.03295e-12
ENSMUSG00000024772	Ehd1	5890.67	-1.07571	0.154339	-6.96978	3.17439e-12	1.20924e-10
ENSMUSG00000036291	Ap5m1	456.991	-1.07618	0.266915	-4.03191	5.53258e-05	0.000492329
ENSMUSG00000042842	Serpinb6b	883.717	-1.07684	0.408439	-2.63647	0.00837735	0.0356514
ENSMUSG00000037503	Fam168b	822.188	-1.07908	0.174824	-6.17234	6.72861e-10	1.72578e-08
ENSMUSG00000035840	Lysmd3	297.022	-1.08078	0.330023	-3.27487	0.0010571	0.00636942
ENSMUSG00000023991	Foxp4	171.378	-1.08129	0.372463	-2.90307	0.00369519	0.0183767
ENSMUSG00000020091	Eif4ebp2	426.411	-1.08434	0.325708	-3.32919	0.00087099	0.00543174
ENSMUSG00000024588	Fech	1455.79	-1.08604	0.193525	-5.61191	2.00103e-08	3.86817e-07
ENSMUSG00000042570	Mier2	650.192	-1.08699	0.247978	-4.3834	1.16841e-05	0.000123434
ENSMUSG00000034105	Tldc1	267.196	-1.08844	0.385857	-2.82085	0.00478967	0.0227859
ENSMUSG00000034640	Tiparp	2057.43	-1.0921	0.233678	-4.67352	2.96085e-06	3.6257e-05
ENSMUSG00000031513	Leprotl1	2639.51	-1.09223	0.149545	-7.30369	2.79979e-13	1.22321e-11
ENSMUSG00000062590	Armc9	483.211	-1.09266	0.287988	-3.79412	0.00014817	0.00116799
ENSMUSG00000026426	Arl8a	667.726	-1.09303	0.222844	-4.90493	9.34613e-07	1.29872e-05
ENSMUSG00000038244	Mical2	533.032	-1.09316	0.364266	-3.00099	0.00269106	0.0142323
ENSMUSG00000029033	Acap3	437.106	-1.09326	0.366297	-2.98463	0.00283924	0.0148315
ENSMUSG00000030264	Thumpd3	1717.98	-1.09439	0.157301	-6.95727	3.46929e-12	1.30868e-10
ENSMUSG00000033900	Map9	266.008	-1.09709	0.407182	-2.69435	0.00705266	0.0311114
ENSMUSG00000079523	Tmsb10	96055.4	-1.09751	0.224532	-4.888	1.01867e-06	1.39547e-05
ENSMUSG00000032536	Trak1	149.061	-1.09779	0.384634	-2.8541	0.00431589	0.0209098
ENSMUSG00000003518	Dusp3	2633.21	-1.09809	0.161999	-6.77837	1.21543e-11	4.16424e-10
ENSMUSG00000047407	Tgif1	3090.8	-1.10092	0.182912	-6.01886	1.75648e-09	4.12852e-08
ENSMUSG00000029428	Stx2	723.044	-1.10219	0.236906	-4.65244	3.28024e-06	3.96655e-05
ENSMUSG00000015290	Ubl4a	3643.71	-1.10253	0.184658	-5.97064	2.36318e-09	5.42269e-08
ENSMUSG00000040606	Kazn	125.647	-1.10273	0.422047	-2.61282	0.00897981	0.0376152
ENSMUSG00000063543	Gm5616	18.8424	-1.10287	0.425781	-2.59024	0.00959103	0.0396194
ENSMUSG00000079481	Nhsl2	665.126	-1.10294	0.253025	-4.35901	1.30651e-05	0.000136622
ENSMUSG00000021288	Klc1	2469.2	-1.10423	0.16474	-6.70289	2.04331e-11	6.78152e-10
ENSMUSG00000042712	Tceal9	32422	-1.10527	0.213395	-5.17944	2.22548e-07	3.50502e-06
ENSMUSG00000050071	Bex1	45214	-1.10576	0.251873	-4.39015	1.1327e-05	0.000120298
ENSMUSG00000058706	0610030E20Rik	329.012	-1.1058	0.292385	-3.78198	0.000155584	0.00122083
ENSMUSG00000059554	Ccdc28a	245.923	-1.1062	0.378033	-2.92619	0.00343139	0.0173035
ENSMUSG00000018326	Ywhab	17353.6	-1.10859	0.0898051	-12.3443	5.22594e-35	2.24512e-32
ENSMUSG00000036606	Plxnb2	1574.2	-1.10938	0.208681	-5.31616	1.0598e-07	1.78355e-06
ENSMUSG00000028597	Gpx7	1499.08	-1.11294	0.265232	-4.19608	2.71578e-05	0.000260473
ENSMUSG00000009630	Ppp2cb	416.571	-1.11321	0.264007	-4.21659	2.48019e-05	0.000240042
ENSMUSG00000085385	Snhg17	696.602	-1.11339	0.231462	-4.81023	1.5076e-06	1.98947e-05
ENSMUSG00000023074	Mospd1	695.185	-1.11356	0.218529	-5.09569	3.47475e-07	5.26775e-06
ENSMUSG00000035992	Fnip1	205.563	-1.11428	0.352238	-3.16342	0.00155925	0.0088954
ENSMUSG00000038495	Otud7b	424.409	-1.1145	0.256195	-4.35021	1.36006e-05	0.000141553
ENSMUSG00000023087	Noct	1587.54	-1.11649	0.29037	-3.84507	0.000120518	0.000975371
ENSMUSG00000025348	Itga7	920.393	-1.12093	0.343965	-3.25886	0.0011186	0.00670364
ENSMUSG00000029009	Mthfr	269.365	-1.12108	0.362164	-3.09552	0.00196471	0.0108716
ENSMUSG00000028557	Rnf11	271.218	-1.12477	0.296322	-3.79575	0.000147196	0.00116149
ENSMUSG00000020946	Gosr2	3218.66	-1.12834	0.129332	-8.72439	2.67627e-18	2.3788e-16
ENSMUSG00000035413	Tmem98	2872.24	-1.12879	0.171738	-6.57273	4.94006e-11	1.5342e-09
ENSMUSG00000031328	Flna	11418.7	-1.12923	0.123801	-9.12136	7.41896e-20	7.78411e-18
ENSMUSG00000041135	Ripk2	1695.22	-1.1309	0.247066	-4.57732	4.70963e-06	5.5056e-05
ENSMUSG00000066798	Zbtb6	96.5232	-1.13093	0.432802	-2.61305	0.00897376	0.0376018
ENSMUSG00000002957	Ap2a2	4426.65	-1.1317	0.135676	-8.34116	7.35646e-17	5.34155e-15
ENSMUSG00000005161	Prdx2	24012.7	-1.13313	0.165601	-6.84251	7.78192e-12	2.76044e-10
ENSMUSG00000000378	Ccm2	2015.72	-1.13342	0.135488	-8.36552	5.98486e-17	4.36612e-15
ENSMUSG00000087569	Gm8464	57.6369	-1.13675	0.318247	-3.57191	0.000354389	0.00250159
ENSMUSG00000011114	Tbrg1	17611.7	-1.13701	0.125935	-9.02855	1.73966e-19	1.70289e-17
ENSMUSG00000063019	Manbal	1489.65	-1.13811	0.202149	-5.63005	1.80159e-08	3.50925e-07
ENSMUSG00000037499	Nenf	2545.7	-1.13981	0.217081	-5.2506	1.51608e-07	2.45764e-06
ENSMUSG00000021254	Gpatch2l	324.209	-1.14148	0.224193	-5.0915	3.55249e-07	5.36552e-06
ENSMUSG00000029761	Cald1	20548.9	-1.14453	0.177665	-6.44207	1.17853e-10	3.4391e-09
ENSMUSG00000020098	Pcbd1	650.83	-1.146	0.325118	-3.52488	0.000423669	0.0029239
ENSMUSG00000032531	Amotl2	5634.96	-1.14611	0.28205	-4.06351	4.83396e-05	0.000435169
ENSMUSG00000064181	Rab3ip	2203.85	-1.14673	0.190881	-6.0076	1.88291e-09	4.36598e-08
ENSMUSG00000061393	Acvr2b	148.865	-1.14684	0.399186	-2.87293	0.00406681	0.0199396
ENSMUSG00000049119	Fam110b	266.918	-1.14881	0.390064	-2.94518	0.00322762	0.0164965
ENSMUSG00000020228	Helb	128.132	-1.15073	0.418413	-2.75024	0.00595517	0.0272091
ENSMUSG00000068220	Lgals1	123456	-1.15295	0.224904	-5.12642	2.95311e-07	4.54004e-06
ENSMUSG00000018604	Tbx3	596.312	-1.15302	0.395101	-2.91829	0.00351955	0.0176569
ENSMUSG00000061859	Patj	448.726	-1.155	0.299136	-3.86112	0.00011287	0.000920217
ENSMUSG00000043671	Dpy19l3	293.787	-1.1557	0.359924	-3.21095	0.00132298	0.0077401
ENSMUSG00000020397	Med7	592.52	-1.15893	0.175411	-6.60697	3.92273e-11	1.24577e-09
ENSMUSG00000042156	Dzip1	220.794	-1.1617	0.425428	-2.73066	0.00632068	0.0284753
ENSMUSG00000026980	Ly75	699.876	-1.16406	0.292748	-3.97632	6.99907e-05	0.000606352
ENSMUSG00000024381	Bin1	4053.15	-1.16544	0.142017	-8.20634	2.28028e-16	1.54679e-14
ENSMUSG00000034412	Tbc1d10a	2290.75	-1.1659	0.156304	-7.45916	8.70764e-14	4.15656e-12
ENSMUSG00000020937	Plcd3	226.912	-1.16592	0.449394	-2.59443	0.00947467	0.0392856
ENSMUSG00000039835	Nhsl1	583.999	-1.1667	0.24819	-4.70085	2.59075e-06	3.21829e-05
ENSMUSG00000031955	Bcar1	4530.46	-1.16678	0.186444	-6.25808	3.89757e-10	1.03752e-08
ENSMUSG00000035517	Tdrd7	320.549	-1.16686	0.435722	-2.67799	0.00740663	0.0323901
ENSMUSG00000068264	Ap5s1	241.604	-1.169	0.354562	-3.29702	0.00097715	0.00596158
ENSMUSG00000023262	Acy1	621.558	-1.16936	0.216791	-5.39397	6.89166e-08	1.19491e-06
ENSMUSG00000018209	Stk4	1096.33	-1.16961	0.21341	-5.48056	4.23974e-08	7.63351e-07
ENSMUSG00000022686	B3gnt5	1330.5	-1.17224	0.327887	-3.57513	0.000350048	0.0024732
ENSMUSG00000032232	Cgnl1	1174.24	-1.17335	0.271526	-4.32131	1.55107e-05	0.000158972
ENSMUSG00000039449	Prpf18	764.633	-1.17417	0.307194	-3.82223	0.000132251	0.00105979
ENSMUSG00000038843	Gcnt1	688.492	-1.17578	0.296122	-3.97058	7.16966e-05	0.000619821
ENSMUSG00000076431	Sox4	277.15	-1.17605	0.407739	-2.88433	0.00392247	0.0193508
ENSMUSG00000094392	Gm3788	362.528	-1.17973	0.210615	-5.60137	2.12663e-08	4.08576e-07
ENSMUSG00000022770	Dlg1	1281.9	-1.1802	0.233486	-5.05471	4.31037e-07	6.40386e-06
ENSMUSG00000020458	Rtn4	1407.5	-1.1807	0.16042	-7.36006	1.83834e-13	8.21728e-12
ENSMUSG00000037857	Nufip2	414.011	-1.18431	0.32209	-3.67696	0.000236032	0.00174664
ENSMUSG00000011831	Evi5	426.628	-1.18491	0.272493	-4.3484	1.37137e-05	0.000142442
ENSMUSG00000078247	Airn	262.697	-1.1853	0.292062	-4.0584	4.94095e-05	0.000444284
ENSMUSG00000019539	Rcn3	3110.9	-1.18587	0.197804	-5.99519	2.03248e-09	4.70573e-08
ENSMUSG00000040681	Hmgn1	40177.9	-1.18771	0.102932	-11.5388	8.40825e-31	2.54984e-28
ENSMUSG00000040813	Tex264	3034.14	-1.18791	0.124157	-9.56788	1.0912e-21	1.32886e-19
ENSMUSG00000028173	Wls	10745.3	-1.19055	0.16513	-7.20977	5.60467e-13	2.33016e-11
ENSMUSG00000038267	Slc22a23	244.653	-1.19207	0.448159	-2.65992	0.00781602	0.0337755
ENSMUSG00000027099	Mtx2	3582.75	-1.19255	0.166702	-7.1538	8.44082e-13	3.3908e-11
ENSMUSG00000067924	Rtl8b	112.608	-1.19312	0.426535	-2.79723	0.00515428	0.0241637
ENSMUSG00000039043	Arpin	1119.67	-1.19359	0.189969	-6.28309	3.31903e-10	8.91182e-09
ENSMUSG00000034525	Ice1	684.107	-1.19402	0.242865	-4.91637	8.81618e-07	1.22839e-05
ENSMUSG00000039202	Abhd2	2108.08	-1.19416	0.159752	-7.47508	7.71541e-14	3.75241e-12
ENSMUSG00000037411	Serpine1	683.304	-1.19443	0.438641	-2.72303	0.0064686	0.0290065
ENSMUSG00000050953	Gja1	8007.4	-1.19487	0.188571	-6.33645	2.35118e-10	6.40199e-09
ENSMUSG00000051495	Irf2bp2	625.457	-1.19786	0.272057	-4.40296	1.06784e-05	0.000114055
ENSMUSG00000060227	Casc4	1160.83	-1.19966	0.210045	-5.71144	1.12022e-08	2.28265e-07
ENSMUSG00000087141	Plcxd2	89.0522	-1.20159	0.434939	-2.76266	0.00573316	0.0263113
ENSMUSG00000036523	Greb1	282.71	-1.20301	0.378294	-3.18009	0.00147229	0.00848693
ENSMUSG00000000078	Klf6	8763.72	-1.20317	0.233263	-5.15798	2.49634e-07	3.88415e-06
ENSMUSG00000052584	Serp2	421.601	-1.20581	0.307836	-3.91707	8.9632e-05	0.000753805
ENSMUSG00000037679	Inf2	1350.87	-1.20659	0.218339	-5.52624	3.27173e-08	6.07091e-07
ENSMUSG00000024993	Fam45a	1094.64	-1.20776	0.236995	-5.09613	3.46676e-07	5.26172e-06
ENSMUSG00000042377	Fam83g	197.267	-1.20822	0.433171	-2.78925	0.00528307	0.0246703
ENSMUSG00000047712	Ust	323.159	-1.20937	0.319636	-3.78357	0.000154597	0.00121432
ENSMUSG00000022565	Plec	8232.64	-1.21142	0.15686	-7.72294	1.1368e-14	6.04184e-13
ENSMUSG00000048503	Tmem136	250.977	-1.21334	0.35064	-3.46036	0.000539461	0.00359867
ENSMUSG00000041570	Camsap2	369.869	-1.2148	0.3111	-3.90484	9.42879e-05	0.000788673
ENSMUSG00000025612	Bach1	257.675	-1.21524	0.315794	-3.8482	0.000118989	0.000964508
ENSMUSG00000097577	6230400D17Rik	66.6658	-1.21634	0.466502	-2.60737	0.0091241	0.0381181
ENSMUSG00000004665	Cnn2	60410.9	-1.21706	0.0966728	-12.5895	2.41099e-36	1.28581e-33
ENSMUSG00000028300	C9orf72	447.495	-1.21747	0.330271	-3.68628	0.000227553	0.0016977
ENSMUSG00000027175	Tcp11l1	133.736	-1.21962	0.357062	-3.41571	0.000636162	0.00415845
ENSMUSG00000013419	Zfp651	126.64	-1.2217	0.470941	-2.59417	0.00948183	0.0393042
ENSMUSG00000053012	Krcc1	1381.19	-1.22266	0.178759	-6.83972	7.93456e-12	2.80173e-10
ENSMUSG00000022546	Gpt	99.8792	-1.22296	0.459409	-2.66203	0.00776718	0.0336302
ENSMUSG00000027475	Kif3b	199.882	-1.22302	0.352948	-3.46516	0.000529918	0.00354486
ENSMUSG00000021666	Gfm2	777.337	-1.22354	0.247884	-4.93595	7.97603e-07	1.12417e-05
ENSMUSG00000053080	2700081O15Rik	135.836	-1.2259	0.471177	-2.60179	0.00927381	0.0385769
ENSMUSG00000060147	Serpinb6a	4382.97	-1.22676	0.163811	-7.48889	6.9457e-14	3.39944e-12
ENSMUSG00000048709	Gm8666	21.9404	-1.22738	0.47675	-2.57448	0.0100392	0.0412064
ENSMUSG00000004317	Clcn5	1441.62	-1.22798	0.216241	-5.67876	1.35673e-08	2.7145e-07
ENSMUSG00000015932	Dstn	28858.5	-1.22906	0.10764	-11.4183	3.38897e-30	9.88941e-28
ENSMUSG00000049775	Tmsb4x	184453	-1.23032	0.186783	-6.58688	4.49162e-11	1.41482e-09
ENSMUSG00000045107	Saysd1	431.468	-1.23047	0.318178	-3.86723	0.000110077	0.000901724
ENSMUSG00000040666	Sh3bgr	287.837	-1.23157	0.35364	-3.48254	0.000496682	0.0033486
ENSMUSG00000050248	Evc2	201.535	-1.2332	0.416832	-2.95851	0.0030913	0.0159102
ENSMUSG00000014599	Csf1	3370.39	-1.23351	0.262312	-4.70245	2.57062e-06	3.19848e-05
ENSMUSG00000028378	Ptgr1	1940.21	-1.23539	0.25015	-4.93859	7.86881e-07	1.11141e-05
ENSMUSG00000031976	Urb2	435.114	-1.23716	0.322955	-3.83076	0.000127746	0.00102688
ENSMUSG00000022359	Wdyhv1	287.709	-1.23734	0.339556	-3.644	0.000268437	0.00194639
ENSMUSG00000050565	Tor1aip2	9082.41	-1.23934	0.117628	-10.5361	5.89131e-26	1.11116e-23
ENSMUSG00000037594	Clba1	444.148	-1.23979	0.295468	-4.19601	2.71656e-05	0.000260473
ENSMUSG00000057551	Zfp317	483.157	-1.24114	0.30034	-4.13245	3.58915e-05	0.000332593
ENSMUSG00000024939	Fam89b	2767.83	-1.24144	0.130491	-9.51365	1.84088e-21	2.15689e-19
ENSMUSG00000020086	H2afy2	849.322	-1.24228	0.326189	-3.80846	0.000139837	0.00110909
ENSMUSG00000026956	Uap1l1	2989.87	-1.24347	0.167142	-7.43963	1.00971e-13	4.76105e-12
ENSMUSG00000035762	Tmem161b	337.417	-1.24379	0.344187	-3.61372	0.000301836	0.0021592
ENSMUSG00000019971	Cep290	297.158	-1.24437	0.304509	-4.08647	4.37982e-05	0.00039846
ENSMUSG00000042622	Maff	251.121	-1.24508	0.324561	-3.8362	0.000124952	0.00100764
ENSMUSG00000028466	Creb3	5416.35	-1.246	0.153999	-8.09091	5.92189e-16	3.75391e-14
ENSMUSG00000044350	Lacc1	271.113	-1.24656	0.415276	-3.00176	0.00268425	0.0142087
ENSMUSG00000029381	Shroom3	820.176	-1.24691	0.262287	-4.75398	1.99452e-06	2.55146e-05
ENSMUSG00000049858	Suox	337.212	-1.24825	0.314592	-3.96783	7.2531e-05	0.000625286
ENSMUSG00000021936	Mapk8	200.579	-1.25184	0.323789	-3.86621	0.000110538	0.000904544
ENSMUSG00000029364	Wsb2	744.247	-1.25256	0.187187	-6.69149	2.20917e-11	7.28507e-10
ENSMUSG00000032300	1700017B05Rik	1523.77	-1.25521	0.224486	-5.59147	2.25158e-08	4.29382e-07
ENSMUSG00000026796	Fam129b	3184.36	-1.25527	0.222362	-5.64517	1.6502e-08	3.24707e-07
ENSMUSG00000018846	Pank3	308.824	-1.25557	0.227843	-5.51067	3.57473e-08	6.56612e-07
ENSMUSG00000040990	Sh3kbp1	356.359	-1.25716	0.386697	-3.25102	0.00114991	0.00686132
ENSMUSG00000063663	Brwd3	297.186	-1.25771	0.382277	-3.29006	0.00100167	0.00608479
ENSMUSG00000002319	Ipo4	3970.99	-1.25811	0.160365	-7.84529	4.3197e-15	2.44719e-13
ENSMUSG00000031486	Adgra2	558.597	-1.25997	0.305417	-4.12541	3.70077e-05	0.000342526
ENSMUSG00000018476	Kdm6b	3970.54	-1.26332	0.183911	-6.86922	6.45545e-12	2.33817e-10
ENSMUSG00000049940	Pgrmc2	319.17	-1.26628	0.302993	-4.17926	2.92464e-05	0.000278353
ENSMUSG00000031488	Rab11fip1	538.127	-1.26708	0.295519	-4.28764	1.8058e-05	0.000181001
ENSMUSG00000048581	E130311K13Rik	121.549	-1.26816	0.432107	-2.93482	0.00333743	0.0169617
ENSMUSG00000024805	Pcgf5	2916.87	-1.26887	0.171419	-7.40214	1.34011e-13	6.15401e-12
ENSMUSG00000021662	Arhgef28	632.087	-1.27013	0.401309	-3.16497	0.00155097	0.00886122
ENSMUSG00000013539	Tango2	885.337	-1.2702	0.218202	-5.82122	5.84195e-09	1.25141e-07
ENSMUSG00000013076	Amotl1	1416.62	-1.2728	0.172437	-7.38128	1.5677e-13	7.0895e-12
ENSMUSG00000058056	Palld	5256.72	-1.27331	0.237237	-5.36723	7.99566e-08	1.37249e-06
ENSMUSG00000028541	B4galt2	175.043	-1.27439	0.368289	-3.46029	0.000539591	0.00359867
ENSMUSG00000030768	Disp1	942.961	-1.27576	0.23261	-5.48456	4.14499e-08	7.47161e-07
ENSMUSG00000029016	Clcn6	243.674	-1.28066	0.350414	-3.6547	0.000257485	0.00187718
ENSMUSG00000078851	Hist3h2a	68.627	-1.28139	0.421517	-3.03996	0.00236612	0.0127418
ENSMUSG00000024426	Atat1	562.912	-1.28271	0.208832	-6.14228	8.13445e-10	2.04898e-08
ENSMUSG00000038347	Tcte2	133.943	-1.28347	0.427809	-3.0001	0.00269891	0.0142447
ENSMUSG00000019927	Ube2d1	1266.59	-1.28451	0.152057	-8.44755	2.97492e-17	2.2554e-15
ENSMUSG00000050846	Zfp623	438.463	-1.28766	0.27349	-4.70826	2.49843e-06	3.11871e-05
ENSMUSG00000030126	Tmcc1	324.944	-1.2899	0.324945	-3.96958	7.19988e-05	0.000621322
ENSMUSG00000030770	Parva	9835.89	-1.29016	0.0927765	-13.9062	5.81206e-44	5.99262e-41
ENSMUSG00000034312	Iqsec1	678.202	-1.29074	0.239715	-5.38446	7.26605e-08	1.25561e-06
ENSMUSG00000028480	Glipr2	23129.8	-1.29284	0.103318	-12.5132	6.32633e-36	3.26144e-33
ENSMUSG00000020653	Klf11	357.752	-1.2931	0.350509	-3.68921	0.000224953	0.00168236
ENSMUSG00000021550	2210016F16Rik	1382.4	-1.29544	0.176308	-7.34759	2.01812e-13	8.96902e-12
ENSMUSG00000029484	Anxa3	12798.6	-1.29634	0.153231	-8.46004	2.67281e-17	2.0566e-15
ENSMUSG00000031078	Cttn	8604.39	-1.29642	0.151476	-8.55857	1.14281e-17	9.15785e-16
ENSMUSG00000041035	Gm17018	975.378	-1.29794	0.235725	-5.50616	3.66755e-08	6.7127e-07
ENSMUSG00000056679	Gpr173	44.9178	-1.29959	0.410774	-3.16375	0.00155749	0.0088886
ENSMUSG00000037643	Prkci	1215.69	-1.30016	0.221887	-5.85956	4.64097e-09	1.00811e-07
ENSMUSG00000025272	Tro	855.638	-1.30199	0.24633	-5.28555	1.25329e-07	2.06867e-06
ENSMUSG00000021709	Erbin	332.953	-1.30476	0.29855	-4.37032	1.24065e-05	0.000130352
ENSMUSG00000033114	Slc35d2	455.197	-1.30542	0.234994	-5.55511	2.7744e-08	5.22005e-07
ENSMUSG00000030615	Tmem126a	2760.54	-1.30598	0.240081	-5.43974	5.33588e-08	9.4314e-07
ENSMUSG00000032366	Tpm1	130280	-1.30727	0.104545	-12.5045	7.05831e-36	3.4294e-33
ENSMUSG00000042408	Zmym6	158.383	-1.3094	0.442779	-2.95723	0.00310418	0.015955
ENSMUSG00000042369	Rbm45	1755.91	-1.31085	0.192476	-6.81049	9.72657e-12	3.40342e-10
ENSMUSG00000048644	Ctxn1	553.058	-1.3129	0.304279	-4.31479	1.59758e-05	0.000163119
ENSMUSG00000010660	Plcd1	344.539	-1.31335	0.337899	-3.88682	0.000101568	0.000841378
ENSMUSG00000045731	Pnoc	30.5194	-1.31653	0.512846	-2.5671	0.0102552	0.0419261
ENSMUSG00000032135	Mcam	602.578	-1.32067	0.400338	-3.2989	0.000970662	0.00593604
ENSMUSG00000021948	Prkcd	1659.72	-1.32092	0.232959	-5.67017	1.42659e-08	2.83959e-07
ENSMUSG00000028245	Nsmaf	711.361	-1.32259	0.213395	-6.19786	5.72359e-10	1.48525e-08
ENSMUSG00000039735	Fnbp1l	599.46	-1.32567	0.23636	-5.6087	2.0385e-08	3.92621e-07
ENSMUSG00000027499	Pkia	169.094	-1.32602	0.514418	-2.57771	0.00994561	0.0409093
ENSMUSG00000020089	Ppa1	14940.7	-1.32618	0.137951	-9.61339	7.01999e-22	9.0476e-20
ENSMUSG00000043895	S1pr2	2833.13	-1.32689	0.218165	-6.08203	1.18668e-09	2.8812e-08
ENSMUSG00000063317	Usp31	262.167	-1.32866	0.261916	-5.07285	3.91901e-07	5.8789e-06
ENSMUSG00000017756	Slc12a7	1010.86	-1.32965	0.256659	-5.1806	2.21174e-07	3.48693e-06
ENSMUSG00000026933	Camsap1	572.561	-1.33058	0.254622	-5.22568	1.73515e-07	2.77516e-06
ENSMUSG00000082431	Tdpx-ps1	396.022	-1.33085	0.165546	-8.03916	9.04589e-16	5.57385e-14
ENSMUSG00000025873	Faf2	1864.79	-1.33197	0.209189	-6.36731	1.92378e-10	5.38031e-09
ENSMUSG00000048612	Myof	863.905	-1.33523	0.351985	-3.79343	0.000148583	0.00117065
ENSMUSG00000048285	Frmd6	1393.43	-1.33664	0.357479	-3.73908	0.000184697	0.00141708
ENSMUSG00000038205	Prkab2	608	-1.33667	0.289394	-4.61886	3.85857e-06	4.59404e-05
ENSMUSG00000020122	Egfr	441.649	-1.33677	0.345989	-3.86363	0.000111714	0.000913197
ENSMUSG00000028389	Zfp37	566.309	-1.33826	0.314863	-4.25031	2.13479e-05	0.0002107
ENSMUSG00000059237	Ppp1r2-ps4	32.6847	-1.33879	0.448623	-2.98421	0.00284309	0.0148451
ENSMUSG00000021838	Samd4	333.73	-1.33934	0.363529	-3.68428	0.000229354	0.0017057
ENSMUSG00000069662	Marcks	4848.42	-1.34024	0.186261	-7.19551	6.22279e-13	2.55962e-11
ENSMUSG00000061175	Fnip2	318.916	-1.34146	0.310271	-4.32352	1.53562e-05	0.000157702
ENSMUSG00000047878	A4galt	263.196	-1.34248	0.433884	-3.09409	0.0019742	0.0109085
ENSMUSG00000086266	Igf2os	178.899	-1.34263	0.397042	-3.38157	0.000720724	0.00461371
ENSMUSG00000068036	Afdn	2179.4	-1.34294	0.171208	-7.84387	4.36862e-15	2.46588e-13
ENSMUSG00000036106	Prr5	557.859	-1.3433	0.334378	-4.0173	5.88692e-05	0.000519972
ENSMUSG00000024736	Tmem132a	852.787	-1.34576	0.274557	-4.90157	9.50733e-07	1.31652e-05
ENSMUSG00000016200	Syt14	195.554	-1.34622	0.363748	-3.70095	0.00021479	0.00161652
ENSMUSG00000018398	2008-09-01	824.634	-1.34669	0.280767	-4.79648	1.61479e-06	2.11111e-05
ENSMUSG00000002249	Tead3	76.3406	-1.34781	0.488069	-2.76152	0.00575328	0.0263723
ENSMUSG00000028419	Chmp5	5318.75	-1.35134	0.120091	-11.2526	2.2494e-29	5.89649e-27
ENSMUSG00000038859	Baiap2l1	337.373	-1.35317	0.379157	-3.5689	0.000358484	0.00252359
ENSMUSG00000108435	Gm45051	20.7524	-1.35498	0.462329	-2.93077	0.00338124	0.0171008
ENSMUSG00000062169	Cnih4	6345.97	-1.35711	0.180593	-7.51473	5.70305e-14	2.80902e-12
ENSMUSG00000004568	Arhgef18	357.923	-1.35768	0.305946	-4.43766	9.09425e-06	9.87915e-05
ENSMUSG00000027082	Tfpi	634.968	-1.35829	0.327058	-4.15306	3.28054e-05	0.000308056
ENSMUSG00000044645	Gm7334	33.2681	-1.35964	0.372957	-3.64558	0.000266788	0.00193624
ENSMUSG00000018906	P4ha2	1279.71	-1.36082	0.272456	-4.99466	5.89406e-07	8.57604e-06
ENSMUSG00000083307	AA414768	111.415	-1.3635	0.472914	-2.88319	0.00393665	0.0194022
ENSMUSG00000086370	Ftx	100.076	-1.36387	0.423203	-3.22272	0.00126977	0.00748322
ENSMUSG00000034520	Gjc1	348.713	-1.36717	0.363511	-3.76101	0.000169227	0.00131126
ENSMUSG00000024664	Fads3	222.58	-1.37108	0.390048	-3.51515	0.000439505	0.00302106
ENSMUSG00000033389	Arhgap44	173.317	-1.37176	0.463757	-2.95792	0.00309721	0.01593
ENSMUSG00000017466	Timp2	1365.14	-1.37246	0.160605	-8.54558	1.27891e-17	1.01434e-15
ENSMUSG00000026107	Nabp1	1498.38	-1.37263	0.276268	-4.96849	6.74759e-07	9.72583e-06
ENSMUSG00000033306	Lpp	8056.68	-1.37267	0.167609	-8.18967	2.61937e-16	1.76135e-14
ENSMUSG00000097391	Mirg	108.461	-1.37386	0.460166	-2.98558	0.00283039	0.0148139
ENSMUSG00000013921	Clip3	244.308	-1.37595	0.498413	-2.76066	0.00576852	0.0264343
ENSMUSG00000029135	Fosl2	509.378	-1.37668	0.314526	-4.37699	1.20329e-05	0.000126858
ENSMUSG00000078670	Fam174b	177.33	-1.37759	0.477466	-2.88522	0.0039114	0.0193196
ENSMUSG00000064043	Trerf1	96.4385	-1.37799	0.546242	-2.52268	0.0116466	0.0463764
ENSMUSG00000022010	Tsc22d1	25756.5	-1.3782	0.165552	-8.32489	8.44071e-17	6.01585e-15
ENSMUSG00000056214	Pard6g	591.2	-1.37936	0.346515	-3.98066	6.8723e-05	0.000597453
ENSMUSG00000063160	Numbl	378.951	-1.38265	0.296767	-4.65905	3.17677e-06	3.86257e-05
ENSMUSG00000038459	Abhd17c	214.718	-1.3842	0.404626	-3.42095	0.000624036	0.00408436
ENSMUSG00000046432	Bex3	52678.2	-1.38475	0.200443	-6.90845	4.89978e-12	1.81727e-10
ENSMUSG00000061751	Kalrn	545.181	-1.38548	0.372925	-3.71518	0.00020306	0.0015425
ENSMUSG00000027035	Cers6	1224.75	-1.38748	0.203899	-6.80473	1.01241e-11	3.53454e-10
ENSMUSG00000000901	Mmp11	524.94	-1.38775	0.324535	-4.27611	1.90184e-05	0.000189645
ENSMUSG00000067786	Nnat	5710.17	-1.38834	0.552966	-2.51071	0.0120489	0.0476285
ENSMUSG00000050471	Fam118b	3409.53	-1.39122	0.124213	-11.2002	4.06687e-29	1.0483e-26
ENSMUSG00000006445	Epha2	551.797	-1.39315	0.319699	-4.3577	1.31439e-05	0.000137354
ENSMUSG00000010830	Kdelr3	618.34	-1.3944	0.379662	-3.67275	0.000239957	0.00176974
ENSMUSG00000000184	Ccnd2	11539.9	-1.39635	0.282287	-4.94657	7.55314e-07	1.07333e-05
ENSMUSG00000024659	Anxa1	27289.9	-1.40009	0.235772	-5.9383	2.87985e-09	6.50215e-08
ENSMUSG00000023904	Hcfc1r1	4199.15	-1.40011	0.262392	-5.33595	9.50456e-08	1.61182e-06
ENSMUSG00000029787	Avl9	335.122	-1.40127	0.340124	-4.11989	3.7905e-05	0.000350202
ENSMUSG00000039328	Rnf122	328.674	-1.40332	0.380625	-3.68689	0.000227015	0.00169532
ENSMUSG00000025650	Col7a1	228.854	-1.40591	0.422998	-3.32369	0.000888362	0.00552449
ENSMUSG00000033658	Ddx19b	576.908	-1.4085	0.256112	-5.49955	3.80772e-08	6.92011e-07
ENSMUSG00000027230	Creb3l1	1526.69	-1.41108	0.235862	-5.98264	2.19553e-09	5.04548e-08
ENSMUSG00000062761	Zfp512	655.996	-1.4136	0.222372	-6.35692	2.05842e-10	5.72582e-09
ENSMUSG00000031239	Itm2a	2619.3	-1.41535	0.274117	-5.16332	2.42606e-07	3.79388e-06
ENSMUSG00000006720	Zfp184	133.408	-1.41711	0.526076	-2.69374	0.00706552	0.0311338
ENSMUSG00000041625	Ggact	122.723	-1.41968	0.404663	-3.5083	0.000450981	0.00308622
ENSMUSG00000029470	P2rx4	757.079	-1.41994	0.26727	-5.31275	1.07981e-07	1.80935e-06
ENSMUSG00000022519	Srl	101.204	-1.42051	0.51429	-2.76208	0.00574338	0.0263426
ENSMUSG00000005447	Pafah1b3	2062.67	-1.42509	0.213096	-6.68754	2.26947e-11	7.45215e-10
ENSMUSG00000031879	Fam96b	3507.17	-1.4265	0.22585	-6.31612	2.68212e-10	7.25205e-09
ENSMUSG00000003444	Med29	3561.46	-1.42721	0.226631	-6.2975	3.02477e-10	8.15003e-09
ENSMUSG00000049580	Tsku	1053.78	-1.42735	0.239524	-5.9591	2.53631e-09	5.76861e-08
ENSMUSG00000032041	Tirap	747.047	-1.42831	0.270487	-5.28053	1.28811e-07	2.11935e-06
ENSMUSG00000046314	Stxbp6	226.941	-1.43039	0.435684	-3.28309	0.00102677	0.00621287
ENSMUSG00000035372	1810055G02Rik	2596.5	-1.43606	0.172909	-8.30525	9.96055e-17	6.97059e-15
ENSMUSG00000037315	Jade3	745.461	-1.43722	0.312539	-4.59855	4.2545e-06	5.01144e-05
ENSMUSG00000026042	Col5a2	290.836	-1.44194	0.548281	-2.62992	0.00854047	0.0361387
ENSMUSG00000073234	Gm8773	98.3978	-1.44364	0.565636	-2.55224	0.0107031	0.0433905
ENSMUSG00000018401	Mtmr4	817.553	-1.445	0.285254	-5.06565	4.07004e-07	6.07012e-06
ENSMUSG00000050737	Ptges	2190.67	-1.44619	0.227683	-6.35177	2.12849e-10	5.88895e-09
ENSMUSG00000031595	Pdgfrl	291.317	-1.44688	0.464246	-3.11663	0.00182933	0.0101955
ENSMUSG00000042942	Greb1l	553.684	-1.44902	0.310182	-4.67153	2.98967e-06	3.6523e-05
ENSMUSG00000005148	Klf5	515.824	-1.45207	0.283599	-5.12016	3.05274e-07	4.68389e-06
ENSMUSG00000050288	Fzd2	847.141	-1.4522	0.340302	-4.2674	1.97767e-05	0.00019632
ENSMUSG00000102657	Gm37899	251.191	-1.45333	0.496973	-2.92436	0.00345165	0.017383
ENSMUSG00000024912	Fosl1	629.29	-1.45406	0.474204	-3.06631	0.00216715	0.0118143
ENSMUSG00000024423	Impact	13385.9	-1.4547	0.176792	-8.22828	1.89916e-16	1.29967e-14
ENSMUSG00000003500	Impdh1	2230.74	-1.4548	0.235932	-6.16618	6.99578e-10	1.77663e-08
ENSMUSG00000030301	Ccdc91	674.781	-1.45582	0.231433	-6.29047	3.16514e-10	8.51339e-09
ENSMUSG00000040711	Sh3pxd2b	241.654	-1.45706	0.386388	-3.77097	0.000162615	0.00126541
ENSMUSG00000053746	Ptrh1	581.176	-1.45858	0.261749	-5.57246	2.51166e-08	4.75463e-07
ENSMUSG00000055447	Cd47	4176.4	-1.46274	0.193027	-7.5779	3.51183e-14	1.75773e-12
ENSMUSG00000041420	Meis3	901.48	-1.46412	0.312652	-4.68291	2.82833e-06	3.48549e-05
ENSMUSG00000012017	Scarf2	135.386	-1.46441	0.525762	-2.78531	0.00534759	0.0248964
ENSMUSG00000044447	Dock5	951.858	-1.46824	0.210739	-6.96708	3.23577e-12	1.22959e-10
ENSMUSG00000073700	Klhl21	988.42	-1.46928	0.218121	-6.73607	1.62727e-11	5.49505e-10
ENSMUSG00000068566	Myadm	17803.8	-1.4694	0.176915	-8.30568	9.92472e-17	6.97059e-15
ENSMUSG00000020099	Unc5b	2046.2	-1.46996	0.22409	-6.55968	5.3922e-11	1.66127e-09
ENSMUSG00000079020	Slc45a4	84.7484	-1.47053	0.50248	-2.92655	0.00342741	0.0172947
ENSMUSG00000023495	Pcbp4	9234.85	-1.47069	0.14773	-9.95531	2.39082e-23	3.58994e-21
ENSMUSG00000033781	Asb13	586.5	-1.47103	0.330081	-4.45657	8.3283e-06	9.18072e-05
ENSMUSG00000055320	Tead1	1494.6	-1.47139	0.214231	-6.86823	6.50034e-12	2.34893e-10
ENSMUSG00000031673	Cdh11	471.55	-1.47523	0.524002	-2.81532	0.00487294	0.0230968
ENSMUSG00000026159	Agfg1	781.599	-1.47904	0.224767	-6.58031	4.69472e-11	1.47511e-09
ENSMUSG00000009621	Vav2	614.028	-1.48457	0.292573	-5.0742	3.89124e-07	5.8429e-06
ENSMUSG00000079037	Prnp	3122.69	-1.48575	0.192086	-7.73485	1.03525e-14	5.54719e-13
ENSMUSG00000022898	Dscr3	2696.2	-1.48655	0.154879	-9.59815	8.1395e-22	1.04038e-19
ENSMUSG00000045763	Basp1	2124.01	-1.48918	0.199915	-7.44907	9.40027e-14	4.44601e-12
ENSMUSG00000029313	Aff1	835.383	-1.49382	0.247965	-6.02431	1.69837e-09	4.01022e-08
ENSMUSG00000003199	Mpnd	421.077	-1.49428	0.274991	-5.43391	5.51318e-08	9.72256e-07
ENSMUSG00000006311	Etv2	106.715	-1.4951	0.596213	-2.50767	0.0121531	0.047998
ENSMUSG00000040043	Rbms2	3847.57	-1.49657	0.173057	-8.64786	5.24748e-18	4.41032e-16
ENSMUSG00000032226	Gcnt3	13.8588	-1.49995	0.546278	-2.74577	0.00603694	0.027542
ENSMUSG00000084941	Gm11944	14.41	-1.50509	0.521758	-2.88465	0.00391851	0.0193418
ENSMUSG00000000948	Gm38393	52.9034	-1.50683	0.455484	-3.30819	0.000939009	0.00579055
ENSMUSG00000023043	Krt18	70203	-1.5116	0.254729	-5.93413	2.9541e-09	6.66007e-08
ENSMUSG00000006519	Cyba	7091.68	-1.51217	0.186926	-8.08966	5.98333e-16	3.77707e-14
ENSMUSG00000039463	Slc9a8	376.449	-1.51218	0.306858	-4.92794	8.31004e-07	1.16539e-05
ENSMUSG00000025764	Jade1	663.947	-1.51385	0.31487	-4.80786	1.52554e-06	2.008e-05
ENSMUSG00000022533	Atp13a3	357.046	-1.51491	0.307011	-4.93439	8.04015e-07	1.13147e-05
ENSMUSG00000021143	Pacs2	474.333	-1.51528	0.28974	-5.2298	1.69693e-07	2.72249e-06
ENSMUSG00000060206	Zfp462	314.803	-1.51714	0.375445	-4.04092	5.32426e-05	0.000475707
ENSMUSG00000067212	H2-T23	133.979	-1.51861	0.595316	-2.55093	0.0107437	0.0435207
ENSMUSG00000056820	Tsnax	2732.24	-1.51871	0.154808	-9.81027	1.01699e-22	1.42989e-20
ENSMUSG00000036617	Etl4	695.12	-1.51894	0.271518	-5.59426	2.21562e-08	4.24094e-07
ENSMUSG00000038894	Irs2	698.946	-1.51963	0.317719	-4.78295	1.72738e-06	2.24879e-05
ENSMUSG00000032491	Nradd	2098.91	-1.52	0.201081	-7.55911	4.05831e-14	2.0247e-12
ENSMUSG00000028464	Tpm2	16932.7	-1.52008	0.159407	-9.53583	1.48684e-21	1.7826e-19
ENSMUSG00000005533	Igf1r	1065.9	-1.52219	0.218265	-6.97406	3.07932e-12	1.17592e-10
ENSMUSG00000039960	Rhou	445.307	-1.52764	0.259073	-5.89654	3.712e-09	8.18971e-08
ENSMUSG00000039470	Zdhhc2	301.071	-1.52809	0.319947	-4.77608	1.78742e-06	2.31526e-05
ENSMUSG00000013236	Ptprs	553.727	-1.52949	0.285795	-5.35169	8.7135e-08	1.48417e-06
ENSMUSG00000026072	Il1r1	80.4802	-1.53095	0.612084	-2.50121	0.0123769	0.0486581
ENSMUSG00000039116	Adgrg6	11.3044	-1.53272	0.599966	-2.55469	0.0106284	0.0431553
ENSMUSG00000039286	Fndc3b	704.807	-1.53363	0.264556	-5.79699	6.75177e-09	1.43241e-07
ENSMUSG00000028128	F3	4978.04	-1.53388	0.452254	-3.39163	0.000694786	0.00447772
ENSMUSG00000030539	Sema4b	325.43	-1.53488	0.314671	-4.87772	1.07318e-06	1.46364e-05
ENSMUSG00000030471	Zdhhc13	2499.64	-1.5373	0.182151	-8.43969	3.18183e-17	2.40049e-15
ENSMUSG00000020536	Llgl1	487.903	-1.53755	0.317017	-4.85005	1.23432e-06	1.65639e-05
ENSMUSG00000041189	Chrnb1	518.129	-1.53799	0.312649	-4.91922	8.68883e-07	1.21283e-05
ENSMUSG00000023830	Igf2r	3186	-1.5393	0.25694	-5.99089	2.08701e-09	4.81756e-08
ENSMUSG00000020674	Pxdn	1602.11	-1.54029	0.299296	-5.14639	2.65544e-07	4.11102e-06
ENSMUSG00000070327	Rnf213	197.824	-1.54129	0.365152	-4.22095	2.4328e-05	0.00023664
ENSMUSG00000032380	Dapk2	156.038	-1.54216	0.535913	-2.87764	0.00400668	0.0197055
ENSMUSG00000045136	Tubb2b	456.368	-1.54326	0.326865	-4.72141	2.34217e-06	2.94026e-05
ENSMUSG00000022272	Myo10	1642.1	-1.54439	0.214645	-7.1951	6.24139e-13	2.56046e-11
ENSMUSG00000020170	Frs2	361.153	-1.54601	0.349013	-4.42966	9.43823e-06	0.000102097
ENSMUSG00000041889	Shisa4	1482.43	-1.54752	0.268816	-5.75681	8.57168e-09	1.78803e-07
ENSMUSG00000031861	Lpar2	439.389	-1.55038	0.385756	-4.01906	5.84311e-05	0.000516693
ENSMUSG00000050271	Prag1	1136.95	-1.55065	0.285119	-5.4386	5.37019e-08	9.48121e-07
ENSMUSG00000060477	Irak2	770.732	-1.55222	0.283361	-5.4779	4.30403e-08	7.72229e-07
ENSMUSG00000025212	Sfxn3	1361.64	-1.55403	0.283285	-5.48574	4.11744e-08	7.43061e-07
ENSMUSG00000043987	Cep164	962.477	-1.55424	0.236816	-6.5631	5.27016e-11	1.63343e-09
ENSMUSG00000039239	Tgfb2	4234	-1.55446	0.230918	-6.73163	1.6777e-11	5.65301e-10
ENSMUSG00000028518	Prkaa2	778.995	-1.55989	0.326887	-4.77194	1.82455e-06	2.35684e-05
ENSMUSG00000044042	Fmn1	120.066	-1.56176	0.398064	-3.92338	8.73146e-05	0.000735116
ENSMUSG00000016262	Sertad4	84.6167	-1.56258	0.561293	-2.78389	0.00537116	0.0249851
ENSMUSG00000027224	Duoxa1	20.3159	-1.56723	0.588217	-2.66437	0.00771327	0.0334624
ENSMUSG00000022816	Fstl1	7293.53	-1.57136	0.205313	-7.65348	1.95611e-14	1.00509e-12
ENSMUSG00000068923	Syt11	150.524	-1.57159	0.523559	-3.00174	0.00268446	0.0142087
ENSMUSG00000028645	Slc2a1	65586.5	-1.57159	0.252812	-6.21643	5.08593e-10	1.3287e-08
ENSMUSG00000047181	Samd14	111.566	-1.57178	0.573749	-2.7395	0.00615332	0.0279247
ENSMUSG00000047067	Dusp28	101.546	-1.57375	0.602946	-2.6101	0.00905151	0.0378455
ENSMUSG00000067925	Rtl8a	159.718	-1.57599	0.390391	-4.03696	5.41481e-05	0.000483239
ENSMUSG00000026437	Cdk18	499.717	-1.57874	0.302019	-5.22728	1.72022e-07	2.75699e-06
ENSMUSG00000052353	Cemip	24.8198	-1.57894	0.631146	-2.5017	0.0123599	0.0486084
ENSMUSG00000065503	Mir351	10.5882	-1.57914	0.622328	-2.53747	0.0111657	0.0448425
ENSMUSG00000024055	Cyp4f13	241.776	-1.5804	0.36639	-4.31343	1.60743e-05	0.000163879
ENSMUSG00000047714	Ppp1r2	6017.23	-1.58095	0.114381	-13.8218	1.88407e-43	1.61884e-40
ENSMUSG00000040322	Slc25a24	2735.09	-1.58176	0.253236	-6.24618	4.20601e-10	1.11197e-08
ENSMUSG00000027276	Jag1	71.7954	-1.58204	0.576006	-2.74657	0.00602214	0.0274826
ENSMUSG00000028807	Zbtb8a	76.7186	-1.58222	0.61028	-2.59262	0.00952483	0.0393985
ENSMUSG00000032436	Cmtm7	6628.93	-1.58233	0.155328	-10.187	2.26568e-24	3.72777e-22
ENSMUSG00000067276	Capn6	2623.42	-1.58246	0.30458	-5.19554	2.04129e-07	3.23801e-06
ENSMUSG00000025278	Flnb	7316.66	-1.58445	0.159849	-9.91214	3.68668e-23	5.48252e-21
ENSMUSG00000039934	Gsap	321.55	-1.5852	0.431353	-3.67496	0.000237886	0.00175867
ENSMUSG00000055745	Rtl6	92.7394	-1.58573	0.525064	-3.02006	0.00252723	0.0134966
ENSMUSG00000038530	Rgs4	746.337	-1.58711	0.402839	-3.93982	8.15419e-05	0.000691786
ENSMUSG00000002602	Axl	4281.87	-1.58851	0.289939	-5.47877	4.28302e-08	7.69353e-07
ENSMUSG00000025743	Sdc3	163.94	-1.58904	0.525578	-3.02341	0.00249941	0.0133711
ENSMUSG00000021823	Vcl	2632.07	-1.58926	0.229495	-6.92501	4.35952e-12	1.6405e-10
ENSMUSG00000043388	Tmem130	161.007	-1.58974	0.454134	-3.50059	0.000464225	0.00316147
ENSMUSG00000001751	Naglu	362.991	-1.59021	0.431412	-3.68606	0.000227756	0.0016984
ENSMUSG00000023224	Serping1	151.444	-1.59888	0.597571	-2.67562	0.00745906	0.0325697
ENSMUSG00000038729	Akap2	1093.12	-1.59919	0.20678	-7.73379	1.04388e-14	5.5671e-13
ENSMUSG00000036046	5031439G07Rik	384.534	-1.59959	0.301319	-5.30864	1.10447e-07	1.84867e-06
ENSMUSG00000097033	Gm26819	62.1425	-1.60204	0.60888	-2.63112	0.00851041	0.0360641
ENSMUSG00000027247	Arhgap1	10190.4	-1.60391	0.151551	-10.5833	3.562e-26	6.88624e-24
ENSMUSG00000053980	Gm9930	9.03327	-1.60777	0.600872	-2.67573	0.00745677	0.0325689
ENSMUSG00000022687	Boc	168.329	-1.60815	0.494805	-3.25006	0.00115379	0.00687652
ENSMUSG00000029869	Ephb6	171.499	-1.60847	0.597118	-2.69373	0.0070658	0.0311338
ENSMUSG00000025207	Sema4g	24.7516	-1.61278	0.641975	-2.51221	0.0119977	0.0474935
ENSMUSG00000017721	Pigt	192.918	-1.61341	0.334831	-4.81859	1.44577e-06	1.91441e-05
ENSMUSG00000041935	AW549877	481.68	-1.61431	0.354419	-4.55482	5.24314e-06	6.04701e-05
ENSMUSG00000020814	Mxra7	137.337	-1.61714	0.438641	-3.6867	0.000227184	0.00169577
ENSMUSG00000007989	Fzd3	290.439	-1.61936	0.308136	-5.25534	1.47749e-07	2.40282e-06
ENSMUSG00000045045	Lrfn4	172.823	-1.62579	0.345862	-4.70069	2.59278e-06	3.21829e-05
ENSMUSG00000058420	Syt17	60.5879	-1.62808	0.650441	-2.50304	0.012313	0.0484687
ENSMUSG00000026305	Lrrfip1	7423.59	-1.62851	0.131694	-12.3659	3.9986e-35	1.76693e-32
ENSMUSG00000021990	Spata13	819.862	-1.62948	0.207087	-7.86855	3.58771e-15	2.07818e-13
ENSMUSG00000082746	Rps12-ps1	9.33551	-1.6305	0.651519	-2.50261	0.0123283	0.0485039
ENSMUSG00000015579	Nkx2-5	183.39	-1.63072	0.548874	-2.97102	0.0029681	0.0153866
ENSMUSG00000081355	Gm15264	16.9289	-1.63085	0.585375	-2.78599	0.00533638	0.0248592
ENSMUSG00000042515	Mum1l1	2832.8	-1.63295	0.208646	-7.82643	5.01922e-15	2.78234e-13
ENSMUSG00000000125	Wnt3	440.548	-1.63499	0.553165	-2.95571	0.00311953	0.0160077
ENSMUSG00000029153	Ociad2	1665.53	-1.63548	0.483718	-3.38105	0.00072209	0.00461987
ENSMUSG00000050064	Zfp697	33.0288	-1.63716	0.622723	-2.62903	0.0085628	0.036196
ENSMUSG00000027820	Mme	686.156	-1.63853	0.487793	-3.35907	0.000782043	0.0049408
ENSMUSG00000045140	Pigw	65.3286	-1.63904	0.572153	-2.86469	0.00417423	0.0203591
ENSMUSG00000097183	Gm17501	74.9945	-1.64024	0.503841	-3.25547	0.00113204	0.00677035
ENSMUSG00000020836	Coro6	41.3969	-1.64158	0.645168	-2.54442	0.0109459	0.0441087
ENSMUSG00000020453	Patz1	903.296	-1.64539	0.209691	-7.84676	4.2692e-15	2.42748e-13
ENSMUSG00000030465	Psd3	139.326	-1.64944	0.431957	-3.81854	0.000134243	0.00107131
ENSMUSG00000100691	2010320M18Rik	385.672	-1.64994	0.291749	-5.65536	1.55521e-08	3.08767e-07
ENSMUSG00000025437	Usp33	1081.64	-1.65086	0.281077	-5.87334	4.27102e-09	9.3829e-08
ENSMUSG00000103839	Gm37607	8.46608	-1.65158	0.596031	-2.77096	0.0055891	0.0258399
ENSMUSG00000056481	Cd248	853.421	-1.65197	0.450131	-3.66996	0.000242585	0.00178234
ENSMUSG00000046610	Oacyl	35.4445	-1.65212	0.64417	-2.56473	0.0103257	0.0421698
ENSMUSG00000003352	Cacnb3	244.567	-1.65959	0.354057	-4.68736	2.76751e-06	3.41871e-05
ENSMUSG00000022505	Emp2	134.327	-1.66168	0.616022	-2.69744	0.00698757	0.0308947
ENSMUSG00000030782	Tgfb1i1	1909.4	-1.66258	0.171113	-9.71626	2.57048e-22	3.39787e-20
ENSMUSG00000097789	Gm2115	15.0385	-1.6635	0.601017	-2.7678	0.00564356	0.0260197
ENSMUSG00000037217	Syn1	195.656	-1.66408	0.468132	-3.55472	0.000378383	0.00264441
ENSMUSG00000003032	Klf4	187.449	-1.66488	0.482586	-3.4499	0.000560787	0.00372397
ENSMUSG00000047182	Irs3	34.4612	-1.66529	0.666034	-2.50031	0.0124086	0.0487333
ENSMUSG00000041959	S100a10	53242.2	-1.66573	0.228709	-7.28317	3.26062e-13	1.41654e-11
ENSMUSG00000056870	Gulp1	235.294	-1.66901	0.410391	-4.06689	4.76454e-05	0.00042967
ENSMUSG00000030780	BC017158	395.244	-1.67263	0.277109	-6.03602	1.57962e-09	3.74699e-08
ENSMUSG00000000374	Trappc10	67.2447	-1.67269	0.5416	-3.08843	0.00201214	0.0110826
ENSMUSG00000034394	Lif	51.7135	-1.67454	0.604717	-2.76913	0.00562065	0.0259489
ENSMUSG00000031242	2610002M06Rik	319.754	-1.67534	0.336731	-4.97532	6.51383e-07	9.41523e-06
ENSMUSG00000072812	Ahnak2	311.25	-1.67627	0.528279	-3.17308	0.00150831	0.0086655
ENSMUSG00000039208	Metrnl	61.4583	-1.67667	0.664679	-2.52253	0.0116515	0.0463841
ENSMUSG00000040374	Pex2	1170.23	-1.67901	0.253468	-6.62415	3.49247e-11	1.11831e-09
ENSMUSG00000026773	Pfkfb3	515.085	-1.6815	0.304557	-5.52112	3.36841e-08	6.2241e-07
ENSMUSG00000028381	Ugcg	1219.47	-1.68197	0.226504	-7.42578	1.12115e-13	5.2071e-12
ENSMUSG00000004891	Nes	625.433	-1.68266	0.292097	-5.76062	8.38055e-09	1.75391e-07
ENSMUSG00000097451	Rian	436.423	-1.68289	0.382821	-4.39603	1.10247e-05	0.000117349
ENSMUSG00000038732	Mboat1	100.032	-1.68374	0.644212	-2.61364	0.00895824	0.0375673
ENSMUSG00000037568	Vash2	145.455	-1.68552	0.600048	-2.80898	0.00496993	0.0234487
ENSMUSG00000030000	Add2	147.388	-1.68586	0.618827	-2.72428	0.00644417	0.0289053
ENSMUSG00000027737	Slc7a11	490.111	-1.68725	0.398583	-4.23312	2.30474e-05	0.000225888
ENSMUSG00000022587	Ly6e	6043.1	-1.68853	0.240566	-7.01901	2.2345e-12	8.6831e-11
ENSMUSG00000030353	Tead4	664.827	-1.68986	0.212262	-7.96117	1.70424e-15	1.00988e-13
ENSMUSG00000099632	2900093K20Rik	47.3516	-1.69026	0.523523	-3.22863	0.00124384	0.00734907
ENSMUSG00000071552	Tigit	88.8171	-1.6915	0.629266	-2.68805	0.00718711	0.0315873
ENSMUSG00000024033	Rsph1	68.2295	-1.69165	0.662577	-2.55314	0.0106757	0.0433133
ENSMUSG00000067365	Tmem128	2304.95	-1.69168	0.187787	-9.0085	2.08896e-19	2.03195e-17
ENSMUSG00000068250	Amn1	461.695	-1.69249	0.250413	-6.75878	1.39162e-11	4.71993e-10
ENSMUSG00000037552	Plekhg2	1517.32	-1.69272	0.234929	-7.20521	5.79524e-13	2.40293e-11
ENSMUSG00000030671	Pde3b	82.3802	-1.69387	0.557293	-3.03947	0.00236996	0.0127536
ENSMUSG00000060716	Plekhh1	39.7831	-1.69641	0.604621	-2.80574	0.0050201	0.023635
ENSMUSG00000105050	Gm42482	17.6006	-1.69745	0.64845	-2.6177	0.00885248	0.0372247
ENSMUSG00000044676	Zfp612	58.0477	-1.69849	0.666042	-2.55013	0.0107684	0.0435865
ENSMUSG00000028555	Ttc39a	331.975	-1.70093	0.505058	-3.36779	0.000757724	0.00481074
ENSMUSG00000054408	Spcs3	6719.21	-1.70108	0.216548	-7.85541	3.98464e-15	2.29095e-13
ENSMUSG00000028793	Rnf19b	219.819	-1.70154	0.380757	-4.46884	7.86451e-06	8.69904e-05
ENSMUSG00000038587	Akap12	3289.25	-1.70162	0.177436	-9.59005	8.80409e-22	1.10703e-19
ENSMUSG00000024388	Myo7b	20.3056	-1.7035	0.589544	-2.88952	0.00385836	0.0191138
ENSMUSG00000052397	Ezr	3313.99	-1.70842	0.24896	-6.86223	6.77936e-12	2.43836e-10
ENSMUSG00000086127	Gm11934	24.6879	-1.70913	0.652407	-2.61973	0.00879986	0.0370841
ENSMUSG00000026036	Nif3l1	1721.01	-1.70961	0.2088	-8.18776	2.66125e-16	1.78177e-14
ENSMUSG00000024041	Cryaa	430.919	-1.71039	0.586173	-2.91789	0.00352413	0.0176732
ENSMUSG00000085936	2610307P16Rik	21.5529	-1.71095	0.66198	-2.58459	0.00974936	0.0401768
ENSMUSG00000048126	Col6a3	55.4636	-1.71133	0.657026	-2.60466	0.00919664	0.0383074
ENSMUSG00000022306	Zfpm2	25.36	-1.71338	0.665494	-2.5746	0.0100357	0.0412033
ENSMUSG00000085271	E130006D01Rik	18.7601	-1.71385	0.666044	-2.57318	0.0100768	0.0413172
ENSMUSG00000024074	Crim1	500.212	-1.71406	0.269063	-6.37047	1.88449e-10	5.27999e-09
ENSMUSG00000035799	Twist1	37.4803	-1.71459	0.584961	-2.93112	0.00337737	0.0170966
ENSMUSG00000046743	Fat4	120.023	-1.71605	0.663783	-2.58525	0.00973075	0.0401215
ENSMUSG00000107225	Gm43637	15.0031	-1.71804	0.665803	-2.58041	0.00986836	0.0406131
ENSMUSG00000049985	Ankrd55	14.8552	-1.72032	0.62979	-2.73158	0.00630323	0.0284049
ENSMUSG00000022583	Ly6f	19.4097	-1.72046	0.651857	-2.63932	0.00830714	0.0354227
ENSMUSG00000092247	Gm20426	12.2682	-1.72268	0.665763	-2.58752	0.00966685	0.0398793
ENSMUSG00000032495	Lrrc2	22.4343	-1.72772	0.635333	-2.71939	0.00654025	0.0292853
ENSMUSG00000057286	St6galnac2	42.4617	-1.72783	0.660148	-2.61734	0.00886192	0.0372543
ENSMUSG00000021732	Fgf10	998.572	-1.72797	0.45754	-3.77665	0.000158954	0.00124286
ENSMUSG00000037995	Igsf9	456.952	-1.7326	0.657342	-2.63576	0.00839484	0.0357081
ENSMUSG00000024891	Slc29a2	740.686	-1.73358	0.318649	-5.44039	5.31629e-08	9.4291e-07
ENSMUSG00000046179	E2f8	605.64	-1.73573	0.43563	-3.98441	6.76466e-05	0.000589421
ENSMUSG00000053192	Mllt11	1121.03	-1.73732	0.21379	-8.12633	4.425e-16	2.88764e-14
ENSMUSG00000022184	Fbxo4	352.175	-1.7383	0.407375	-4.26707	1.98056e-05	0.00019648
ENSMUSG00000034532	Fbxo16	126.82	-1.73833	0.614488	-2.82891	0.00467063	0.0222951
ENSMUSG00000027962	Vcam1	723.174	-1.73878	0.656335	-2.64922	0.00806776	0.0346504
ENSMUSG00000020583	Matn3	178.329	-1.73944	0.503749	-3.453	0.000554387	0.0036878
ENSMUSG00000021822	Plau	207.474	-1.73963	0.555313	-3.1327	0.00173209	0.00974482
ENSMUSG00000039231	Suv39h1	9265.54	-1.74479	0.226578	-7.70061	1.3542e-14	7.09966e-13
ENSMUSG00000030584	Dpf1	125.072	-1.7454	0.456988	-3.81935	0.000133802	0.00106862
ENSMUSG00000047654	Tssk6	16.0245	-1.74695	0.616413	-2.83406	0.00459604	0.0220001
ENSMUSG00000038600	Atp6v0a4	15.0235	-1.74708	0.658373	-2.65363	0.00796311	0.0342797
ENSMUSG00000044041	Krt13	13.7888	-1.74859	0.596563	-2.93111	0.00337749	0.0170966
ENSMUSG00000025885	Myo5b	14.9496	-1.75118	0.612205	-2.86045	0.00423036	0.020568
ENSMUSG00000018470	Kcnab3	39.0401	-1.75156	0.649413	-2.69714	0.00699385	0.0309137
ENSMUSG00000036885	Arhgef26	93.601	-1.75182	0.477255	-3.67062	0.000241963	0.00177946
ENSMUSG00000032883	Acsl3	1365.81	-1.75314	0.338732	-5.17559	2.27193e-07	3.57091e-06
ENSMUSG00000030929	Eri2	180.829	-1.75334	0.370124	-4.73715	2.1674e-06	2.74538e-05
ENSMUSG00000015452	Ager	81.9526	-1.75362	0.608018	-2.88417	0.00392452	0.0193548
ENSMUSG00000017697	Ada	250.498	-1.75941	0.505018	-3.48385	0.000494264	0.00333375
ENSMUSG00000073293	Nudt10	18.8164	-1.76327	0.650365	-2.7112	0.00670392	0.0298712
ENSMUSG00000056749	Nfil3	681.547	-1.76649	0.304989	-5.792	6.9554e-09	1.47359e-07
ENSMUSG00000034612	Chst11	299.184	-1.76699	0.334181	-5.28754	1.23975e-07	2.04849e-06
ENSMUSG00000001211	Agpat3	659.355	-1.76948	0.220469	-8.02598	1.00715e-15	6.18119e-14
ENSMUSG00000028347	Tmeff1	376.54	-1.77321	0.322952	-5.49064	4.00484e-08	7.24432e-07
ENSMUSG00000009376	Met	85.2613	-1.77501	0.656036	-2.70566	0.00681692	0.03027
ENSMUSG00000035385	Ccl2	1469.23	-1.77508	0.657293	-2.70059	0.00692172	0.0306299
ENSMUSG00000086390	1810019D21Rik	35.5765	-1.77528	0.628993	-2.82241	0.00476639	0.0226961
ENSMUSG00000040046	Tph1	1355.35	-1.77565	0.666221	-2.66526	0.00769294	0.0333929
ENSMUSG00000004044	Cavin1	8689.48	-1.77568	0.192731	-9.21328	3.1632e-20	3.44522e-18
ENSMUSG00000041992	Rapgef5	94.9368	-1.77713	0.629778	-2.82184	0.00477493	0.0227298
ENSMUSG00000029012	Orc5	1343.71	-1.77723	0.236386	-7.51833	5.54788e-14	2.74133e-12
ENSMUSG00000026208	Des	777.749	-1.77807	0.45296	-3.92543	8.6574e-05	0.000730072
ENSMUSG00000026586	Prrx1	18.037	-1.77926	0.65466	-2.71783	0.00657115	0.0293896
ENSMUSG00000046694	Tent5b	276.857	-1.77942	0.540337	-3.29317	0.000990638	0.00603197
ENSMUSG00000105402	Gm3716	16.0322	-1.78124	0.665052	-2.67835	0.00739857	0.0323787
ENSMUSG00000026187	Xrcc5	897.499	-1.78137	0.329065	-5.41344	6.18258e-08	1.08412e-06
ENSMUSG00000100510	AV026068	207.244	-1.78622	0.63511	-2.81246	0.00491647	0.0232746
ENSMUSG00000109936	Gm45889	82.718	-1.79176	0.578399	-3.09779	0.00194967	0.0107961
ENSMUSG00000020105	Lrig3	353.782	-1.79257	0.351266	-5.10316	3.34034e-07	5.07982e-06
ENSMUSG00000024500	Ppp2r2b	75.0055	-1.79389	0.659553	-2.71986	0.00653086	0.0292518
ENSMUSG00000036390	Gadd45a	382.307	-1.79668	0.328276	-5.47307	4.42302e-08	7.91742e-07
ENSMUSG00000030583	Sipa1l3	95.8704	-1.79893	0.457476	-3.9323	8.41358e-05	0.000711451
ENSMUSG00000047963	Stbd1	698.354	-1.80144	0.336097	-5.35987	8.32807e-08	1.42638e-06
ENSMUSG00000021250	Fos	7670.08	-1.80359	0.341624	-5.27947	1.2956e-07	2.12941e-06
ENSMUSG00000058669	Nkx2-9	71.883	-1.80473	0.652137	-2.76741	0.00565043	0.0260398
ENSMUSG00000021469	Msx2	7140.1	-1.80505	0.165798	-10.8871	1.32868e-27	2.81497e-25
ENSMUSG00000020491	2810021J22Rik	137.877	-1.80536	0.541689	-3.33283	0.000859686	0.00536991
ENSMUSG00000056427	Slit3	366.426	-1.8071	0.437076	-4.13451	3.55709e-05	0.000330669
ENSMUSG00000048895	Cdk5r1	8.16211	-1.80761	0.660746	-2.73571	0.00622452	0.0281569
ENSMUSG00000029188	Slc34a2	22.9098	-1.81083	0.627022	-2.88799	0.00387712	0.0191822
ENSMUSG00000030522	Mtmr10	719.165	-1.81084	0.342656	-5.28472	1.25895e-07	2.07358e-06
ENSMUSG00000042474	Fcmr	49.2877	-1.81219	0.644456	-2.81196	0.00492399	0.0232959
ENSMUSG00000096965	3300005D01Rik	23.5728	-1.81276	0.664107	-2.72962	0.00634083	0.0285328
ENSMUSG00000021950	Anxa8	152.533	-1.81393	0.656782	-2.76185	0.00574754	0.0263538
ENSMUSG00000027506	Tpd52	589.307	-1.81521	0.374722	-4.84416	1.27151e-06	1.70345e-05
ENSMUSG00000020541	Tom1l1	352.136	-1.81645	0.203469	-8.92739	4.36167e-19	4.16405e-17
ENSMUSG00000106022	Gm42929	20.187	-1.81924	0.637811	-2.85232	0.0043402	0.0210161
ENSMUSG00000024899	Papss2	637.579	-1.81993	0.415075	-4.3846	1.162e-05	0.00012284
ENSMUSG00000038816	Ctnnal1	518.267	-1.821	0.34774	-5.23666	1.63504e-07	2.63138e-06
ENSMUSG00000023092	Fhl1	10865.1	-1.82196	0.238111	-7.65173	1.98291e-14	1.01549e-12
ENSMUSG00000042367	Gjb3	288.052	-1.82282	0.665754	-2.73798	0.00618169	0.0280134
ENSMUSG00000024851	Pitpnm1	145.091	-1.8241	0.530111	-3.44098	0.000579621	0.00383396
ENSMUSG00000060240	Cend1	55.1688	-1.82436	0.666158	-2.73864	0.00616946	0.0279733
ENSMUSG00000039683	Sdk1	108.335	-1.82477	0.642932	-2.8382	0.0045369	0.0217764
ENSMUSG00000022090	Pdlim2	2122.64	-1.82566	0.239471	-7.62371	2.46478e-14	1.2581e-12
ENSMUSG00000038916	Soga3	27.3407	-1.82696	0.663254	-2.75454	0.0058775	0.0269019
ENSMUSG00000032977	Fam207a	1376.61	-1.82811	0.192905	-9.4767	2.6245e-21	3.02914e-19
ENSMUSG00000026678	Rgs5	1057.6	-1.82846	0.657613	-2.78045	0.00542833	0.0251965
ENSMUSG00000022037	Clu	7177.65	-1.82897	0.496228	-3.68574	0.00022804	0.00169888
ENSMUSG00000075602	Ly6a	1992.09	-1.83002	0.489962	-3.73502	0.000187698	0.00143781
ENSMUSG00000026535	Ifi202b	164.423	-1.83009	0.544881	-3.3587	0.000783105	0.00494347
ENSMUSG00000020181	Nav3	83.2726	-1.83017	0.651019	-2.81124	0.00493508	0.0233199
ENSMUSG00000042751	Nmnat2	20.8581	-1.83022	0.657461	-2.78377	0.0053731	0.0249851
ENSMUSG00000020782	Llgl2	1075.13	-1.83056	0.294561	-6.21453	5.148e-10	1.34039e-08
ENSMUSG00000069833	Ahnak	13111.7	-1.83163	0.148843	-12.3058	8.43285e-35	3.52493e-32
ENSMUSG00000087179	Gm14230	377.547	-1.83296	0.306255	-5.98508	2.16278e-09	4.97762e-08
ENSMUSG00000051236	Msrb3	241.188	-1.83447	0.46257	-3.96582	7.31449e-05	0.000630228
ENSMUSG00000040152	Thbs1	7638.87	-1.83701	0.302172	-6.07935	1.20671e-09	2.92066e-08
ENSMUSG00000019842	Traf3ip2	707.896	-1.83834	0.270696	-6.79116	1.11238e-11	3.8574e-10
ENSMUSG00000035969	Rusc2	957.151	-1.84065	0.266786	-6.89936	5.22383e-12	1.92361e-10
ENSMUSG00000058254	Tspan7	596.024	-1.84472	0.364359	-5.06292	4.12879e-07	6.15181e-06
ENSMUSG00000105643	Gm42611	26.7767	-1.84673	0.621517	-2.97133	0.00296514	0.0153786
ENSMUSG00000045827	Serpinb9	2477.04	-1.84675	0.288257	-6.40662	1.48785e-10	4.26922e-09
ENSMUSG00000031548	Sfrp1	150.754	-1.84869	0.65785	-2.8102	0.00495101	0.0233737
ENSMUSG00000023249	Parp3	626.134	-1.84911	0.275994	-6.69983	2.08666e-11	6.89579e-10
ENSMUSG00000030499	Kctd15	167.62	-1.84984	0.655021	-2.82409	0.0047415	0.0226124
ENSMUSG00000087484	2900089D17Rik	14.1099	-1.85095	0.663734	-2.78869	0.00529213	0.0247051
ENSMUSG00000029660	Tex26	14.2337	-1.8526	0.658984	-2.8113	0.00493417	0.0233199
ENSMUSG00000032035	Ets1	586.275	-1.85722	0.32986	-5.63032	1.79876e-08	3.50814e-07
ENSMUSG00000031750	Il34	127.933	-1.85742	0.636192	-2.91959	0.00350492	0.0176112
ENSMUSG00000021306	Gpr137b	1732.79	-1.86079	0.257098	-7.23765	4.56517e-13	1.92909e-11
ENSMUSG00000024242	Map4k3	313.586	-1.86637	0.412474	-4.52481	6.0449e-06	6.86973e-05
ENSMUSG00000002885	Adgre5	450.511	-1.86819	0.336478	-5.5522	2.82101e-08	5.29487e-07
ENSMUSG00000021791	Dydc2	28.2818	-1.87318	0.660294	-2.83688	0.00455562	0.0218451
ENSMUSG00000085945	2310014F06Rik	30.5244	-1.87734	0.586964	-3.19838	0.00138201	0.00802939
ENSMUSG00000031834	Pik3r2	929.69	-1.87855	0.307277	-6.11353	9.74483e-10	2.41142e-08
ENSMUSG00000055723	Rras2	2282.13	-1.88034	0.20508	-9.16882	4.78229e-20	5.13631e-18
ENSMUSG00000104843	Gm5308	10.0948	-1.88077	0.57828	-3.25234	0.00114458	0.00683476
ENSMUSG00000027840	Wnt2b	44.0741	-1.88181	0.61681	-3.05088	0.00228173	0.0123475
ENSMUSG00000015143	Actn1	1984.21	-1.88258	0.208217	-9.04141	1.54662e-19	1.53334e-17
ENSMUSG00000003545	Fosb	350.132	-1.88573	0.515984	-3.65463	0.000257557	0.00187718
ENSMUSG00000037251	Pomk	323.933	-1.88903	0.328326	-5.75352	8.74043e-09	1.81693e-07
ENSMUSG00000086644	Gm13470	43.8064	-1.89425	0.661278	-2.86453	0.00417628	0.0203627
ENSMUSG00000041741	Pde3a	51.2069	-1.89429	0.621338	-3.04873	0.00229807	0.0124099
ENSMUSG00000085766	2810430I11Rik	17.1795	-1.89669	0.660472	-2.87172	0.00408245	0.0199997
ENSMUSG00000008136	Fhl2	4407.58	-1.89966	0.137304	-13.8354	1.55886e-43	1.41819e-40
ENSMUSG00000026421	Csrp1	23255.4	-1.90057	0.162167	-11.7198	1.00889e-31	3.39205e-29
ENSMUSG00000029231	Pdgfra	26.6497	-1.90398	0.665036	-2.86298	0.00419677	0.0204484
ENSMUSG00000046572	Zfp518b	217.133	-1.90415	0.406733	-4.68156	2.84694e-06	3.50564e-05
ENSMUSG00000001349	Cnn1	2032.61	-1.91276	0.462638	-4.13447	3.55769e-05	0.000330669
ENSMUSG00000023931	Efhb	9.645	-1.91414	0.638791	-2.9965	0.00273097	0.0143882
ENSMUSG00000023966	Rsph9	45.6238	-1.91852	0.639301	-3.00096	0.00269127	0.0142323
ENSMUSG00000108360	Gm36159	13.1632	-1.92243	0.665599	-2.88828	0.00387361	0.019171
ENSMUSG00000001025	S100a6	29069.5	-1.9231	0.258867	-7.4289	1.09506e-13	5.11667e-12
ENSMUSG00000039316	Rftn1	518.046	-1.92393	0.347583	-5.53516	3.10948e-08	5.80811e-07
ENSMUSG00000040183	Ankrd6	24.9853	-1.92533	0.663579	-2.90143	0.00371464	0.0184557
ENSMUSG00000031434	Morc4	1526.32	-1.93421	0.236833	-8.16696	3.16265e-16	2.0993e-14
ENSMUSG00000024990	Rbp4	178.709	-1.93452	0.620058	-3.11991	0.00180908	0.0100972
ENSMUSG00000023913	Pla2g7	106.668	-1.9356	0.628061	-3.08187	0.00205703	0.0113016
ENSMUSG00000079669	Gm17396	16.3193	-1.93851	0.650653	-2.97933	0.00288881	0.0150477
ENSMUSG00000031383	Dusp9	1947.41	-1.93982	0.27042	-7.17336	7.3181e-13	2.96287e-11
ENSMUSG00000066952	Myo1h	8.66774	-1.93983	0.664611	-2.91875	0.00351442	0.0176417
ENSMUSG00000063450	Syne2	388.192	-1.93991	0.435326	-4.45622	8.34164e-06	9.18805e-05
ENSMUSG00000041688	Amot	965.537	-1.94081	0.222019	-8.74165	2.29727e-18	2.05373e-16
ENSMUSG00000027204	Fbn1	615.738	-1.94486	0.339417	-5.73001	1.00425e-08	2.07091e-07
ENSMUSG00000048764	Tmprss11f	148.338	-1.94895	0.612957	-3.17959	0.00147485	0.00849851
ENSMUSG00000018648	Dusp14	942.382	-1.94996	0.299797	-6.50426	7.80782e-11	2.35391e-09
ENSMUSG00000040616	Tmem51	89.535	-1.95071	0.606452	-3.21659	0.00129724	0.00762278
ENSMUSG00000034591	Slc41a2	33.5988	-1.95815	0.655974	-2.98511	0.00283474	0.014817
ENSMUSG00000035640	Cbarp	98.28	-1.96035	0.492731	-3.97854	6.93396e-05	0.000601799
ENSMUSG00000038301	Snx10	990.774	-1.96387	0.245268	-8.00702	1.17523e-15	7.15596e-14
ENSMUSG00000022639	Dubr	773.646	-1.96409	0.361063	-5.43975	5.33558e-08	9.4314e-07
ENSMUSG00000070509	Rgma	10.2288	-1.96758	0.663622	-2.96492	0.00302765	0.0156294
ENSMUSG00000029223	Uchl1	982.538	-1.9692	0.234616	-8.39331	4.7265e-17	3.46446e-15
ENSMUSG00000038400	Pmepa1	135.987	-1.9693	0.563316	-3.49591	0.000472446	0.00320757
ENSMUSG00000020032	Nuak1	626.957	-1.96962	0.247127	-7.97006	1.586e-15	9.44941e-14
ENSMUSG00000022297	Fzd6	51.8424	-1.97145	0.662724	-2.97477	0.00293204	0.0152478
ENSMUSG00000054484	Tmem62	345.048	-1.97227	0.341582	-5.77394	7.74383e-09	1.62947e-07
ENSMUSG00000054863	Fam19a5	54.9842	-1.97304	0.662701	-2.97728	0.00290821	0.015134
ENSMUSG00000032419	Tbx18	13.9535	-1.97861	0.637779	-3.10234	0.00191994	0.0106506
ENSMUSG00000020973	Dnaaf2	1331.03	-1.9802	0.20002	-9.90003	4.16148e-23	6.12966e-21
ENSMUSG00000079164	Tlr5	24.6237	-1.98034	0.666166	-2.97274	0.00295158	0.0153251
ENSMUSG00000023391	Dlx2	481.075	-1.98066	0.554795	-3.57008	0.000356872	0.00251567
ENSMUSG00000051065	Mb21d2	630.865	-1.9825	0.477302	-4.15357	3.27333e-05	0.000307566
ENSMUSG00000000805	Car4	9479.89	-1.98673	0.563268	-3.52716	0.000420048	0.0029015
ENSMUSG00000023800	Tiam2	258.964	-1.995	0.450939	-4.42409	9.68478e-06	0.000104598
ENSMUSG00000028358	Zfp618	130.166	-1.99724	0.587602	-3.39897	0.000676393	0.00437886
ENSMUSG00000034765	Dusp5	589.897	-2.00133	0.380611	-5.2582	1.45476e-07	2.37585e-06
ENSMUSG00000030669	Calca	157.126	-2.00446	0.657573	-3.04827	0.00230161	0.0124247
ENSMUSG00000041377	Ninj2	24.6233	-2.00532	0.664247	-3.01893	0.00253667	0.0135424
ENSMUSG00000018340	Anxa6	10050.2	-2.00655	0.161887	-12.3947	2.79136e-35	1.26974e-32
ENSMUSG00000028289	Epha7	213.669	-2.00723	0.583277	-3.44131	0.000578916	0.0038312
ENSMUSG00000006586	Runx1t1	407.826	-2.00745	0.330699	-6.07032	1.27657e-09	3.0753e-08
ENSMUSG00000055360	Prl2c5	16.0001	-2.00882	0.662165	-3.03371	0.00241568	0.0129545
ENSMUSG00000024776	Stambpl1	1233.71	-2.00938	0.245571	-8.18249	2.78049e-16	1.85358e-14
ENSMUSG00000044337	Ackr3	791.959	-2.01138	0.378583	-5.31291	1.0789e-07	1.80935e-06
ENSMUSG00000039542	Ncam1	2853.61	-2.01261	0.231537	-8.69242	3.54803e-18	3.06558e-16
ENSMUSG00000022847	Thpo	33.0298	-2.01343	0.660109	-3.05014	0.00228732	0.0123726
ENSMUSG00000087433	Gm14167	23.7826	-2.01508	0.600649	-3.35484	0.000794096	0.00499654
ENSMUSG00000054263	Lifr	1913.96	-2.01797	0.313594	-6.435	1.23473e-10	3.59034e-09
ENSMUSG00000050052	Tdrp	177.794	-2.01925	0.50866	-3.96975	7.19476e-05	0.000621296
ENSMUSG00000020451	Limk2	5007.37	-2.02816	0.217651	-9.31839	1.18119e-20	1.30488e-18
ENSMUSG00000046186	Cd109	295.403	-2.02872	0.466562	-4.34823	1.3724e-05	0.000142453
ENSMUSG00000049036	Tmem121	73.5308	-2.02994	0.583764	-3.47733	0.000506435	0.00340693
ENSMUSG00000039097	Rln1	40.6382	-2.03227	0.631941	-3.21591	0.00130031	0.00763788
ENSMUSG00000052957	Gas1	163.092	-2.03237	0.514995	-3.94638	7.93406e-05	0.000676078
ENSMUSG00000030096	Slc6a6	6454.42	-2.03415	0.258676	-7.86368	3.73002e-15	2.15255e-13
ENSMUSG00000038415	Foxq1	89.8694	-2.03494	0.62955	-3.23238	0.00122764	0.00726662
ENSMUSG00000028023	Pitx2	6580.7	-2.03757	0.255571	-7.97261	1.55354e-15	9.34903e-14
ENSMUSG00000017607	Tns4	29.3538	-2.04117	0.65007	-3.13993	0.0016899	0.00953175
ENSMUSG00000054293	P2ry10b	20.9356	-2.04227	0.636065	-3.21079	0.00132371	0.0077401
ENSMUSG00000041488	Stx3	996.361	-2.04288	0.240755	-8.48531	2.15147e-17	1.6721e-15
ENSMUSG00000044086	Lmod3	24.9352	-2.04408	0.666121	-3.06864	0.00215035	0.0117393
ENSMUSG00000057614	Gnai1	37.9151	-2.04781	0.657395	-3.11504	0.00183921	0.0102468
ENSMUSG00000039384	Dusp10	1724.55	-2.05044	0.238489	-8.59763	8.13802e-18	6.6594e-16
ENSMUSG00000021190	Lgmn	6238.61	-2.05397	0.175963	-11.6727	1.75729e-31	5.54657e-29
ENSMUSG00000032186	Tmod2	160.642	-2.05468	0.584987	-3.51236	0.000444152	0.00304894
ENSMUSG00000025658	Cnksr2	149.406	-2.05488	0.637521	-3.22324	0.00126751	0.00747365
ENSMUSG00000030616	Sytl2	107.446	-2.05786	0.666228	-3.08882	0.00200955	0.0110722
ENSMUSG00000030032	Wdr54	183.561	-2.05894	0.376037	-5.47537	4.36596e-08	7.82433e-07
ENSMUSG00000074813	Gm14005	644.679	-2.05986	0.278017	-7.40913	1.27135e-13	5.88703e-12
ENSMUSG00000036022	Fam122b	729.259	-2.05989	0.431048	-4.7788	1.76347e-06	2.28807e-05
ENSMUSG00000079470	Utp14b	236.077	-2.06272	0.49828	-4.13967	3.47805e-05	0.000324045
ENSMUSG00000022894	Adamts5	247.029	-2.06648	0.533245	-3.8753	0.000106493	0.000876075
ENSMUSG00000062380	Tubb3	6214.98	-2.06679	0.350303	-5.90002	3.63453e-09	8.04172e-08
ENSMUSG00000052609	Plekhg3	380.317	-2.06807	0.404026	-5.11866	3.07718e-07	4.71672e-06
ENSMUSG00000021598	Med10	10.4735	-2.06902	0.589249	-3.51128	0.000445958	0.00305862
ENSMUSG00000028385	Snx30	667.796	-2.06908	0.199344	-10.3795	3.07462e-25	5.46576e-23
ENSMUSG00000040451	Sgms1	1881.43	-2.07104	0.202522	-10.2262	1.51279e-24	2.51578e-22
ENSMUSG00000005043	Sgsh	86.1901	-2.07845	0.540399	-3.84614	0.000119992	0.000971624
ENSMUSG00000022849	Hspbap1	1165.3	-2.08135	0.218755	-9.51454	1.82523e-21	2.15488e-19
ENSMUSG00000030605	Mfge8	20427.1	-2.0831	0.189421	-10.9972	3.94271e-28	8.83737e-26
ENSMUSG00000042804	Gpr153	36.5873	-2.09181	0.666125	-3.14026	0.00168799	0.0095244
ENSMUSG00000005251	Ripk4	82.991	-2.09334	0.666231	-3.14206	0.00167765	0.0094799
ENSMUSG00000002265	Peg3	19371.1	-2.09358	0.184497	-11.3475	7.63263e-30	2.10797e-27
ENSMUSG00000028444	Cntfr	21.1489	-2.09418	0.656982	-3.18758	0.0014347	0.0082981
ENSMUSG00000001020	S100a4	22.1742	-2.09623	0.570132	-3.67675	0.000236227	0.00174725
ENSMUSG00000047037	Nipa1	53.1304	-2.09713	0.587364	-3.57041	0.000356422	0.00251379
ENSMUSG00000059810	Rgs3	624.732	-2.09713	0.32964	-6.3619	1.99279e-10	5.56326e-09
ENSMUSG00000097289	2010300F17Rik	234.155	-2.10288	0.50106	-4.19687	2.70633e-05	0.000259815
ENSMUSG00000072235	Tuba1a	53686.8	-2.10487	0.132495	-15.8863	7.87984e-57	1.741e-53
ENSMUSG00000017009	Sdc4	2387.49	-2.10719	0.272005	-7.7469	9.41619e-15	5.07425e-13
ENSMUSG00000050069	Grem2	34.4916	-2.10839	0.636464	-3.31265	0.000924156	0.00571263
ENSMUSG00000096054	Syne1	149.441	-2.11272	0.470529	-4.49008	7.11951e-06	7.93302e-05
ENSMUSG00000028949	Smarcd3	32.5542	-2.1146	0.619597	-3.41286	0.000642841	0.00420033
ENSMUSG00000022568	Scrib	339.085	-2.122	0.313159	-6.7761	1.23461e-11	4.20628e-10
ENSMUSG00000039103	Nexn	1685.82	-2.12944	0.272056	-7.82721	4.98825e-15	2.77512e-13
ENSMUSG00000028786	Tmem54	127.594	-2.12951	0.664124	-3.20649	0.00134366	0.00782715
ENSMUSG00000027520	Zdbf2	697.979	-2.12961	0.240126	-8.86873	7.39849e-19	6.89307e-17
ENSMUSG00000026269	Rnpepl1	286.496	-2.13031	0.430265	-4.95115	7.37762e-07	1.05358e-05
ENSMUSG00000017817	Jph2	336.668	-2.13199	0.382521	-5.57353	2.49622e-08	4.73119e-07
ENSMUSG00000053646	Plxnb1	81.7447	-2.14085	0.619648	-3.45494	0.000550408	0.00366607
ENSMUSG00000030772	Dkk3	386.73	-2.14258	0.424847	-5.04318	4.57864e-07	6.78938e-06
ENSMUSG00000027966	Col11a1	102.217	-2.14279	0.647477	-3.30944	0.000934815	0.00576929
ENSMUSG00000000567	Sox9	194.988	-2.1459	0.650274	-3.3	0.000966864	0.00591516
ENSMUSG00000045854	Lyrm2	862.445	-2.14694	0.312637	-6.86719	6.54808e-12	2.36067e-10
ENSMUSG00000035373	Ccl7	395.861	-2.14849	0.648081	-3.31516	0.00091592	0.00566852
ENSMUSG00000051379	Flrt3	628.836	-2.14871	0.477315	-4.50167	6.7423e-06	7.53987e-05
ENSMUSG00000054342	Kcnn4	365.273	-2.14908	0.656057	-3.27575	0.00105383	0.00635666
ENSMUSG00000074743	Thbd	517.461	-2.15033	0.388254	-5.53845	3.0516e-08	5.7069e-07
ENSMUSG00000034353	Ramp1	34.1567	-2.15329	0.666167	-3.23236	0.00122771	0.00726662
ENSMUSG00000031438	Rnf128	3971.32	-2.15551	0.3216	-6.70244	2.0497e-11	6.78814e-10
ENSMUSG00000022708	Zbtb20	330.217	-2.157	0.369336	-5.84021	5.21343e-09	1.12299e-07
ENSMUSG00000035493	Tgfbi	2382.67	-2.16082	0.45623	-4.73625	2.17706e-06	2.75309e-05
ENSMUSG00000038756	Ttll6	10.0427	-2.16144	0.665114	-3.24972	0.00115517	0.00688206
ENSMUSG00000090125	Pou3f1	14.0822	-2.16398	0.660115	-3.27819	0.00104474	0.00630921
ENSMUSG00000073802	Cdkn2b	4110.6	-2.16497	0.193587	-11.1834	4.9167e-29	1.24659e-26
ENSMUSG00000041977	Arhgef11	142.639	-2.16599	0.428922	-5.04985	4.42152e-07	6.56268e-06
ENSMUSG00000045838	Ccdc9b	103.935	-2.17051	0.587908	-3.69193	0.000222562	0.0016669
ENSMUSG00000035441	Myo1d	155.752	-2.17845	0.440406	-4.94646	7.55756e-07	1.07333e-05
ENSMUSG00000028167	Bdh2	96.2785	-2.18214	0.66581	-3.27742	0.00104761	0.0063216
ENSMUSG00000031891	Hsd11b2	627.071	-2.18549	0.618409	-3.53405	0.000409241	0.00283572
ENSMUSG00000019851	Perp	2993.04	-2.18773	0.314066	-6.96583	3.2647e-12	1.23755e-10
ENSMUSG00000098789	Jmjd7	68.1293	-2.1879	0.575451	-3.80206	0.000143499	0.0011358
ENSMUSG00000027508	Pag1	303.589	-2.18929	0.479491	-4.56586	4.97459e-06	5.75876e-05
ENSMUSG00000022797	Tfrc	1499.73	-2.18963	0.298383	-7.33832	2.16294e-13	9.55772e-12
ENSMUSG00000007888	Crlf1	175.899	-2.19121	0.659039	-3.32485	0.000884665	0.00550372
ENSMUSG00000007867	Ift43	1581.37	-2.19705	0.218974	-10.0333	1.08763e-23	1.68213e-21
ENSMUSG00000010175	Prox1	32.7294	-2.19876	0.661887	-3.32196	0.000893868	0.00555203
ENSMUSG00000001864	Aif1l	9588.6	-2.20419	0.193818	-11.3724	5.73661e-30	1.64301e-27
ENSMUSG00000056313	Tcim	397.422	-2.20452	0.4715	-4.67554	2.9318e-06	3.59582e-05
ENSMUSG00000044641	Pard6b	792.767	-2.2063	0.483445	-4.56371	5.02581e-06	5.80936e-05
ENSMUSG00000028328	Tmod1	92.8747	-2.20861	0.63246	-3.4921	0.000479238	0.00325083
ENSMUSG00000087365	C430049B03Rik	824.049	-2.21209	0.290818	-7.60644	2.81752e-14	1.42871e-12
ENSMUSG00000038193	Hand2	386.936	-2.21313	0.665175	-3.32714	0.000877408	0.00546333
ENSMUSG00000026494	Kif26b	112.435	-2.21388	0.663784	-3.33524	0.000852266	0.00533002
ENSMUSG00000048782	Insc	49.8074	-2.21672	0.66055	-3.35587	0.000791145	0.00498
ENSMUSG00000005125	Ndrg1	229.378	-2.21678	0.546924	-4.05318	5.05259e-05	0.000453268
ENSMUSG00000054555	Adam12	151.667	-2.21858	0.529263	-4.19183	2.76708e-05	0.000264334
ENSMUSG00000024621	Csf1r	243.636	-2.21924	0.454541	-4.88238	1.04813e-06	1.43252e-05
ENSMUSG00000085006	BC021767	14.7922	-2.22236	0.659125	-3.37168	0.000747103	0.00475307
ENSMUSG00000034881	Tbxa2r	169.591	-2.22366	0.534873	-4.15737	3.21939e-05	0.000303604
ENSMUSG00000045629	Sh3tc2	138.168	-2.22428	0.655913	-3.39113	0.000696059	0.00448365
ENSMUSG00000039607	Rbms3	860.849	-2.2252	0.305517	-7.28339	3.25526e-13	1.41654e-11
ENSMUSG00000028655	Mfsd2a	71.5359	-2.22723	0.66555	-3.34646	0.000818512	0.00513346
ENSMUSG00000058665	En1	58.1918	-2.22884	0.666	-3.3466	0.000818085	0.00513286
ENSMUSG00000060429	Sntb1	65.9745	-2.22971	0.642476	-3.4705	0.000519487	0.00348866
ENSMUSG00000023070	Rgn	57.0508	-2.23043	0.663076	-3.36376	0.000768877	0.00487155
ENSMUSG00000026035	Ppil3	1274.84	-2.2326	0.244866	-9.11765	7.6768e-20	7.96841e-18
ENSMUSG00000048096	Lmod1	113.533	-2.23854	0.610487	-3.6668	0.000245604	0.00180195
ENSMUSG00000028295	Smim8	348.854	-2.24238	0.338015	-6.63395	3.26823e-11	1.05086e-09
ENSMUSG00000015354	Pcolce2	361.457	-2.24245	0.542419	-4.13416	3.56251e-05	0.000330918
ENSMUSG00000026185	Igfbp5	145.18	-2.24325	0.661968	-3.38876	0.000702082	0.00451868
ENSMUSG00000005087	Cd44	2945.67	-2.2441	0.285715	-7.85432	4.01947e-15	2.30241e-13
ENSMUSG00000027996	Sfrp2	92.8835	-2.24574	0.644039	-3.48697	0.000488529	0.00330516
ENSMUSG00000028179	Cth	1448.74	-2.24683	0.360926	-6.22519	4.80971e-10	1.26294e-08
ENSMUSG00000025757	Hspa4l	263.976	-2.2493	0.477899	-4.70664	2.51832e-06	3.13847e-05
ENSMUSG00000036097	Slf2	4387.57	-2.25019	0.136864	-16.4411	9.70892e-61	3.00316e-57
ENSMUSG00000040528	Milr1	321.474	-2.25092	0.58923	-3.8201	0.000133399	0.00106678
ENSMUSG00000036381	P2ry14	187.394	-2.2517	0.496858	-4.53188	5.84611e-06	6.67529e-05
ENSMUSG00000029596	Sdsl	34.6851	-2.2529	0.662768	-3.39923	0.000675769	0.00437665
ENSMUSG00000039058	Ak5	259.758	-2.25409	0.587605	-3.83606	0.000125026	0.00100764
ENSMUSG00000078954	Arhgap8	423.616	-2.25624	0.443266	-5.09004	3.57995e-07	5.40171e-06
ENSMUSG00000007946	Phox2a	29.7293	-2.25687	0.66173	-3.41056	0.0006483	0.00423242
ENSMUSG00000067860	Zic3	293.439	-2.25792	0.666151	-3.3895	0.000700209	0.00450851
ENSMUSG00000018451	6330403K07Rik	725.85	-2.25911	0.475932	-4.74671	2.06751e-06	2.63178e-05
ENSMUSG00000039349	C130074G19Rik	22.0091	-2.2621	0.665014	-3.40158	0.00066998	0.00434644
ENSMUSG00000038515	Grtp1	94.4813	-2.26568	0.420252	-5.39125	6.99676e-08	1.21042e-06
ENSMUSG00000020520	Galnt10	537.339	-2.26629	0.23137	-9.79512	1.18162e-22	1.64639e-20
ENSMUSG00000097697	4833412C05Rik	236.393	-2.2727	0.531778	-4.27377	1.92196e-05	0.000191281
ENSMUSG00000108461	AV356131	101.882	-2.2759	0.531791	-4.27968	1.87158e-05	0.000186869
ENSMUSG00000035934	Pknox2	136.557	-2.28033	0.595981	-3.82618	0.000130148	0.00104402
ENSMUSG00000048636	A730049H05Rik	59.8039	-2.28424	0.649146	-3.51883	0.00043345	0.00298209
ENSMUSG00000019761	Krt10	142.836	-2.28821	0.385045	-5.94272	2.80323e-09	6.33842e-08
ENSMUSG00000041624	Gucy1a2	47.2936	-2.29309	0.62997	-3.64	0.000272637	0.00197314
ENSMUSG00000037944	Ccr7	279.866	-2.29327	0.546271	-4.19804	2.69235e-05	0.000258692
ENSMUSG00000000325	Arvcf	272.106	-2.3023	0.535662	-4.29806	1.72302e-05	0.000173717
ENSMUSG00000011256	Adam19	1397.09	-2.3048	0.204228	-11.2854	1.54882e-29	4.20246e-27
ENSMUSG00000005054	Cstb	15596.4	-2.30629	0.215726	-10.6908	1.12352e-26	2.19953e-24
ENSMUSG00000067928	Zfp760	223.291	-2.30658	0.464167	-4.9693	6.7196e-07	9.69453e-06
ENSMUSG00000048696	Mex3d	90.7499	-2.30751	0.610606	-3.77905	0.000157428	0.00123342
ENSMUSG00000020205	Phlda1	834.172	-2.30769	0.314721	-7.3325	2.25895e-13	9.95352e-12
ENSMUSG00000031880	Rrad	215.707	-2.30939	0.556516	-4.14974	3.32856e-05	0.000312186
ENSMUSG00000026124	Cfc1	242.961	-2.31666	0.663741	-3.49031	0.000482462	0.00326983
ENSMUSG00000038605	Samd10	181.062	-2.32538	0.415129	-5.60157	2.12413e-08	4.08576e-07
ENSMUSG00000105528	Gm43519	48.0094	-2.32572	0.63575	-3.65823	0.000253963	0.00185512
ENSMUSG00000067049	Unc93a	17.8645	-2.33177	0.600393	-3.88375	0.000102859	0.000849796
ENSMUSG00000026418	Tnni1	521.343	-2.33293	0.62486	-3.73352	0.000188822	0.00144499
ENSMUSG00000040640	Erc2	296.832	-2.3336	0.471403	-4.95032	7.40919e-07	1.05711e-05
ENSMUSG00000024713	Pcsk5	2029.99	-2.33868	0.351668	-6.65027	2.92556e-11	9.46585e-10
ENSMUSG00000032494	Tdgf1	62.8886	-2.34464	0.65853	-3.56042	0.000370264	0.00259235
ENSMUSG00000031351	Zfp185	349.748	-2.34695	0.473015	-4.96167	6.98901e-07	1.00457e-05
ENSMUSG00000025854	Fam20c	118.437	-2.34926	0.628735	-3.73648	0.000186614	0.00143021
ENSMUSG00000020542	Myocd	347.291	-2.35068	0.515237	-4.56233	5.05897e-06	5.84332e-05
ENSMUSG00000053617	Sh3pxd2a	292.36	-2.3556	0.300685	-7.83409	4.72266e-15	2.63685e-13
ENSMUSG00000001802	Lrp3	91.1963	-2.35679	0.607384	-3.88023	0.000104357	0.000859873
ENSMUSG00000037946	Fgd3	76.8307	-2.35895	0.66565	-3.54383	0.000394355	0.00274117
ENSMUSG00000066643	Wdr35	592.472	-2.36605	0.443052	-5.34034	9.2773e-08	1.575e-06
ENSMUSG00000022969	Il10rb	314.335	-2.36645	0.34649	-6.82976	8.5057e-12	2.98297e-10
ENSMUSG00000020467	Efemp1	206.03	-2.36759	0.572874	-4.13283	3.58327e-05	0.000332248
ENSMUSG00000060913	Trim55	25.1465	-2.3692	0.664056	-3.56777	0.00036003	0.00253216
ENSMUSG00000057969	Sema3b	190.955	-2.37279	0.538122	-4.40939	1.03661e-05	0.000110873
ENSMUSG00000042812	Foxf1	180.992	-2.37592	0.594583	-3.99594	6.44374e-05	0.00056464
ENSMUSG00000029380	Cxcl1	117.274	-2.37649	0.629746	-3.77373	0.000160827	0.0012556
ENSMUSG00000040264	Gbp2b	423.972	-2.37907	0.37023	-6.42593	1.31063e-10	3.78881e-09
ENSMUSG00000028019	Pdgfc	267.752	-2.38155	0.553812	-4.30029	1.70575e-05	0.000172425
ENSMUSG00000022261	Sdc2	1562.95	-2.41007	0.306994	-7.85052	4.14309e-15	2.36447e-13
ENSMUSG00000050335	Lgals3	7432.57	-2.41195	0.407197	-5.9233	3.15539e-09	7.05221e-08
ENSMUSG00000031342	Gpm6b	111.052	-2.41397	0.609139	-3.96291	7.40411e-05	0.000636531
ENSMUSG00000031825	Crispld2	327.881	-2.4168	0.665045	-3.63404	0.000279017	0.00201178
ENSMUSG00000031204	Asb12	369.416	-2.42149	0.641843	-3.77272	0.00016148	0.00125943
ENSMUSG00000031119	Gpc4	1944.85	-2.42321	0.595629	-4.06831	4.73551e-05	0.000427301
ENSMUSG00000074415	3110039I08Rik	28.719	-2.42348	0.665043	-3.6441	0.000268329	0.00194639
ENSMUSG00000057098	Ebf1	14.9569	-2.4251	0.640416	-3.78675	0.000152629	0.00119947
ENSMUSG00000045382	Cxcr4	42.1897	-2.42602	0.662748	-3.66054	0.000251683	0.00184218
ENSMUSG00000031561	Tenm3	394.219	-2.43652	0.318197	-7.65726	1.89947e-14	9.79242e-13
ENSMUSG00000046733	Gprc5a	1795.4	-2.43743	0.331099	-7.36161	1.817e-13	8.16911e-12
ENSMUSG00000030022	Adamts9	550.766	-2.43784	0.332	-7.34287	2.09063e-13	9.26469e-12
ENSMUSG00000020660	Pomc	28.1673	-2.44502	0.634134	-3.85568	0.000115409	0.000938445
ENSMUSG00000027859	Ngf	139.958	-2.45097	0.665882	-3.68078	0.000232519	0.00172477
ENSMUSG00000032724	Abtb2	284.186	-2.45158	0.580895	-4.22035	2.43921e-05	0.000237114
ENSMUSG00000020173	Cobl	35.9388	-2.45237	0.665661	-3.68412	0.000229493	0.0017057
ENSMUSG00000029094	Afap1	1872.89	-2.45286	0.224545	-10.9237	8.88458e-28	1.93534e-25
ENSMUSG00000046056	Sbsn	94.626	-2.46169	0.631368	-3.89898	9.65999e-05	0.000805833
ENSMUSG00000051527	Usp29	177.116	-2.46324	0.445588	-5.52807	3.23773e-08	6.01859e-07
ENSMUSG00000045284	Dcaf12l1	683.566	-2.46464	0.589108	-4.18368	2.86827e-05	0.000273325
ENSMUSG00000035403	Crb2	741.79	-2.46549	0.480715	-5.12881	2.91582e-07	4.49165e-06
ENSMUSG00000029120	Ppp2r2c	185.55	-2.468	0.62347	-3.95849	7.5426e-05	0.000647358
ENSMUSG00000097745	AI115009	16.6456	-2.47047	0.651688	-3.79088	0.000150113	0.0011821
ENSMUSG00000036109	Mbnl3	1292.17	-2.47366	0.433081	-5.71177	1.11805e-08	2.28123e-07
ENSMUSG00000019124	Scrn1	999.99	-2.47637	0.305927	-8.09466	5.74233e-16	3.66987e-14
ENSMUSG00000032363	Adamts7	352.252	-2.47693	0.440264	-5.626	1.84435e-08	3.58802e-07
ENSMUSG00000086095	Gm15328	11.8479	-2.49057	0.662274	-3.76063	0.000169486	0.0013126
ENSMUSG00000049866	Arl4c	770.037	-2.49423	0.248267	-10.0465	9.51425e-24	1.48634e-21
ENSMUSG00000021876	Rnase4	171.193	-2.50512	0.506813	-4.94289	7.69715e-07	1.08915e-05
ENSMUSG00000046808	Atp10d	576.019	-2.50791	0.275591	-9.10013	9.02197e-20	9.30226e-18
ENSMUSG00000079018	Ly6c1	858.845	-2.51178	0.545901	-4.60116	4.20152e-06	4.95279e-05
ENSMUSG00000070867	Trabd2b	85.3366	-2.52406	0.661292	-3.81686	0.000135159	0.00107807
ENSMUSG00000020325	Fstl3	173.589	-2.52739	0.455622	-5.54713	2.90398e-08	5.444e-07
ENSMUSG00000020733	Slc9a3r1	829.621	-2.52823	0.482162	-5.24352	1.57544e-07	2.54605e-06
ENSMUSG00000022332	Khdrbs3	120.904	-2.52996	0.504656	-5.01322	5.35254e-07	7.86157e-06
ENSMUSG00000051029	Serpinb1b	71.2216	-2.53247	0.66058	-3.8337	0.000126229	0.00101574
ENSMUSG00000036790	Slitrk2	10.1676	-2.53907	0.650144	-3.90539	9.4073e-05	0.000787301
ENSMUSG00000014602	Kif1a	277.696	-2.53967	0.585232	-4.3396	1.42741e-05	0.000147569
ENSMUSG00000005968	Tuft1	979.349	-2.54361	0.327303	-7.77141	7.76142e-15	4.19714e-13
ENSMUSG00000034981	Parm1	2430.38	-2.54821	0.336066	-7.58247	3.39025e-14	1.70239e-12
ENSMUSG00000072944	Nup62cl	8691.68	-2.56149	0.317011	-8.08013	6.46966e-16	4.03878e-14
ENSMUSG00000055322	Tns1	357.371	-2.56398	0.523974	-4.89333	9.91424e-07	1.36905e-05
ENSMUSG00000063018	2010204K13Rik	3479.43	-2.56456	0.235884	-10.8721	1.56538e-27	3.27165e-25
ENSMUSG00000033149	Phldb2	2582.33	-2.56604	0.295708	-8.67762	4.04148e-18	3.47253e-16
ENSMUSG00000054753	AU018091	142.284	-2.56631	0.643867	-3.98577	6.72605e-05	0.000586718
ENSMUSG00000019966	Kitl	271.946	-2.57206	0.480017	-5.35828	8.40197e-08	1.43744e-06
ENSMUSG00000001021	S100a3	23.7029	-2.58271	0.666051	-3.87764	0.000105475	0.000868621
ENSMUSG00000085457	1110046J04Rik	142.856	-2.58919	0.458698	-5.64464	1.65525e-08	3.25287e-07
ENSMUSG00000057726	Serpinb9g	35.2602	-2.59345	0.65087	-3.9846	6.75939e-05	0.000589294
ENSMUSG00000050199	Lgr4	1351.44	-2.59715	0.284747	-9.12092	7.44891e-20	7.78411e-18
ENSMUSG00000020424	Castor1	1189.83	-2.59841	0.246112	-10.5578	4.67364e-26	8.92377e-24
ENSMUSG00000034205	Loxl2	168.167	-2.59841	0.476755	-5.4502	5.03119e-08	8.94396e-07
ENSMUSG00000031557	Plekha2	1054.34	-2.60856	0.296797	-8.78905	1.50831e-18	1.38033e-16
ENSMUSG00000085114	1600025M17Rik	29.1651	-2.6186	0.620933	-4.21721	2.47344e-05	0.000239538
ENSMUSG00000099034	2810039B14Rik	29.6778	-2.62702	0.638564	-4.11395	3.8895e-05	0.000358066
ENSMUSG00000026764	Kif5c	251.288	-2.63537	0.425938	-6.18721	6.12391e-10	1.57854e-08
ENSMUSG00000024486	Hbegf	3998.3	-2.6378	0.255334	-10.3308	5.11536e-25	8.88922e-23
ENSMUSG00000032076	Cadm1	2160.46	-2.64042	0.246591	-10.7077	9.36748e-27	1.88152e-24
ENSMUSG00000037171	Nodal	300.052	-2.66192	0.659767	-4.03464	5.46871e-05	0.000487769
ENSMUSG00000020469	Myl7	715.738	-2.668	0.607558	-4.39135	1.12647e-05	0.000119739
ENSMUSG00000043336	Filip1l	1002.37	-2.6869	0.280293	-9.58603	9.15435e-22	1.14178e-19
ENSMUSG00000047414	Flrt2	197.024	-2.68746	0.587347	-4.57559	4.74869e-06	5.54289e-05
ENSMUSG00000109325	Krt8-ps	183.24	-2.68914	0.489251	-5.49644	3.87544e-08	7.02668e-07
ENSMUSG00000026479	Lamc2	662.197	-2.69046	0.520697	-5.16705	2.37824e-07	3.72286e-06
ENSMUSG00000030771	ENSMUSG00000030771	38.5437	-2.69409	0.635742	-4.2377	2.25818e-05	0.000221746
ENSMUSG00000073652	Apol7d	13.917	-2.69933	0.607709	-4.44181	8.92039e-06	9.72036e-05
ENSMUSG00000023829	Slc22a1	31.277	-2.70001	0.666135	-4.05325	5.05101e-05	0.000453268
ENSMUSG00000040483	Xaf1	106.86	-2.70936	0.651535	-4.15842	3.20458e-05	0.000302486
ENSMUSG00000041324	Inhba	207.639	-2.71152	0.644251	-4.2088	2.56734e-05	0.000247701
ENSMUSG00000041782	Lad1	188.063	-2.71351	0.642847	-4.22109	2.43122e-05	0.000236634
ENSMUSG00000056888	Glipr1	1772.11	-2.71711	0.432689	-6.27959	3.39478e-10	9.09941e-09
ENSMUSG00000061723	Tnnt3	530.625	-2.71718	0.513599	-5.29048	1.21998e-07	2.02015e-06
ENSMUSG00000024304	Cdh2	3929.99	-2.72426	0.313132	-8.70003	3.31804e-18	2.89265e-16
ENSMUSG00000002578	Ikzf4	236.146	-2.72527	0.576975	-4.72338	2.31961e-06	2.91667e-05
ENSMUSG00000024592	C330018D20Rik	291.547	-2.73315	0.406989	-6.71553	1.87386e-11	6.27298e-10
ENSMUSG00000051022	Hs3st1	317.152	-2.73446	0.590285	-4.63244	3.61386e-06	4.32936e-05
ENSMUSG00000027068	Dhrs9	42.8198	-2.73778	0.66547	-4.11406	3.88766e-05	0.000358066
ENSMUSG00000031179	3830417A13Rik	300.043	-2.74539	0.637125	-4.30903	1.6397e-05	0.000166825
ENSMUSG00000055653	Gpc3	10430	-2.74813	0.229273	-11.9863	4.19386e-33	1.62156e-30
ENSMUSG00000027574	Nkain4	138.503	-2.75655	0.659119	-4.18218	2.88731e-05	0.00027497
ENSMUSG00000042200	Cdrt4	20.8878	-2.76428	0.653867	-4.22758	2.36214e-05	0.000230783
ENSMUSG00000037664	Cdkn1c	270.365	-2.76672	0.460029	-6.01424	1.8073e-09	4.2287e-08
ENSMUSG00000063632	Sox11	1180	-2.7709	0.220066	-12.5912	2.36061e-36	1.28581e-33
ENSMUSG00000025083	Afap1l2	46.1726	-2.77175	0.666092	-4.16121	3.16562e-05	0.000299813
ENSMUSG00000024395	Lims2	90.4381	-2.78231	0.630129	-4.41546	1.00794e-05	0.00010818
ENSMUSG00000028494	Plin2	7751.93	-2.78968	0.148994	-18.7234	3.19198e-78	2.46835e-74
ENSMUSG00000020953	Coch	299.148	-2.79684	0.655815	-4.26467	2.00197e-05	0.000198224
ENSMUSG00000049382	Krt8	54879.5	-2.79817	0.437951	-6.38923	1.66727e-10	4.74879e-09
ENSMUSG00000022270	Retreg1	62.9385	-2.80327	0.665922	-4.20961	2.55815e-05	0.000246969
ENSMUSG00000052854	Nrk	464.164	-2.81435	0.467901	-6.01483	1.80076e-09	4.21979e-08
ENSMUSG00000031410	Nxf7	149.154	-2.81927	0.619161	-4.55337	5.27925e-06	6.07958e-05
ENSMUSG00000059816	Shisal2a	73.7721	-2.82024	0.658331	-4.28392	1.83629e-05	0.00018382
ENSMUSG00000024548	Setbp1	93.1309	-2.82398	0.378328	-7.46436	8.37033e-14	4.02036e-12
ENSMUSG00000031965	Tbx20	926.634	-2.82678	0.338926	-8.34041	7.40338e-17	5.3505e-15
ENSMUSG00000027358	Bmp2	2234.71	-2.82951	0.500971	-5.64806	1.62273e-08	3.20117e-07
ENSMUSG00000104871	Gm42639	26.1079	-2.85478	0.624139	-4.57394	4.78637e-06	5.58265e-05
ENSMUSG00000046658	Zfp316	36.9222	-2.86334	0.644146	-4.44517	8.78236e-06	9.59916e-05
ENSMUSG00000024371	C2	105.125	-2.86741	0.630398	-4.54857	5.40109e-06	6.20603e-05
ENSMUSG00000070858	Gm1673	299.665	-2.87058	0.441208	-6.50619	7.70785e-11	2.32831e-09
ENSMUSG00000004187	Kifc2	830.674	-2.88617	0.417398	-6.91467	4.68945e-12	1.74344e-10
ENSMUSG00000053846	Lipg	42.6433	-2.89507	0.662641	-4.36898	1.24829e-05	0.00013104
ENSMUSG00000061086	Myl4	857.804	-2.90059	0.413759	-7.01033	2.37749e-12	9.19258e-11
ENSMUSG00000032085	Tagln	52661.6	-2.90188	0.20968	-13.8396	1.47116e-43	1.41819e-40
ENSMUSG00000030849	Fgfr2	145.519	-2.90868	0.625384	-4.65104	3.30271e-06	3.9906e-05
ENSMUSG00000013523	Bcas1	37.2504	-2.91339	0.665883	-4.37522	1.21311e-05	0.000127632
ENSMUSG00000030643	Rab30	265.984	-2.93095	0.305424	-9.59631	8.28585e-22	1.0504e-19
ENSMUSG00000051910	Sox6	153.055	-2.93211	0.645157	-4.54481	5.49859e-06	6.31338e-05
ENSMUSG00000026308	Klhl30	274.324	-2.93248	0.58972	-4.97267	6.60382e-07	9.53639e-06
[truncated: 167 more rows]

## Sheet: i5TFs V+CD-
Ensembl	mgi_symbol	baseMean	log2FoldChange	lfcSE	stat	pvalue	padj
ENSMUSG00000089672	Lilr4b	349.387	8.36493	0.540485	15.4767	4.98194e-54	1.97746e-50
ENSMUSG00000068129	Cst7	146.22	7.23051	0.564997	12.7974	1.69483e-37	1.92206e-34
ENSMUSG00000031871	Cdh5	287.906	7.20272	0.593752	12.1309	7.24815e-34	6.39327e-31
ENSMUSG00000042286	Stab1	853.005	6.35986	0.636196	9.9967	1.57566e-23	4.03495e-21
ENSMUSG00000033765	Calm4	114.145	5.96362	0.642777	9.2779	1.72846e-20	2.91944e-18
ENSMUSG00000020717	Pecam1	1936.87	5.94981	0.510244	11.6607	2.02344e-31	1.46028e-28
ENSMUSG00000006344	Ggt5	66.1674	5.78101	0.609903	9.47857	2.57792e-21	4.59884e-19
ENSMUSG00000030830	Itgal	120.932	5.73568	0.624991	9.17721	4.42424e-20	6.95481e-18
ENSMUSG00000075010	AW112010	35.7651	5.6629	0.610992	9.26838	1.89003e-20	3.15873e-18
ENSMUSG00000038811	Gngt2	2361.64	5.65981	0.402573	14.0591	6.77657e-45	1.3449e-41
ENSMUSG00000022831	Hcls1	156.226	5.28911	0.598947	8.83068	1.04037e-18	1.37649e-16
ENSMUSG00000050105	Grrp1	1111.83	5.13924	0.633807	8.10853	5.12346e-16	4.78501e-14
ENSMUSG00000030047	Arhgap25	108.157	5.03849	0.648379	7.77091	7.79217e-15	6.31206e-13
ENSMUSG00000037580	Gch1	371.748	5.03078	0.566724	8.87695	6.87208e-19	9.40586e-17
ENSMUSG00000075224	Lrrc55	76.2196	4.85657	0.660584	7.35193	1.95368e-13	1.29244e-11
ENSMUSG00000024349	Tmem173	1640.77	4.61516	0.551325	8.37103	5.71185e-17	5.88877e-15
ENSMUSG00000020377	Ltc4s	596.07	4.45788	0.657142	6.78373	1.17109e-11	5.90265e-10
ENSMUSG00000062939	Stat4	98.0433	4.40658	0.66124	6.66411	2.66266e-11	1.28106e-09
ENSMUSG00000040314	Ctsg	41.9458	4.40172	0.663581	6.63328	3.28307e-11	1.5286e-09
ENSMUSG00000016087	Fli1	748	4.37704	0.634644	6.89684	5.31702e-12	2.79531e-10
ENSMUSG00000062593	Gm49339	1254.35	4.34929	0.666043	6.53004	6.57509e-11	2.93238e-09
ENSMUSG00000018381	Abi3	1103.21	4.29865	0.602743	7.13182	9.90528e-13	5.84633e-11
ENSMUSG00000040747	Cd53	454.32	4.232	0.665616	6.35803	2.04361e-10	8.15235e-09
ENSMUSG00000062545	Tlr12	22.0169	4.1503	0.664482	6.24592	4.21317e-10	1.62756e-08
ENSMUSG00000022382	Wnt7b	897.886	4.12262	0.633274	6.51001	7.51462e-11	3.29585e-09
ENSMUSG00000086905	Gm13716	29.2187	4.08239	0.665733	6.13217	8.66876e-10	3.09986e-08
ENSMUSG00000044707	Ccnjl	226.338	4.06407	0.607388	6.69107	2.21548e-11	1.07569e-09
ENSMUSG00000029838	Ptn	740.74	4.03232	0.630144	6.39904	1.56352e-10	6.38148e-09
ENSMUSG00000085135	Gm13713	60.6151	4.00373	0.651692	6.14359	8.06769e-10	2.91776e-08
ENSMUSG00000097012	Gm16531	12.0576	3.99596	0.623262	6.41136	1.44229e-10	5.96336e-09
ENSMUSG00000028978	Nos3	92.3081	3.98438	0.635615	6.26855	3.64435e-10	1.41125e-08
ENSMUSG00000053338	Tarm1	57.4135	3.97826	0.66544	5.97838	2.25364e-09	7.50126e-08
ENSMUSG00000058715	Fcer1g	546.251	3.96925	0.665022	5.9686	2.39297e-09	7.92833e-08
ENSMUSG00000019312	Grb7	78.2786	3.94425	0.655057	6.02124	1.73089e-09	5.9065e-08
ENSMUSG00000003934	Efnb3	189.066	3.92008	0.553692	7.07989	1.4427e-12	8.20997e-11
ENSMUSG00000031304	Il2rg	1460.73	3.88433	0.586396	6.62407	3.49435e-11	1.61749e-09
ENSMUSG00000048120	Entpd1	1030.27	3.86745	0.666158	5.8056	6.41356e-09	1.90689e-07
ENSMUSG00000022440	C1qtnf6	350.582	3.85861	0.505385	7.635	2.25817e-14	1.7237e-12
ENSMUSG00000057722	Lepr	61.3219	3.84962	0.640145	6.01366	1.81381e-09	6.14028e-08
ENSMUSG00000037820	Tgm2	2280.47	3.84096	0.58932	6.51762	7.14338e-11	3.1417e-09
ENSMUSG00000018008	Cyth4	534.37	3.82992	0.630141	6.07789	1.21775e-09	4.24926e-08
ENSMUSG00000041361	Myzap	66.8359	3.81046	0.641927	5.93597	2.92116e-09	9.50395e-08
ENSMUSG00000034845	Plvap	462.976	3.80406	0.617006	6.16535	7.03285e-10	2.60281e-08
ENSMUSG00000045877	4933415A04Rik	269.93	3.80145	0.451742	8.4151	3.9256e-17	4.15799e-15
ENSMUSG00000064023	Klk8	753.187	3.78207	0.581686	6.50191	7.93045e-11	3.45911e-09
ENSMUSG00000026630	Batf3	344.169	3.76634	0.37022	10.1733	2.6103e-24	7.67476e-22
ENSMUSG00000052921	Arhgef15	219.308	3.75462	0.638774	5.87785	4.15618e-09	1.30928e-07
ENSMUSG00000025333	Gpr143	18.4306	3.74526	0.660228	5.67268	1.40584e-08	3.95053e-07
ENSMUSG00000037138	Aff3	161.766	3.71555	0.432992	8.5811	9.39721e-18	1.08905e-15
ENSMUSG00000052087	Rgs14	23.8758	3.6317	0.663008	5.47761	4.31118e-08	1.09866e-06
ENSMUSG00000073889	Il11ra1	2720.11	3.56055	0.235317	15.1309	1.01323e-51	2.68119e-48
ENSMUSG00000027215	Cd82	1559.09	3.55993	0.630264	5.64832	1.62026e-08	4.52107e-07
ENSMUSG00000001240	Ramp2	1298.06	3.55728	0.605992	5.87018	4.35324e-09	1.35679e-07
ENSMUSG00000041729	Coro2b	324.682	3.55332	0.430358	8.25665	1.49816e-16	1.48664e-14
ENSMUSG00000032125	Robo4	48.227	3.51747	0.661596	5.31664	1.05698e-07	2.4825e-06
ENSMUSG00000019990	Pde7b	67.1246	3.48273	0.662642	5.25582	1.47365e-07	3.34244e-06
ENSMUSG00000059256	Gzmd	223.474	3.47061	0.65399	5.30683	1.1155e-07	2.61221e-06
ENSMUSG00000028581	Laptm5	491.109	3.4669	0.645594	5.3701	7.86921e-08	1.90747e-06
ENSMUSG00000025161	Slc16a3	578.837	3.44882	0.452453	7.62249	2.48837e-14	1.87241e-12
ENSMUSG00000044562	Rasip1	72.9127	3.44618	0.642572	5.3631	8.18044e-08	1.97688e-06
ENSMUSG00000046768	Rhoj	839.454	3.42259	0.617045	5.54673	2.91054e-08	7.62551e-07
ENSMUSG00000040732	Erg	2005.89	3.39291	0.658843	5.1498	2.60771e-07	5.61772e-06
ENSMUSG00000022220	Adcy4	859.541	3.38184	0.65331	5.17647	2.26129e-07	4.93166e-06
ENSMUSG00000033191	Tie1	595.33	3.38073	0.664971	5.08402	3.69519e-07	7.71955e-06
ENSMUSG00000034037	Fgd5	97.2187	3.3747	0.633968	5.32313	1.01995e-07	2.41338e-06
ENSMUSG00000022102	Dok2	570.448	3.35067	0.570814	5.86999	4.35829e-09	1.35679e-07
ENSMUSG00000009551	6330409D20Rik	20.5142	3.32988	0.664077	5.0143	5.32281e-07	1.06975e-05
ENSMUSG00000042190	Cmklr1	14.8125	3.32446	0.646165	5.1449	2.67657e-07	5.75381e-06
ENSMUSG00000016494	Cd34	3028.14	3.3126	0.663938	4.98931	6.05942e-07	1.19659e-05
ENSMUSG00000043157	Arl11	18.9144	3.29685	0.663099	4.97188	6.63057e-07	1.29329e-05
ENSMUSG00000078452	Raet1d	957.284	3.28259	0.332188	9.8817	4.9977e-23	1.11758e-20
ENSMUSG00000038623	Tm6sf1	62.1656	3.24875	0.663231	4.89837	9.66335e-07	1.805e-05
ENSMUSG00000053219	Raet1e	954.32	3.24348	0.350764	9.24688	2.31148e-20	3.78344e-18
ENSMUSG00000044338	Aplnr	619.284	3.24067	0.569255	5.69282	1.24959e-08	3.53649e-07
ENSMUSG00000026288	Inpp5d	392.468	3.23255	0.665209	4.85945	1.17714e-06	2.14575e-05
ENSMUSG00000040631	Dok4	798.42	3.20576	0.372873	8.59745	8.15094e-18	9.58611e-16
ENSMUSG00000026994	Galnt3	38.0871	3.17459	0.663488	4.78469	1.7125e-06	3.01434e-05
ENSMUSG00000016386	Mpped2	547.202	3.17079	0.424891	7.4626	8.48335e-14	5.98623e-12
ENSMUSG00000027896	Slc16a4	305.836	3.16696	0.446285	7.09627	1.28168e-12	7.34627e-11
ENSMUSG00000023243	Kcnk5	93.7798	3.16571	0.572347	5.53111	3.18209e-08	8.25524e-07
ENSMUSG00000030123	Plxnd1	500.475	3.16264	0.484888	6.52242	6.91812e-11	3.05108e-09
ENSMUSG00000050075	Gpr171	63.1335	3.16086	0.664045	4.76002	1.93578e-06	3.3624e-05
ENSMUSG00000025215	Tlx1	129.958	3.14918	0.641836	4.90652	9.27087e-07	1.74556e-05
ENSMUSG00000097327	E030030I06Rik	38.1785	3.14006	0.6311	4.97553	6.50702e-07	1.27231e-05
ENSMUSG00000046774	8030474K03Rik	42.9738	3.13627	0.659831	4.75314	2.00281e-06	3.44887e-05
ENSMUSG00000009687	Fxyd5	969.978	3.11565	0.638659	4.87842	1.0694e-06	1.97889e-05
ENSMUSG00000026447	Pik3c2b	119.011	3.10634	0.616234	5.04084	4.63501e-07	9.42253e-06
ENSMUSG00000053310	Nrgn	81.0269	3.10247	0.658826	4.70909	2.48828e-06	4.16296e-05
ENSMUSG00000043557	Mdga1	113.955	3.08352	0.66135	4.66247	3.1244e-06	5.09303e-05
ENSMUSG00000030921	Trim30a	43.3243	3.07153	0.662648	4.63524	3.56526e-06	5.689e-05
ENSMUSG00000033032	Afap1l1	595.35	3.0694	0.607471	5.05275	4.35502e-07	8.89893e-06
ENSMUSG00000029163	Emilin1	1588.23	3.05563	0.291726	10.4743	1.13344e-25	4.28469e-23
ENSMUSG00000034664	Itga2b	899.248	3.04287	0.526573	5.77863	7.53128e-09	2.22671e-07
ENSMUSG00000015053	Gata2	1257.4	3.04238	0.320949	9.47934	2.559e-21	4.59884e-19
ENSMUSG00000028859	Csf3r	52.3553	3.04143	0.66362	4.5831	4.58136e-06	7.14522e-05
ENSMUSG00000020357	Flt4	725.033	3.03378	0.4936	6.14624	7.93433e-10	2.87611e-08
ENSMUSG00000032717	Mdfi	35.7778	3.02184	0.647714	4.66539	3.0803e-06	5.03148e-05
ENSMUSG00000001588	Acap1	422.221	3.01738	0.65664	4.59518	4.32377e-06	6.79688e-05
ENSMUSG00000031790	Mmp15	132.299	2.99449	0.632985	4.73075	2.23697e-06	3.78236e-05
ENSMUSG00000004837	Grap	685.659	2.99227	0.656724	4.55636	5.20489e-06	7.97791e-05
ENSMUSG00000044197	Gpr146	737.775	2.986	0.342749	8.71191	2.98786e-18	3.70612e-16
ENSMUSG00000018500	Adora2b	91.1642	2.96771	0.592892	5.00548	5.57225e-07	1.10866e-05
ENSMUSG00000046470	Sox18	318.865	2.96608	0.663766	4.46857	7.87455e-06	0.00011523
ENSMUSG00000000530	Acvrl1	1130.99	2.9589	0.664836	4.45057	8.56438e-06	0.000123993
ENSMUSG00000060063	Alox5ap	303.505	2.94888	0.66369	4.44316	8.86471e-06	0.000127834
ENSMUSG00000023942	Slc29a1	2902.48	2.94478	0.274943	10.7105	9.08765e-27	4.12242e-24
ENSMUSG00000096107	Gm16505	11.9095	2.93365	0.625291	4.69165	2.71004e-06	4.51493e-05
ENSMUSG00000030761	Myo7a	93.6845	2.92934	0.662029	4.42479	9.65344e-06	0.000138328
ENSMUSG00000001946	Esam	1627.1	2.92059	0.66243	4.4089	1.03895e-05	0.000147411
ENSMUSG00000059456	Ptk2b	303.131	2.9192	0.373156	7.82302	5.15724e-15	4.30955e-13
ENSMUSG00000026579	F5	202.975	2.9152	0.609837	4.7803	1.75036e-06	3.07758e-05
ENSMUSG00000028124	Gclm	2877.48	2.88849	0.269638	10.7125	8.89443e-27	4.12242e-24
ENSMUSG00000026068	Il18rap	44.9227	2.8878	0.666162	4.33498	1.45774e-05	0.000198434
ENSMUSG00000000693	Loxl3	361.746	2.88682	0.421788	6.84424	7.68846e-12	3.95048e-10
ENSMUSG00000097108	Gm26581	18.6532	2.85544	0.663269	4.3051	1.6691e-05	0.000224128
ENSMUSG00000025557	Slc15a1	13.3224	2.85182	0.648886	4.39494	1.10804e-05	0.000156237
ENSMUSG00000037347	Chst7	264.953	2.84417	0.539226	5.27455	1.33085e-07	3.04466e-06
ENSMUSG00000002997	Prkar2b	323.824	2.838	0.572343	4.95857	7.10142e-07	1.37667e-05
ENSMUSG00000040618	Pck2	859.433	2.82991	0.334477	8.46071	2.65762e-17	2.91e-15
ENSMUSG00000050147	F2rl3	186.98	2.82966	0.660184	4.28617	1.81782e-05	0.000241116
ENSMUSG00000018169	Mfng	359.288	2.81467	0.655693	4.29267	1.76541e-05	0.000235343
ENSMUSG00000028041	Adam15	3543.36	2.80933	0.222251	12.6403	1.26518e-36	1.33915e-33
ENSMUSG00000040759	Cmtm5	80.2985	2.80532	0.6528	4.29736	1.72843e-05	0.000230996
ENSMUSG00000048200	Cracr2b	409.665	2.80236	0.524214	5.34584	9e-08	2.16177e-06
ENSMUSG00000031297	Slc7a3	322.428	2.79121	0.594471	4.69527	2.66252e-06	4.4451e-05
ENSMUSG00000026888	Grb14	252.709	2.76699	0.548756	5.0423	4.59977e-07	9.36289e-06
ENSMUSG00000070407	Hs3st3b1	348.282	2.76023	0.478104	5.77327	7.77481e-09	2.29444e-07
ENSMUSG00000029304	Spp1	1281.95	2.75284	0.665283	4.13784	3.50589e-05	0.000429115
ENSMUSG00000024168	Tmem204	310.766	2.75041	0.665536	4.13263	3.58643e-05	0.000438013
ENSMUSG00000024589	Nedd4l	291.311	2.74259	0.468195	5.85779	4.69058e-09	1.43492e-07
ENSMUSG00000005803	Sqor	178.77	2.73502	0.666133	4.10582	4.02881e-05	0.000484586
ENSMUSG00000017639	Rab11fip4	181.889	2.73232	0.664963	4.10899	3.974e-05	0.000479082
ENSMUSG00000032554	Trf	10.757	2.7301	0.6547	4.17001	3.04592e-05	0.000379431
ENSMUSG00000034266	Batf	132.895	2.72769	0.648779	4.20434	2.61847e-05	0.000330998
ENSMUSG00000073002	Vamp5	1755.4	2.72526	0.614848	4.43241	9.31837e-06	0.000133768
ENSMUSG00000022747	St3gal6	108.442	2.72521	0.496991	5.48342	4.17176e-08	1.06659e-06
ENSMUSG00000036528	Ppfibp2	231.182	2.70866	0.464608	5.82999	5.54319e-09	1.66684e-07
ENSMUSG00000043251	Exoc3l	122.029	2.70732	0.624523	4.33501	1.45751e-05	0.000198434
ENSMUSG00000066382	Iqcf5	29.1503	2.70254	0.654854	4.12693	3.67636e-05	0.000447777
ENSMUSG00000037405	Icam1	1201.95	2.6988	0.369481	7.30431	2.78696e-13	1.76289e-11
ENSMUSG00000017446	C1qtnf1	161.757	2.69336	0.647651	4.15866	3.20122e-05	0.000396147
ENSMUSG00000038304	Cd160	90.2462	2.68778	0.663362	4.05176	5.08348e-05	0.000591718
ENSMUSG00000046908	Ltb4r1	53.9406	2.67976	0.651649	4.11227	3.91787e-05	0.000473394
ENSMUSG00000022156	Gzme	405.494	2.66884	0.631099	4.22887	2.34863e-05	0.000301449
ENSMUSG00000070003	Ssbp4	809.203	2.66649	0.242745	10.9847	4.52507e-28	2.39482e-25
ENSMUSG00000000531	Grasp	344.156	2.66571	0.421369	6.32631	2.51099e-10	9.9419e-09
ENSMUSG00000036306	Lzts1	208.281	2.66382	0.666142	3.99887	6.36456e-05	0.000717176
ENSMUSG00000002699	Lcp2	178.358	2.66355	0.655799	4.06153	4.87518e-05	0.000571242
ENSMUSG00000071042	Rasgrp3	69.4324	2.65639	0.645663	4.11421	3.88515e-05	0.000470515
ENSMUSG00000042106	Inka1	1443.99	2.65559	0.405792	6.54421	5.98108e-11	2.68253e-09
ENSMUSG00000098098	Bvht	407.956	2.63755	0.356745	7.39336	1.43166e-13	9.63156e-12
ENSMUSG00000018507	Trpv2	228.394	2.63422	0.473054	5.56854	2.56878e-08	6.85453e-07
ENSMUSG00000066113	Adamtsl1	203.131	2.62933	0.535004	4.91459	8.89671e-07	1.6856e-05
ENSMUSG00000039989	Cbx4	49.7419	2.61719	0.542738	4.82221	1.41977e-06	2.54996e-05
ENSMUSG00000040447	Spns2	359.808	2.6133	0.661189	3.95243	7.7362e-05	0.000851196
ENSMUSG00000020092	Pald1	922.081	2.60487	0.318174	8.18694	2.67953e-16	2.59408e-14
ENSMUSG00000074604	Mgst2	54.8449	2.59967	0.657956	3.95114	7.77795e-05	0.000854579
ENSMUSG00000031734	Irx3	20.9286	2.59207	0.663029	3.90943	9.25131e-05	0.000989112
ENSMUSG00000032322	Pstpip1	747.414	2.58871	0.379265	6.82562	8.75493e-12	4.46952e-10
ENSMUSG00000074802	Gas2l3	676.952	2.56577	0.29686	8.64303	5.47427e-18	6.63474e-16
ENSMUSG00000033287	Kctd17	192.319	2.55829	0.412276	6.20528	5.45984e-10	2.06395e-08
ENSMUSG00000022103	Gfra2	986.068	2.55679	0.369847	6.91309	4.74219e-12	2.50972e-10
ENSMUSG00000035165	Kcne3	52.5761	2.54872	0.64917	3.92613	8.63245e-05	0.000931096
ENSMUSG00000027684	Mecom	26.3125	2.53848	0.646126	3.92876	8.53839e-05	0.00092346
ENSMUSG00000050675	Gp1ba	77.2774	2.53209	0.664811	3.80875	0.000139674	0.00141262
ENSMUSG00000064141	Zfp69	209.986	2.53168	0.516928	4.89754	9.70418e-07	1.80837e-05
ENSMUSG00000062082	Cd200r4	17.2523	2.50188	0.659434	3.79398	0.000148254	0.00149027
ENSMUSG00000009876	Cox4i2	131.739	2.50066	0.434162	5.75975	8.42405e-09	2.47225e-07
ENSMUSG00000006362	Cbfa2t3	277.688	2.50064	0.61537	4.06364	4.83124e-05	0.000566512
ENSMUSG00000030748	Il4ra	704.893	2.49021	0.664653	3.74664	0.000179221	0.00175756
ENSMUSG00000075297	H60b	36.76	2.48953	0.658703	3.77944	0.000157181	0.00157052
ENSMUSG00000028542	Slc6a9	61.2247	2.4868	0.635099	3.91561	9.01772e-05	0.000966741
ENSMUSG00000026921	Egfl7	1265.26	2.47489	0.233279	10.6092	2.70104e-26	1.12854e-23
ENSMUSG00000027368	Dusp2	428.851	2.4522	0.612099	4.00621	6.16997e-05	0.000696732
ENSMUSG00000041515	Irf8	303.955	2.44929	0.616236	3.9746	7.04988e-05	0.000786585
ENSMUSG00000039519	Cyp7b1	347.316	2.44454	0.650863	3.75585	0.000172755	0.00170045
ENSMUSG00000025630	Hprt	245.352	2.44248	0.36693	6.65653	2.80361e-11	1.34075e-09
ENSMUSG00000024049	Myom1	46.9455	2.43391	0.609041	3.9963	6.43399e-05	0.000724485
ENSMUSG00000038188	Scarf1	327.796	2.43382	0.64784	3.75683	0.000172081	0.00169592
ENSMUSG00000003134	Tbc1d8	305.112	2.41251	0.568111	4.24655	2.17086e-05	0.000281132
ENSMUSG00000022836	Mylk	121.979	2.4108	0.649522	3.71165	0.000205911	0.00198256
ENSMUSG00000029822	Osbpl3	606.193	2.40585	0.336257	7.1548	8.37929e-13	5.03932e-11
ENSMUSG00000000686	Abhd15	82.0114	2.39571	0.644086	3.71955	0.000199582	0.00193217
ENSMUSG00000029449	Rhof	310.546	2.3924	0.581958	4.11095	3.94028e-05	0.000475378
ENSMUSG00000021213	Akr1c13	79.4873	2.37717	0.645846	3.68071	0.000232587	0.00220388
ENSMUSG00000025701	Alox5	898.99	2.36916	0.666243	3.556	0.00037654	0.00336807
ENSMUSG00000074361	C5ar2	19.9238	2.36443	0.61757	3.82861	0.000128871	0.00131589
ENSMUSG00000027412	Lpin3	98.8383	2.36425	0.634039	3.72887	0.00019234	0.00187004
ENSMUSG00000099983	1700022E09Rik	9.32303	2.36303	0.62935	3.75471	0.000173542	0.0017051
ENSMUSG00000060470	Adgrg3	2262.16	2.36142	0.616618	3.82963	0.000128338	0.00131206
ENSMUSG00000068015	Lrch1	101.935	2.35376	0.466788	5.04245	4.59612e-07	9.36289e-06
ENSMUSG00000026814	Eng	2040.32	2.35142	0.362466	6.48728	8.74019e-11	3.7698e-09
ENSMUSG00000079042	Apela	86.8419	2.35118	0.637163	3.69007	0.000224189	0.00213712
ENSMUSG00000031504	Rab20	722.689	2.35062	0.401652	5.85238	4.84581e-09	1.47107e-07
ENSMUSG00000060216	Arrb2	175.477	2.34791	0.473319	4.96054	7.0299e-07	1.36477e-05
ENSMUSG00000087443	Ppp1r18os	21.5799	2.34717	0.618334	3.79596	0.00014707	0.00147975
ENSMUSG00000097915	A330009N23Rik	79.973	2.34113	0.626675	3.7358	0.000187122	0.00182603
ENSMUSG00000031480	Thsd1	436.928	2.34092	0.666241	3.51362	0.000442046	0.00385836
ENSMUSG00000068551	Zfp467	240.447	2.33865	0.526634	4.44074	8.96482e-06	0.000129043
ENSMUSG00000040687	Madd	138.488	2.33824	0.582679	4.01292	5.99734e-05	0.000680997
ENSMUSG00000024986	Hhex	764.688	2.336	0.560897	4.16476	3.11676e-05	0.000386902
ENSMUSG00000006587	Snai3	121.328	2.33282	0.647309	3.60387	0.000313512	0.00286565
ENSMUSG00000045165	AI467606	312.958	2.329	0.585299	3.97917	6.91565e-05	0.000774329
ENSMUSG00000027313	Chac1	317.973	2.31834	0.664111	3.49089	0.000481409	0.0041293
ENSMUSG00000060791	Gmfg	331.37	2.3165	0.434857	5.32705	9.98229e-08	2.37971e-06
ENSMUSG00000096937	Gm10825	18.0473	2.31278	0.643473	3.59422	0.000325366	0.00296207
ENSMUSG00000026126	Ptpn18	461.744	2.31239	0.360808	6.40892	1.46558e-10	6.0439e-09
ENSMUSG00000031133	Arhgef6	93.2453	2.30602	0.630068	3.65995	0.00025226	0.00236152
ENSMUSG00000035105	Egln3	520.928	2.3045	0.391683	5.88357	4.01519e-09	1.2699e-07
ENSMUSG00000097002	Gm2670	32.1185	2.3041	0.644184	3.57677	0.000347867	0.00314348
ENSMUSG00000021613	Hapln1	99.8555	2.29965	0.657561	3.49725	0.000470087	0.00404749
ENSMUSG00000021994	Wnt5a	1678.38	2.29416	0.371221	6.18004	6.40873e-10	2.39415e-08
ENSMUSG00000045010	Gm4779	38.4686	2.29187	0.638533	3.58928	0.000331598	0.00301362
ENSMUSG00000011263	Exoc3l2	605.985	2.29076	0.40914	5.59897	2.15632e-08	5.87763e-07
ENSMUSG00000032766	Gng11	1081.75	2.27509	0.248424	9.15807	5.28319e-20	8.14381e-18
ENSMUSG00000050350	Gpr18	9.16407	2.27218	0.594158	3.82421	0.000131193	0.00133694
ENSMUSG00000021108	Prkch	114.373	2.26772	0.666236	3.40377	0.000664616	0.00541968
ENSMUSG00000021281	Tnfaip2	1361.98	2.26481	0.246886	9.17348	4.57999e-20	7.12907e-18
ENSMUSG00000032014	Oaf	1050.57	2.25258	0.387383	5.81487	6.06804e-09	1.81095e-07
ENSMUSG00000042348	Arl15	89.4833	2.24562	0.356584	6.29757	3.02346e-10	1.1882e-08
ENSMUSG00000038077	Kcna6	25.43	2.24281	0.661666	3.38965	0.000699829	0.00566031
ENSMUSG00000049130	C5ar1	173.304	2.24209	0.631404	3.55096	0.000383835	0.00341792
ENSMUSG00000020689	Itgb3	707.566	2.24155	0.468001	4.78963	1.67091e-06	2.94767e-05
ENSMUSG00000025140	Pycr1	330.962	2.24061	0.38851	5.76718	8.06074e-09	2.3744e-07
ENSMUSG00000020027	Socs2	486.772	2.22635	0.435495	5.11223	3.18374e-07	6.70254e-06
ENSMUSG00000046688	Tifa	108.594	2.22414	0.664632	3.34643	0.000818589	0.00644199
ENSMUSG00000024679	Ms4a6d	35.8833	2.21315	0.653575	3.38622	0.000708629	0.00572075
ENSMUSG00000049871	Nlrc3	70.2841	2.21211	0.608099	3.63775	0.000275031	0.00254913
ENSMUSG00000062077	Trim54	613.955	2.20851	0.373422	5.91426	3.33378e-09	1.0675e-07
ENSMUSG00000032578	Cish	143.865	2.20381	0.492259	4.47694	7.572e-06	0.000111315
ENSMUSG00000105107	Gm43412	65.0402	2.20316	0.585646	3.76192	0.000168611	0.00166897
ENSMUSG00000026950	Neb	29.2675	2.2016	0.642131	3.42858	0.000606744	0.00504096
ENSMUSG00000074093	Svip	35.928	2.19977	0.616573	3.56773	0.00036009	0.00323572
ENSMUSG00000021998	Lcp1	505.075	2.19384	0.666086	3.29363	0.000989034	0.0075386
ENSMUSG00000019889	Ptprk	269.184	2.18904	0.491098	4.45744	8.29429e-06	0.000120704
ENSMUSG00000038175	Mylip	101.613	2.18603	0.510264	4.28411	1.83473e-05	0.000243156
ENSMUSG00000012126	Ubxn11	125.553	2.18328	0.580017	3.76417	0.000167104	0.00165612
ENSMUSG00000097739	Gm2539	8.54726	2.18168	0.632874	3.44726	0.000566302	0.00476227
ENSMUSG00000053395	Cacng8	15.1909	2.18121	0.648828	3.36177	0.000774438	0.00614788
ENSMUSG00000052085	Dock8	60.6007	2.17978	0.550694	3.95823	7.5506e-05	0.000835039
ENSMUSG00000029999	Tgfa	387.792	2.17927	0.486294	4.48139	7.41589e-06	0.000109223
ENSMUSG00000053559	Smagp	557.076	2.17667	0.61035	3.56626	0.000362115	0.00325003
ENSMUSG00000000532	Acvr1b	192.194	2.16869	0.457767	4.73755	2.16321e-06	3.68907e-05
ENSMUSG00000072620	Slfn2	742.084	2.16519	0.574656	3.76781	0.000164688	0.00163576
ENSMUSG00000014453	Blk	26.2314	2.16168	0.638779	3.38408	0.000714168	0.00575519
ENSMUSG00000050623	Catsperz	37.492	2.15971	0.651741	3.31376	0.0009205	0.00709787
ENSMUSG00000056917	Sipa1	787.421	2.15468	0.294906	7.30633	2.74533e-13	1.74351e-11
ENSMUSG00000040432	Ltb4r2	175.343	2.15458	0.625057	3.44701	0.000566835	0.00476423
ENSMUSG00000022488	Nckap1l	54.5761	2.14631	0.650713	3.29839	0.000972409	0.00743329
ENSMUSG00000070576	Mn1	241.719	2.1439	0.494322	4.33706	1.44404e-05	0.000197307
ENSMUSG00000023094	Msrb2	310.666	2.13929	0.439621	4.86622	1.13754e-06	2.08402e-05
ENSMUSG00000000409	Lck	78.0836	2.13021	0.644432	3.30557	0.000947846	0.00726958
ENSMUSG00000069516	Lyz2	251.76	2.12901	0.661584	3.21804	0.00129068	0.00947834
ENSMUSG00000057606	Colq	235.476	2.12833	0.558428	3.8113	0.00013824	0.00140111
ENSMUSG00000034685	Fam171a2	23.1833	2.11805	0.662476	3.19717	0.00138781	0.0100659
ENSMUSG00000102441	Gm38032	13.1684	2.10933	0.651789	3.23622	0.00121123	0.00897375
ENSMUSG00000022265	Ank	212.672	2.10922	0.477667	4.41567	1.00698e-05	0.000143776
ENSMUSG00000030336	Cd27	28.7974	2.10561	0.664491	3.16876	0.00153093	0.0109736
ENSMUSG00000034110	Kctd7	104.281	2.09976	0.451322	4.65247	3.27983e-06	5.31908e-05
ENSMUSG00000006464	Bbs1	30.0744	2.09739	0.641626	3.26887	0.00107976	0.00810181
ENSMUSG00000040010	Slc7a5	336.42	2.09535	0.366337	5.71974	1.06689e-08	3.05207e-07
ENSMUSG00000027315	Spint1	278.184	2.08578	0.518029	4.02638	5.66418e-05	0.000647445
ENSMUSG00000037003	Tns2	634.152	2.08552	0.245026	8.51143	1.71804e-17	1.90751e-15
ENSMUSG00000079442	St6galnac4	727.6	2.08453	0.270127	7.71687	1.19218e-14	9.41703e-13
ENSMUSG00000036249	Rbm43	829.929	2.07683	0.285913	7.26384	3.7625e-13	2.35186e-11
ENSMUSG00000033107	Rnf125	77.1566	2.07653	0.666137	3.11727	0.00182535	0.0126499
ENSMUSG00000006403	Adamts4	529.262	2.07427	0.531746	3.90087	9.58491e-05	0.00101929
ENSMUSG00000097887	Gm26542	18.1008	2.07332	0.618279	3.35337	0.000798345	0.00631241
ENSMUSG00000027009	Itga4	41.5319	2.07274	0.635654	3.2608	0.00111098	0.00830461
ENSMUSG00000001918	Slc1a5	995.006	2.06767	0.295627	6.99418	2.66811e-12	1.45572e-10
ENSMUSG00000027339	Rassf2	199.64	2.06079	0.665884	3.09482	0.00196931	0.0134365
ENSMUSG00000040605	Bace2	333.33	2.0597	0.6028	3.41688	0.000633427	0.00522709
ENSMUSG00000030774	Pak1	456.624	2.05316	0.504441	4.07017	4.69796e-05	0.000554156
ENSMUSG00000041187	Prkd2	606.709	2.05144	0.276414	7.42162	1.15693e-13	7.95176e-12
ENSMUSG00000081534	Slc48a1	1593.34	2.0503	0.244515	8.38517	5.0653e-17	5.25633e-15
ENSMUSG00000033857	Engase	46.9183	2.04909	0.66619	3.07583	0.00209917	0.0141523
ENSMUSG00000038712	Mindy1	1754.07	2.03673	0.223153	9.12705	7.03908e-20	1.05433e-17
ENSMUSG00000035275	Raver2	29.8851	2.03092	0.664125	3.05804	0.00222789	0.0149013
ENSMUSG00000052632	Asap2	167.158	2.02692	0.43361	4.67453	2.94627e-06	4.82745e-05
ENSMUSG00000055926	Gm14137	200.835	2.01328	0.410239	4.90759	9.22046e-07	1.73864e-05
ENSMUSG00000027217	Tspan18	677.177	2.01048	0.432289	4.65078	3.30679e-06	5.35733e-05
ENSMUSG00000038608	Dock10	18.6542	2.00983	0.629913	3.19065	0.00141953	0.0102491
ENSMUSG00000072591	5930412G12Rik	44.9785	2.00939	0.665127	3.02107	0.00251887	0.0165257
ENSMUSG00000036931	Nfkbid	75.3885	2.00721	0.658429	3.04849	0.00229995	0.0152916
ENSMUSG00000055538	Zcchc24	293.522	2.00551	0.407067	4.92674	8.3613e-07	1.59175e-05
ENSMUSG00000011382	Dhdh	57.2642	2.00483	0.475587	4.2155	2.49231e-05	0.000316816
ENSMUSG00000037010	Apln	95.0891	2.00339	0.661501	3.02855	0.0024573	0.0162223
ENSMUSG00000042759	Apobr	102.987	2.00286	0.665153	3.01113	0.00260279	0.016978
ENSMUSG00000038473	Nos1ap	20.135	2.00277	0.665442	3.00969	0.00261514	0.0170376
ENSMUSG00000060594	Layn	114.686	1.99857	0.599034	3.33632	0.000848948	0.00663978
ENSMUSG00000022876	Samsn1	647.331	1.99478	0.651497	3.06185	0.00219975	0.0147552
ENSMUSG00000070348	Ccnd1	6464.2	1.99119	0.277194	7.18339	6.80028e-13	4.10525e-11
ENSMUSG00000034282	Evpl	42.3745	1.98754	0.637748	3.1165	0.0018301	0.0126663
ENSMUSG00000056492	Adgrf5	26.2316	1.98722	0.62913	3.15868	0.00158484	0.0112735
ENSMUSG00000048012	Zfp473	184.741	1.98485	0.391851	5.06531	4.0773e-07	8.40429e-06
ENSMUSG00000027478	Dnmt3b	920.609	1.9833	0.296895	6.68016	2.3868e-11	1.15534e-09
ENSMUSG00000030589	Rasgrp4	46.7467	1.98282	0.602271	3.29224	0.000993911	0.00756487
ENSMUSG00000000753	Serpinf1	2691.1	1.98238	0.253828	7.80992	5.72222e-15	4.75663e-13
ENSMUSG00000109378	Gm49396	20.7883	1.98011	0.660144	2.99951	0.00270413	0.0174598
ENSMUSG00000031805	Jak3	472.993	1.97907	0.450489	4.39315	1.1172e-05	0.00015725
ENSMUSG00000032285	Dnaja4	15.0482	1.97869	0.662188	2.9881	0.00280715	0.0179859
ENSMUSG00000070063	Snora33	17.2317	1.97664	0.583067	3.39008	0.000698733	0.0056572
ENSMUSG00000027955	Fam198b	594.277	1.97445	0.418153	4.72184	2.33718e-06	3.93087e-05
ENSMUSG00000032666	1700025G04Rik	220.118	1.97073	0.317255	6.21182	5.23736e-10	1.98457e-08
ENSMUSG00000050821	Fam131a	115.285	1.96974	0.639346	3.08087	0.00206399	0.0139506
ENSMUSG00000036585	Fgf1	20.416	1.96408	0.613884	3.19944	0.00137696	0.0099969
ENSMUSG00000041836	Ptpre	82.2795	1.95893	0.637471	3.07297	0.00211942	0.0142706
ENSMUSG00000029648	Flt1	975.775	1.95807	0.598159	3.2735	0.00106226	0.00798177
ENSMUSG00000096971	4930556M19Rik	41.4606	1.95725	0.564746	3.46571	0.000528831	0.00448997
ENSMUSG00000030041	M1ap	49.3797	1.95709	0.665725	2.93979	0.00328437	0.0204896
ENSMUSG00000069804	Gm10277	9.76401	1.95528	0.665673	2.9373	0.00331086	0.0206305
ENSMUSG00000046718	Bst2	746.295	1.95446	0.353249	5.53281	3.15134e-08	8.20088e-07
ENSMUSG00000108900	Ccdc194	66.2286	1.95384	0.617277	3.16526	0.00154945	0.0110764
ENSMUSG00000029664	Tfpi2	91.1931	1.94904	0.57749	3.37502	0.000738105	0.00591565
ENSMUSG00000031155	Pim2	1327.89	1.94504	0.253601	7.66965	1.72461e-14	1.34224e-12
ENSMUSG00000036832	Lpar3	105.275	1.94442	0.666229	2.91855	0.00351659	0.0217418
ENSMUSG00000070476	Fam217b	166.674	1.9439	0.449467	4.32491	1.52597e-05	0.000206019
ENSMUSG00000052560	Cpne8	162.23	1.93824	0.609128	3.18199	0.00146265	0.0105235
ENSMUSG00000037685	Atp8a1	59.9616	1.92727	0.611856	3.14988	0.0016334	0.0115516
ENSMUSG00000044461	Shisa2	47.6749	1.92634	0.63074	3.05409	0.00225744	0.0150531
ENSMUSG00000021217	Tshz3	44.9492	1.92582	0.633058	3.04209	0.00234944	0.0155815
ENSMUSG00000031145	Prickle3	300.353	1.92423	0.354552	5.42721	5.72402e-08	1.42e-06
ENSMUSG00000029650	Slc46a3	119.984	1.9224	0.514205	3.73859	0.000185052	0.00180776
ENSMUSG00000020647	Ncoa1	47.4512	1.92154	0.497131	3.86526	0.000110969	0.00115683
ENSMUSG00000029864	Gstk1	750.347	1.91445	0.301661	6.34636	2.20467e-10	8.77283e-09
ENSMUSG00000022157	Mcpt8	37.3189	1.91419	0.636152	3.00901	0.00262104	0.017069
ENSMUSG00000025492	Ifitm3	13499.8	1.91221	0.316053	6.05029	1.44583e-09	4.99032e-08
ENSMUSG00000051375	Pcdh1	71.5967	1.91113	0.661805	2.88775	0.00388005	0.0235128
ENSMUSG00000030559	Rab38	295.075	1.90371	0.544965	3.49328	0.000477127	0.00409745
ENSMUSG00000024440	Pcdh12	20.6055	1.90228	0.625844	3.03954	0.00236939	0.0156941
ENSMUSG00000085665	Gm12059	22.9331	1.90223	0.649569	2.92845	0.00340655	0.0211355
ENSMUSG00000039005	Tlr4	70.8374	1.89697	0.665143	2.85198	0.00434483	0.0258266
ENSMUSG00000030722	Nfatc2ip	29.9379	1.89622	0.612609	3.09532	0.00196602	0.0134198
ENSMUSG00000044636	Csrnp2	477.08	1.89353	0.369629	5.12277	3.01072e-07	6.3735e-06
ENSMUSG00000053158	Fes	1154.02	1.89185	0.397342	4.76125	1.92397e-06	3.34915e-05
ENSMUSG00000042594	Sh2b3	1072.18	1.89032	0.261891	7.21796	5.27727e-13	3.24756e-11
ENSMUSG00000046997	Spsb4	161.101	1.88731	0.468337	4.02981	5.58215e-05	0.000639912
ENSMUSG00000040721	Zfhx2	95.536	1.88537	0.644889	2.92356	0.00346053	0.0214286
ENSMUSG00000043664	Tmem221	17.707	1.88459	0.624546	3.01753	0.00254843	0.0166851
ENSMUSG00000021725	Parp8	338.197	1.88391	0.407531	4.62275	3.78692e-06	6.01249e-05
ENSMUSG00000041837	Pdcd7	158.19	1.88233	0.335007	5.61877	1.92323e-08	5.29204e-07
ENSMUSG00000031165	Was	183.659	1.8821	0.464205	4.05446	5.02502e-05	0.000585343
ENSMUSG00000030207	Fam234b	381.847	1.88033	0.439695	4.27644	1.89909e-05	0.000250639
ENSMUSG00000104786	Gm43573	34.4982	1.87989	0.625711	3.0044	0.00266101	0.0172939
ENSMUSG00000047735	Samd9l	22.5142	1.8782	0.665667	2.82153	0.00477946	0.0278471
ENSMUSG00000035506	Slc12a8	150.804	1.87661	0.517661	3.62517	0.000288768	0.00266867
ENSMUSG00000039620	Trmt9b	71.4755	1.87468	0.665947	2.81506	0.00487681	0.0282331
ENSMUSG00000026841	Fibcd1	95.7682	1.87338	0.624192	3.0013	0.00268834	0.0173931
ENSMUSG00000042312	S100a13	1165.06	1.87219	0.279301	6.70311	2.04031e-11	9.99816e-10
ENSMUSG00000036155	Mgat5	163.285	1.87122	0.560912	3.33602	0.000849856	0.00664034
ENSMUSG00000028033	Kcnq5	62.9922	1.8708	0.638129	2.9317	0.00337113	0.0209403
ENSMUSG00000048960	Prex2	71.9569	1.8654	0.648809	2.87511	0.00403885	0.0243293
ENSMUSG00000096210	H1f0	2739.96	1.86022	0.261671	7.109	1.16886e-12	6.80921e-11
ENSMUSG00000038508	Gdf15	97.058	1.85842	0.653212	2.84504	0.00444052	0.0262578
ENSMUSG00000025185	Loxl4	62.5396	1.85441	0.627193	2.95668	0.00310973	0.0195615
ENSMUSG00000089762	Ier5l	232.313	1.85388	0.361584	5.12709	2.94255e-07	6.24584e-06
ENSMUSG00000040752	Myh6	9.69158	1.84773	0.635998	2.90525	0.0036696	0.0224864
ENSMUSG00000024013	Fgd2	52.8634	1.84165	0.635282	2.89895	0.0037442	0.0228641
ENSMUSG00000022941	Ripply3	38.8817	1.84155	0.658214	2.7978	0.00514513	0.0294209
ENSMUSG00000060548	Tnfrsf19	313.463	1.83392	0.496685	3.69232	0.000222219	0.00212029
ENSMUSG00000009092	Derl3	241.09	1.83007	0.637174	2.87217	0.00407665	0.0245002
ENSMUSG00000032198	Dock6	288.8	1.82768	0.328091	5.57064	2.5381e-08	6.78409e-07
ENSMUSG00000035547	Capn5	352.355	1.82504	0.422704	4.31755	1.57773e-05	0.000212465
ENSMUSG00000106570	C230071H17Rik	52.5713	1.82218	0.585531	3.11201	0.00185816	0.0128403
ENSMUSG00000040797	Iqsec3	11.8128	1.82039	0.603607	3.01585	0.00256257	0.01675
ENSMUSG00000009654	Oit3	134.23	1.81956	0.593251	3.06709	0.0021615	0.0145232
ENSMUSG00000041354	Rgl2	829.438	1.81619	0.240348	7.55652	4.13986e-14	3.01507e-12
ENSMUSG00000034330	Plcg2	374.046	1.81493	0.558944	3.24706	0.00116603	0.00869974
ENSMUSG00000021257	Angel1	103.027	1.81184	0.567376	3.19337	0.00140622	0.0101762
ENSMUSG00000028073	Pear1	669.836	1.81039	0.472659	3.83022	0.000128028	0.00130973
ENSMUSG00000026923	Notch1	930.443	1.80928	0.288201	6.27783	3.43332e-10	1.33278e-08
ENSMUSG00000034800	Zfp661	67.1729	1.80861	0.610859	2.96076	0.0030688	0.0193577
ENSMUSG00000041477	Dcp1b	97.9921	1.80728	0.458448	3.94217	8.07477e-05	0.000880516
ENSMUSG00000032172	Olfm2	34.1923	1.80503	0.642016	2.8115	0.00493117	0.0284492
ENSMUSG00000062960	Kdr	782.296	1.80368	0.378235	4.76867	1.85443e-06	3.23547e-05
ENSMUSG00000033721	Vav3	142.765	1.80348	0.565202	3.19086	0.00141852	0.0102465
ENSMUSG00000014470	Rnf166	681.604	1.80287	0.285109	6.32343	2.55813e-10	1.01033e-08
ENSMUSG00000074896	Ifit3	37.3138	1.80022	0.658375	2.73434	0.00625053	0.0342324
ENSMUSG00000021285	Ppp1r13b	464.63	1.79991	0.373825	4.81485	1.47314e-06	2.63094e-05
ENSMUSG00000037846	Rtkn2	190.471	1.79552	0.347234	5.17092	2.32942e-07	5.07327e-06
ENSMUSG00000024236	Svil	471.249	1.79432	0.360055	4.98347	6.24527e-07	1.23023e-05
ENSMUSG00000045349	Sh2d5	121.163	1.79432	0.641762	2.79592	0.00517522	0.0295472
ENSMUSG00000045636	Mtus1	553.176	1.79148	0.452448	3.95952	7.5101e-05	0.000832086
ENSMUSG00000040466	Blvrb	1243.83	1.79029	0.278969	6.41755	1.38487e-10	5.77103e-09
ENSMUSG00000016552	Foxred2	75.5963	1.78963	0.645464	2.77262	0.00556073	0.0312633
ENSMUSG00000041261	Car8	90.9776	1.78842	0.620929	2.88023	0.00397387	0.0239894
ENSMUSG00000021180	Rps6ka5	51.4351	1.7876	0.662977	2.69632	0.00701102	0.0376697
ENSMUSG00000029086	Prom1	327.214	1.78508	0.600385	2.97322	0.00294695	0.018753
ENSMUSG00000046157	Tmem229b	83.6171	1.78276	0.665719	2.67795	0.00740749	0.0393735
ENSMUSG00000044024	Rell2	17.3152	1.78218	0.635846	2.80284	0.00506548	0.0290237
ENSMUSG00000025723	Nmb	430.099	1.78068	0.289123	6.1589	7.32507e-10	2.68651e-08
ENSMUSG00000104030	5330406M23Rik	22.7986	1.77962	0.664543	2.67796	0.00740721	0.0393735
ENSMUSG00000087466	A330041J22Rik	7.54971	1.7794	0.664738	2.67685	0.00743177	0.0394761
ENSMUSG00000072770	Acrbp	43.066	1.77862	0.564325	3.15176	0.00162287	0.0114977
ENSMUSG00000071550	Cfap44	22.1941	1.77421	0.665779	2.66486	0.00770215	0.0405596
ENSMUSG00000006611	Hfe	53.5275	1.77236	0.640288	2.76807	0.00563895	0.0316471
ENSMUSG00000040723	Rcsd1	86.4552	1.77123	0.656478	2.69808	0.00697415	0.0375606
ENSMUSG00000000244	Tspan32	289.078	1.77018	0.664673	2.66323	0.00773935	0.0406664
ENSMUSG00000044258	Ctla2a	3644.33	1.76963	0.476806	3.71143	0.000206095	0.00198313
ENSMUSG00000046814	Gchfr	1871.27	1.76935	0.331449	5.33823	9.386e-08	2.24769e-06
ENSMUSG00000097279	Gm5106	14.0546	1.76371	0.595543	2.96151	0.00306133	0.0193567
ENSMUSG00000029471	Camkk2	129.834	1.76263	0.459411	3.83672	0.000124689	0.0012797
ENSMUSG00000002104	Rapsn	60.257	1.76227	0.659105	2.67374	0.00750113	0.039727
ENSMUSG00000044986	Tst	105.776	1.75912	0.414794	4.24095	2.22579e-05	0.000287034
ENSMUSG00000035692	Isg15	74.7635	1.75803	0.665544	2.64149	0.00825427	0.0426189
ENSMUSG00000050382	Kif7	110.712	1.74802	0.450569	3.87959	0.000104633	0.00109944
ENSMUSG00000109086	Gm5596	6.79811	1.74762	0.637805	2.74005	0.00614298	0.0337517
ENSMUSG00000055430	Nap1l5	60.8242	1.74481	0.655017	2.66377	0.0077271	0.0406358
ENSMUSG00000024222	Fkbp5	147.626	1.74136	0.402448	4.32693	1.51204e-05	0.000204485
ENSMUSG00000046618	Olfml2a	8.88826	1.73948	0.588228	2.95715	0.00310501	0.0195473
ENSMUSG00000043807	Ly6g5b	23.4075	1.7385	0.663575	2.6199	0.00879546	0.04483
ENSMUSG00000034164	Emid1	164.509	1.73679	0.628921	2.76154	0.00575294	0.0321618
ENSMUSG00000022766	Serpind1	23.9565	1.73491	0.636788	2.72447	0.0064404	0.0350305
ENSMUSG00000028399	Ptprd	23.7321	1.72955	0.662477	2.61072	0.00903507	0.0457575
ENSMUSG00000033763	Mtss1l	176.351	1.72765	0.357047	4.83873	1.30674e-06	2.3603e-05
ENSMUSG00000048572	Tmem252	9.32441	1.7268	0.507081	3.40537	0.00066075	0.00539924
ENSMUSG00000028519	Dab1	92.5904	1.72604	0.665689	2.59287	0.00951794	0.0476541
ENSMUSG00000036111	Lmo1	78.9603	1.724	0.651972	2.64428	0.00818642	0.0423601
ENSMUSG00000036091	Hyal3	16.14	1.72328	0.663343	2.59788	0.0093802	0.0471594
ENSMUSG00000033610	Pank1	158.257	1.7227	0.463068	3.72019	0.000199069	0.00192838
ENSMUSG00000054855	Rnd1	165.149	1.72192	0.569654	3.02275	0.00250493	0.016461
ENSMUSG00000028885	Smpdl3b	565.328	1.72127	0.358293	4.80408	1.55463e-06	2.76714e-05
ENSMUSG00000032245	Cln6	1310.84	1.71732	0.238988	7.1858	6.6815e-13	4.04894e-11
ENSMUSG00000037991	Rmi2	95.8819	1.71676	0.500269	3.43168	0.000599863	0.00499948
ENSMUSG00000071369	Map3k5	76.7982	1.71659	0.660883	2.59742	0.00939268	0.047177
ENSMUSG00000006457	Actn3	32.8787	1.71485	0.665181	2.57802	0.00993669	0.0492553
ENSMUSG00000108371	Gm38832	11.0472	1.71	0.621751	2.75029	0.00595422	0.0329702
ENSMUSG00000021697	Depdc1b	964.765	1.70897	0.298058	5.73369	9.82689e-09	2.84711e-07
ENSMUSG00000024640	Psat1	6022.97	1.70735	0.205473	8.30937	9.62098e-17	9.79181e-15
ENSMUSG00000023990	Tfeb	133.537	1.7062	0.626734	2.72237	0.00648165	0.0352308
ENSMUSG00000034586	Hid1	41.9116	1.70301	0.640836	2.65748	0.00787276	0.0411984
ENSMUSG00000050394	Armcx6	71.8465	1.70016	0.544659	3.12151	0.00179926	0.0125074
ENSMUSG00000027074	Slc43a3	878.733	1.69641	0.318778	5.32161	1.02855e-07	2.42649e-06
ENSMUSG00000027995	Tlr2	132.788	1.69593	0.575726	2.94573	0.00322192	0.02014
ENSMUSG00000103748	Gm38243	11.2863	1.69555	0.637831	2.6583	0.00785354	0.0411113
ENSMUSG00000025227	Mfsd13a	289.539	1.69402	0.428364	3.95462	7.66571e-05	0.000845198
ENSMUSG00000103309	BC037039	32.3252	1.69254	0.623571	2.71427	0.00664216	0.0360785
ENSMUSG00000019843	Fyn	337.245	1.69216	0.314074	5.38777	7.13372e-08	1.74249e-06
ENSMUSG00000070031	Sp140	31.1693	1.69173	0.637169	2.65508	0.00792893	0.0413936
ENSMUSG00000008398	Elk3	1535.16	1.69086	0.16995	9.94919	2.5424e-23	6.02474e-21
ENSMUSG00000039200	Atf7ip2	70.3736	1.69072	0.530053	3.18971	0.00142414	0.0102758
ENSMUSG00000038886	Man2a2	571.739	1.68916	0.310701	5.43661	5.43042e-08	1.35351e-06
ENSMUSG00000086389	Gm15998	13.8164	1.68878	0.656323	2.57309	0.0100795	0.0498231
ENSMUSG00000057156	Homez	257.503	1.68802	0.399799	4.22216	2.41971e-05	0.000309321
ENSMUSG00000029528	Pxn	583.399	1.68607	0.300569	5.60959	2.02805e-08	5.56119e-07
ENSMUSG00000043085	Tmem82	39.765	1.68531	0.588007	2.86614	0.00415517	0.0249043
ENSMUSG00000035459	Stab2	10.1989	1.67918	0.589079	2.85051	0.0043649	0.0259168
ENSMUSG00000031309	Rps6ka3	354.542	1.67578	0.291513	5.74856	9.00061e-09	2.62689e-07
ENSMUSG00000021696	Elovl7	387.497	1.67445	0.334195	5.0104	5.43164e-07	1.08773e-05
ENSMUSG00000030268	Bcat1	3890.72	1.67324	0.27014	6.19399	5.86591e-10	2.20173e-08
ENSMUSG00000021003	Galc	175.068	1.66781	0.481938	3.46064	0.000538892	0.00455106
ENSMUSG00000058690	Ccser2	1051.42	1.66308	0.244466	6.80293	1.02515e-11	5.21675e-10
ENSMUSG00000023044	Csad	247.652	1.66154	0.417992	3.97506	7.03612e-05	0.000785601
ENSMUSG00000063564	Col23a1	85.3045	1.66083	0.560944	2.96077	0.00306868	0.0193577
ENSMUSG00000038781	Stap2	274.459	1.65959	0.332496	4.9913	5.99741e-07	1.18581e-05
ENSMUSG00000041598	Cdc42ep4	1923.96	1.65696	0.232092	7.13922	9.38624e-13	5.56065e-11
ENSMUSG00000087400	Gm15270	10.1373	1.65652	0.547519	3.0255	0.00248222	0.0163667
ENSMUSG00000031075	Ano1	28.2591	1.65643	0.637811	2.59706	0.00940259	0.0471823
ENSMUSG00000052698	Tln2	314.165	1.65604	0.401285	4.12685	3.67766e-05	0.000447777
ENSMUSG00000108483	Gm45184	45.9692	1.65575	0.637142	2.59871	0.00935738	0.0471044
ENSMUSG00000024053	Emilin2	101.031	1.65342	0.596215	2.77319	0.00555102	0.0312419
ENSMUSG00000040964	Arhgef10l	197.016	1.64941	0.546906	3.01588	0.00256232	0.01675
ENSMUSG00000015806	Qdpr	2586.02	1.63959	0.165188	9.92561	3.22131e-23	7.41229e-21
ENSMUSG00000029544	Cabp1	13.0395	1.63821	0.627027	2.61267	0.00898384	0.0455562
ENSMUSG00000038884	A230050P20Rik	53.7363	1.63807	0.607327	2.69718	0.00699302	0.0376111
ENSMUSG00000055809	Dnaaf3	20.4122	1.63597	0.6315	2.59061	0.00958054	0.0478183
ENSMUSG00000028266	Lmo4	966.492	1.63517	0.215646	7.58263	3.38617e-14	2.51226e-12
ENSMUSG00000038135	Crygn	13.6439	1.63237	0.618145	2.64076	0.00827204	0.0426935
ENSMUSG00000006219	Fblim1	1415.08	1.63185	0.271091	6.01958	1.74872e-09	5.94526e-08
ENSMUSG00000023088	Abcc1	562.119	1.63141	0.246936	6.60663	3.93156e-11	1.79889e-09
ENSMUSG00000047821	Trim16	501.574	1.62831	0.424946	3.8318	0.000127209	0.00130303
ENSMUSG00000030691	Fchsd2	368.685	1.62728	0.335352	4.85246	1.21939e-06	2.21512e-05
ENSMUSG00000000253	Gmpr	1258.7	1.62151	0.242013	6.70007	2.08313e-11	1.01766e-09
ENSMUSG00000026785	Pkn3	399.304	1.61794	0.381192	4.24441	2.19168e-05	0.000283366
ENSMUSG00000108122	Gm44116	33.4741	1.61643	0.618362	2.61405	0.00894749	0.0454297
ENSMUSG00000046546	Fam43a	128.258	1.61538	0.501706	3.21978	0.0012829	0.00942555
ENSMUSG00000051238	Swsap1	114.948	1.6112	0.442899	3.63785	0.000274927	0.00254913
ENSMUSG00000062488	Ifit3b	13.2716	1.60727	0.607737	2.64468	0.00817679	0.0423428
ENSMUSG00000089996	Tmsb15b2	13.8574	1.60458	0.601858	2.66605	0.00767482	0.0404925
ENSMUSG00000006575	Rundc3a	36.9429	1.59344	0.554815	2.87203	0.00407849	0.0245002
ENSMUSG00000021384	Susd3	328.681	1.59286	0.57933	2.74949	0.00596879	0.0330197
ENSMUSG00000029287	Tgfbr3	474.604	1.59233	0.322742	4.93375	8.06641e-07	1.53931e-05
ENSMUSG00000060675	Pla2g16	214.429	1.59139	0.578529	2.75076	0.00594576	0.0329382
ENSMUSG00000025104	Hdgfl3	31.1921	1.5902	0.614153	2.58926	0.00961818	0.0479761
ENSMUSG00000037617	Spag1	45.2678	1.58994	0.601591	2.64289	0.00822025	0.0424847
ENSMUSG00000057110	Cntrl	561.159	1.58858	0.271269	5.8561	4.73856e-09	1.44681e-07
ENSMUSG00000029752	Asns	7087.11	1.58795	0.207114	7.66705	1.75991e-14	1.35641e-12
ENSMUSG00000051980	Casr	53.8525	1.58619	0.596019	2.66131	0.00778375	0.0408538
ENSMUSG00000040479	Dgkz	776.084	1.58447	0.24392	6.49587	8.25527e-11	3.59093e-09
ENSMUSG00000010751	Tnfrsf22	255.969	1.58422	0.442987	3.57622	0.000348596	0.00314827
ENSMUSG00000034807	Colgalt1	2632.26	1.58415	0.193817	8.17347	2.99654e-16	2.86603e-14
ENSMUSG00000017057	Il13ra1	270.827	1.57783	0.476524	3.31112	0.000929243	0.00714806
ENSMUSG00000000296	Tpd52l1	173.029	1.57636	0.465922	3.38332	0.000716152	0.00576589
ENSMUSG00000024663	Rab3il1	217.629	1.5757	0.432558	3.64274	0.000269752	0.00250459
ENSMUSG00000068101	Cenpm	497.481	1.5731	0.29774	5.28346	1.26765e-07	2.90844e-06
ENSMUSG00000059708	Akap17b	75.629	1.56273	0.524195	2.98119	0.00287126	0.0183616
ENSMUSG00000029851	Tcaf2	138.143	1.56017	0.588496	2.65112	0.00802254	0.0417893
ENSMUSG00000007837	Prrg2	535.03	1.55242	0.209439	7.41228	1.24147e-13	8.42346e-12
ENSMUSG00000021196	Pfkp	2924.49	1.55162	0.21375	7.25902	3.89911e-13	2.42769e-11
ENSMUSG00000024661	Fth1	85585.5	1.55053	0.19038	8.14443	3.81072e-16	3.58005e-14
ENSMUSG00000038332	Sesn1	276.132	1.54931	0.441288	3.51088	0.000446629	0.00389194
ENSMUSG00000023411	Nfatc4	164.716	1.54446	0.503136	3.06967	0.00214298	0.0144048
ENSMUSG00000027075	Slc43a1	744.194	1.54014	0.252386	6.10229	1.04556e-09	3.66455e-08
ENSMUSG00000047996	Prrg1	32.3938	1.53739	0.594355	2.58666	0.00969111	0.048264
ENSMUSG00000033577	Myo6	390.778	1.53614	0.467	3.28938	0.00100409	0.00762363
ENSMUSG00000038517	Tbkbp1	210.953	1.5324	0.310294	4.93856	7.87024e-07	1.50731e-05
ENSMUSG00000090523	Gypc	1065.41	1.53098	0.40738	3.7581	0.00017121	0.00169048
ENSMUSG00000037211	Spry1	133.218	1.52371	0.44614	3.41532	0.000637072	0.00523952
ENSMUSG00000019806	Aig1	635.171	1.52328	0.278211	5.47526	4.36868e-08	1.10978e-06
ENSMUSG00000028643	Svbp	3439.49	1.52188	0.217447	6.99889	2.58005e-12	1.41253e-10
ENSMUSG00000026601	Axdnd1	180.049	1.52101	0.568381	2.67604	0.00744986	0.0395388
ENSMUSG00000027330	Cdc25b	261.06	1.51678	0.452789	3.34987	0.000808497	0.00637166
ENSMUSG00000001750	Tcirg1	2014.38	1.51606	0.205013	7.39495	1.41458e-13	9.55715e-12
ENSMUSG00000075324	Fign	166.42	1.51589	0.382474	3.96338	7.38963e-05	0.00082126
ENSMUSG00000039396	Neil3	350.18	1.51256	0.31961	4.73253	2.2174e-06	3.75327e-05
ENSMUSG00000065686	Snora5c	13.4625	1.51036	0.575554	2.62418	0.00868578	0.0444422
ENSMUSG00000033016	Nfatc1	554.1	1.50576	0.364487	4.13117	3.60916e-05	0.000440451
ENSMUSG00000058297	Spock2	10.4632	1.50143	0.541735	2.77152	0.00557954	0.031358
ENSMUSG00000059013	Sh2d3c	530.171	1.4963	0.354825	4.21702	2.47547e-05	0.000315434
ENSMUSG00000019891	Dcbld1	912.399	1.49584	0.274394	5.45144	4.9964e-08	1.25718e-06
ENSMUSG00000049411	Tmem241	94.7324	1.49489	0.458005	3.26392	0.00109882	0.00822147
ENSMUSG00000007872	Id3	19774.2	1.49476	0.250632	5.96394	2.46232e-09	8.12769e-08
ENSMUSG00000003355	Fkbp11	1489.1	1.48485	0.319646	4.6453	3.39588e-06	5.4793e-05
ENSMUSG00000051319	1500011K16Rik	608.884	1.48471	0.252374	5.88297	4.02976e-09	1.27198e-07
ENSMUSG00000053062	Jam2	290.027	1.48265	0.551455	2.68862	0.00717479	0.0383679
ENSMUSG00000084289	Gm6977	14.4436	1.48257	0.473401	3.13175	0.00173766	0.0121377
ENSMUSG00000031927	1700012B09Rik	13.8675	1.4808	0.549471	2.69496	0.0070398	0.0377605
ENSMUSG00000061306	Slc38a10	1323.82	1.4805	0.223369	6.62808	3.4009e-11	1.57883e-09
ENSMUSG00000073599	Ecscr	2891.08	1.4775	0.174803	8.45239	2.85398e-17	3.1036e-15
ENSMUSG00000075284	Wipf1	113.656	1.4762	0.403378	3.6596	0.000252606	0.00236337
ENSMUSG00000005667	Mthfd2	4433.68	1.47456	0.208564	7.07007	1.54851e-12	8.71831e-11
ENSMUSG00000034799	Unc13a	105.157	1.47454	0.515202	2.86207	0.00420882	0.025131
ENSMUSG00000044469	Tnfaip8l1	159.379	1.47417	0.489621	3.01085	0.00260521	0.0169868
ENSMUSG00000038539	Atf5	155.569	1.47064	0.424462	3.46471	0.000530798	0.00450186
ENSMUSG00000054619	Mettl7a1	15.5545	1.46998	0.56488	2.60229	0.00926039	0.046705
ENSMUSG00000021215	Net1	934.726	1.46625	0.213461	6.86893	6.46846e-12	3.36721e-10
ENSMUSG00000024352	Spata24	180.772	1.46405	0.353746	4.13869	3.49301e-05	0.000427921
ENSMUSG00000095687	Rnaset2a	651.798	1.4637	0.215563	6.7901	1.12058e-11	5.66606e-10
ENSMUSG00000040111	Gramd1b	99.5311	1.46062	0.556074	2.62666	0.00862285	0.0441771
ENSMUSG00000108402	9430064I24Rik	22.5788	1.45505	0.54626	2.66367	0.00772942	0.0406358
ENSMUSG00000035164	Zc3h12c	95.6894	1.45239	0.468103	3.10272	0.00191752	0.0131741
ENSMUSG00000075588	Hoxb2	96.0642	1.4406	0.467129	3.08395	0.00204271	0.013848
ENSMUSG00000074874	Ctla2b	913.433	1.44036	0.26281	5.48064	4.23798e-08	1.08178e-06
ENSMUSG00000029446	Psph	1618.61	1.43965	0.241485	5.96166	2.49695e-09	8.22491e-08
ENSMUSG00000054474	Thnsl2	383.632	1.43609	0.38926	3.68929	0.00022488	0.00214087
ENSMUSG00000033170	Card10	388.886	1.4352	0.371916	3.85892	0.000113887	0.00118414
ENSMUSG00000002808	Epdr1	677.465	1.43473	0.221083	6.48955	8.60934e-11	3.72453e-09
ENSMUSG00000022508	Bcl6	393.922	1.43297	0.483972	2.96085	0.00306787	0.0193577
ENSMUSG00000025558	Dock9	208.958	1.42987	0.365458	3.91253	9.13359e-05	0.000977842
ENSMUSG00000037098	Rab11fip3	359.257	1.4275	0.377344	3.78303	0.000154931	0.00154999
ENSMUSG00000072244	Trim6	1132.46	1.42305	0.230879	6.16361	7.11067e-10	2.62549e-08
ENSMUSG00000025105	Bnc1	17.2519	1.42152	0.534676	2.65865	0.00784551	0.0410964
ENSMUSG00000041817	Fam169a	121.625	1.41982	0.545449	2.60304	0.00924023	0.0466181
ENSMUSG00000030341	Tnfrsf1a	4404.22	1.41965	0.128149	11.0781	1.60156e-28	9.0814e-26
ENSMUSG00000028906	Epb41	782.339	1.41239	0.239699	5.89234	3.80757e-09	1.21346e-07
ENSMUSG00000051517	Arhgef39	646.545	1.40907	0.315041	4.47265	7.72545e-06	0.000113257
ENSMUSG00000074206	Adh6b	7.0017	1.40864	0.481413	2.92605	0.003433	0.0212747
ENSMUSG00000023915	Tnfrsf21	2031.22	1.40702	0.274106	5.13312	2.84975e-07	6.07322e-06
ENSMUSG00000001687	Ubl3	1211.35	1.40191	0.212506	6.59704	4.19457e-11	1.91371e-09
ENSMUSG00000021983	Atp8a2	15.5843	1.40027	0.542602	2.58066	0.0098611	0.0489724
ENSMUSG00000087135	Gm16096	66.566	1.39878	0.508912	2.74857	0.00598563	0.0330782
ENSMUSG00000029821	Gsdme	1076.02	1.39405	0.233574	5.96833	2.39693e-09	7.92833e-08
ENSMUSG00000071454	Dtnb	148.71	1.39242	0.530256	2.62594	0.00864107	0.0442419
ENSMUSG00000027340	Slc23a2	258.719	1.39174	0.361066	3.85454	0.000115946	0.00120083
ENSMUSG00000061411	Nol4l	629.028	1.3885	0.293797	4.72607	2.2891e-06	3.85409e-05
ENSMUSG00000028894	Inpp5b	965.927	1.38686	0.230732	6.01071	1.8471e-09	6.2001e-08
ENSMUSG00000006369	Fbln1	4117.3	1.37715	0.178129	7.73121	1.06533e-14	8.4571e-13
ENSMUSG00000026482	Rgl1	202.946	1.37624	0.424859	3.2393	0.00119824	0.00889822
ENSMUSG00000051043	Gprc5c	3220.86	1.37399	0.20409	6.73228	1.67026e-11	8.23562e-10
ENSMUSG00000039377	Hlx	79.8635	1.37016	0.500685	2.73656	0.00620849	0.0340675
ENSMUSG00000021809	Nudt13	155.039	1.3701	0.44168	3.10203	0.00192201	0.0131989
ENSMUSG00000098222	Gm8318	11.2539	1.36731	0.511673	2.67224	0.00753465	0.0398759
ENSMUSG00000021815	Mss51	47.3901	1.36523	0.497138	2.74619	0.00602917	0.0332379
ENSMUSG00000021900	Btd	790.823	1.36056	0.288803	4.71101	2.46488e-06	4.13252e-05
ENSMUSG00000024654	Asrgl1	446.816	1.35986	0.25577	5.31671	1.05662e-07	2.4825e-06
ENSMUSG00000107476	Zfp862-ps	82.9405	1.35922	0.457802	2.96901	0.00298763	0.0189587
ENSMUSG00000027611	Procr	871.288	1.35859	0.353402	3.84432	0.000120886	0.0012463
ENSMUSG00000027615	Hps3	323.259	1.35421	0.346794	3.90495	9.42468e-05	0.00100562
ENSMUSG00000049686	Orai1	440.522	1.35348	0.324625	4.16937	3.05446e-05	0.000379763
ENSMUSG00000031700	Gpt2	595.465	1.34599	0.269564	4.9932	5.93873e-07	1.17568e-05
ENSMUSG00000028199	Cryz	179.398	1.34451	0.444772	3.02292	0.00250352	0.016461
ENSMUSG00000097405	D630044L22Rik	24.2424	1.34439	0.408722	3.28926	0.00100451	0.00762363
ENSMUSG00000062727	Hist1h2bk	83.9621	1.34366	0.449184	2.99133	0.00277765	0.0178401
ENSMUSG00000033088	Triobp	2633.08	1.34076	0.152464	8.79395	1.44388e-18	1.84875e-16
ENSMUSG00000055633	Zfp580	211.257	1.3406	0.420592	3.18742	0.0014355	0.0103504
ENSMUSG00000047434	Xxylt1	273.297	1.34053	0.398608	3.36304	0.000770887	0.00612888
ENSMUSG00000039157	Fam102a	105.405	1.33558	0.466525	2.86283	0.00419875	0.0250898
ENSMUSG00000110126	Gm9347	14.6723	1.33218	0.459677	2.89807	0.00375467	0.0229016
ENSMUSG00000040712	Camta2	266.544	1.32822	0.28018	4.74058	2.13112e-06	3.64217e-05
ENSMUSG00000026827	Gpd2	1166.61	1.32816	0.25745	5.15891	2.48398e-07	5.36573e-06
ENSMUSG00000040296	Ddx58	138.875	1.32709	0.449878	2.94988	0.00317899	0.0199182
ENSMUSG00000026955	Sapcd2	473.527	1.32665	0.383816	3.45648	0.000547274	0.00461694
ENSMUSG00000003644	Rps6ka1	664.038	1.32618	0.29326	4.52219	6.12042e-06	9.24585e-05
ENSMUSG00000024660	Incenp	1298.01	1.32588	0.256501	5.16909	2.35234e-07	5.11619e-06
ENSMUSG00000026469	Xpr1	198.745	1.3254	0.361993	3.66138	0.000250856	0.00234976
ENSMUSG00000026307	Scly	65.2778	1.32426	0.424686	3.1182	0.00181959	0.0126155
ENSMUSG00000022199	Slc22a17	120.834	1.32389	0.510029	2.59571	0.0094396	0.0473381
ENSMUSG00000024955	Esrra	69.0866	1.32237	0.471787	2.8029	0.00506449	0.0290237
ENSMUSG00000039033	Tasp1	347.744	1.31161	0.294851	4.44839	8.6515e-06	0.0001251
ENSMUSG00000015882	Lcorl	126.602	1.30848	0.439343	2.97827	0.00289881	0.0185134
ENSMUSG00000057359	Gm17494	84.2949	1.30833	0.300708	4.35083	1.35621e-05	0.000187031
ENSMUSG00000038034	Igsf8	221.712	1.30826	0.470561	2.78021	0.00543238	0.0307049
ENSMUSG00000026664	Phyh	525.096	1.30549	0.355362	3.67367	0.000239089	0.00225551
ENSMUSG00000047242	Taf9b	430.701	1.30255	0.300483	4.33486	1.45854e-05	0.000198434
ENSMUSG00000069743	Zfp820	151.579	1.29742	0.39365	3.29588	0.000981142	0.00749283
ENSMUSG00000071637	Cebpd	1305.92	1.29575	0.377835	3.42941	0.000604898	0.00502825
ENSMUSG00000028108	Ecm1	3936.21	1.29428	0.280873	4.60804	4.06473e-06	6.42147e-05
ENSMUSG00000058586	Serhl	143.509	1.29379	0.331344	3.90467	9.43524e-05	0.00100607
ENSMUSG00000021476	Habp4	129.137	1.2914	0.383313	3.36904	0.000754314	0.0060273
ENSMUSG00000060639	Hist1h4i	335.051	1.2895	0.413146	3.12117	0.00180131	0.0125162
ENSMUSG00000020439	Smtn	1907.74	1.28498	0.256113	5.01724	5.2418e-07	1.0548e-05
ENSMUSG00000047766	Lrrc49	260.565	1.28493	0.341608	3.76141	0.000168955	0.00167134
ENSMUSG00000030279	C2cd5	254.955	1.28474	0.397369	3.23311	0.00122449	0.00904665
ENSMUSG00000000275	Trim25	288.397	1.28389	0.351215	3.65557	0.00025661	0.002398
ENSMUSG00000020087	Tysnd1	881.868	1.28348	0.236247	5.43278	5.54825e-08	1.37855e-06
ENSMUSG00000016756	Cmah	227.273	1.28302	0.369564	3.47172	0.00051714	0.00440485
ENSMUSG00000018909	Arrb1	256.432	1.28263	0.33846	3.78961	0.000150883	0.0015133
ENSMUSG00000018196	Glrx2	1680.53	1.28228	0.170887	7.50365	6.20659e-14	4.41892e-12
ENSMUSG00000074682	Zcchc3	740.225	1.28123	0.283234	4.52355	6.08103e-06	9.20386e-05
ENSMUSG00000056267	Cep70	329.102	1.28121	0.233408	5.48917	4.03834e-08	1.03414e-06
ENSMUSG00000037902	Sirpa	178.331	1.28037	0.480842	2.66277	0.00775014	0.0407042
ENSMUSG00000019689	Fmc1	694.883	1.27872	0.269724	4.74086	2.12809e-06	3.64091e-05
ENSMUSG00000032120	C2cd2l	152.103	1.27613	0.425223	3.00108	0.00269025	0.0173981
ENSMUSG00000022724	Riox2	1981.11	1.27331	0.163602	7.78297	7.0844e-15	5.79789e-13
ENSMUSG00000015839	Nfe2l2	4000.1	1.27102	0.148301	8.57057	1.02974e-17	1.1762e-15
ENSMUSG00000033355	Rtp4	14.8944	1.27029	0.480406	2.64421	0.00818814	0.0423601
ENSMUSG00000066829	Zfp810	125.453	1.26627	0.442694	2.86037	0.00423151	0.0252286
ENSMUSG00000033983	Coil	541.071	1.26389	0.251546	5.02449	5.04762e-07	1.01831e-05
ENSMUSG00000050410	Tcf19	465.169	1.26227	0.314562	4.01279	6.0006e-05	0.000680997
ENSMUSG00000048897	Zfp710	525.631	1.26108	0.265172	4.75569	1.97767e-06	3.4167e-05
ENSMUSG00000022094	Slc39a14	135.751	1.2602	0.453021	2.78177	0.00540639	0.0305906
ENSMUSG00000034930	Rtkn	835.089	1.25889	0.198604	6.3387	2.31713e-10	9.19726e-09
ENSMUSG00000057554	Lgals8	797.649	1.25836	0.371809	3.38442	0.000713291	0.00575161
ENSMUSG00000021884	Hacl1	201.38	1.25562	0.483541	2.59672	0.00941181	0.0472137
ENSMUSG00000027792	Bche	98.8926	1.2531	0.449227	2.78945	0.00527984	0.0300567
ENSMUSG00000032562	Gnai2	4578.76	1.25197	0.166022	7.54095	4.66577e-14	3.3672e-12
ENSMUSG00000032846	Zswim6	75.6232	1.25151	0.44168	2.83351	0.00460394	0.0270029
ENSMUSG00000000142	Axin2	117.322	1.24438	0.481588	2.5839	0.00976896	0.0485756
ENSMUSG00000048106	4632415L05Rik	171.026	1.2442	0.378244	3.28942	0.00100394	0.00762363
ENSMUSG00000026104	Stat1	167.111	1.24084	0.40058	3.09761	0.00195088	0.0133394
ENSMUSG00000036553	Sh3tc1	306.186	1.24061	0.445374	2.78554	0.00534387	0.0303016
ENSMUSG00000026179	Pnkd	1495.42	1.24044	0.216773	5.72233	1.05071e-08	3.0244e-07
ENSMUSG00000018339	Gpx3	14104.5	1.24034	0.256123	4.84275	1.28054e-06	2.31562e-05
ENSMUSG00000017132	Cyth1	192.028	1.24028	0.439549	2.8217	0.00477701	0.0278463
ENSMUSG00000027654	Fam83d	1584.62	1.23637	0.314021	3.93723	8.24285e-05	0.000895768
ENSMUSG00000004446	Bid	2104.05	1.2331	0.264552	4.66109	3.14537e-06	5.12196e-05
ENSMUSG00000032640	Chsy1	761.308	1.22615	0.226843	5.40531	6.46976e-08	1.59256e-06
ENSMUSG00000021066	Atl1	281.715	1.22605	0.359077	3.41445	0.0006391	0.00524663
ENSMUSG00000053799	Exoc6	383.066	1.22585	0.34361	3.56756	0.000360317	0.00323572
ENSMUSG00000027253	Lrp4	885.601	1.22388	0.252262	4.85164	1.22445e-06	2.22177e-05
ENSMUSG00000028843	Sh3bgrl3	12861.6	1.22343	0.257131	4.758	1.9552e-06	3.38188e-05
ENSMUSG00000035877	Zhx3	156.775	1.22244	0.404996	3.01841	0.00254102	0.0166435
ENSMUSG00000097815	Gm26809	16.4001	1.22199	0.455009	2.68563	0.0072393	0.0386607
ENSMUSG00000021226	Acot2	393.989	1.22081	0.399673	3.05452	0.00225421	0.0150379
ENSMUSG00000068335	Dok1	457.219	1.21727	0.398061	3.05801	0.00222811	0.0149013
ENSMUSG00000028175	Depdc1a	268.334	1.21721	0.369799	3.29156	0.000996343	0.00757612
ENSMUSG00000026791	Slc2a8	401.512	1.21533	0.384602	3.15997	0.00157787	0.011229
ENSMUSG00000033350	Chst2	187.261	1.21512	0.464798	2.6143	0.00894103	0.0454116
ENSMUSG00000035954	Dock4	142.45	1.21324	0.427866	2.83556	0.00457447	0.0268864
ENSMUSG00000030956	Fam53b	238.159	1.20986	0.410233	2.9492	0.00318601	0.0199544
ENSMUSG00000042195	Slc35f2	436.321	1.20881	0.312143	3.87262	0.000107673	0.00112691
ENSMUSG00000031511	Arhgef7	972.713	1.2074	0.234898	5.1401	2.74595e-07	5.88359e-06
ENSMUSG00000089768	Tmsb15b1	29.4767	1.20571	0.399739	3.01624	0.00255933	0.0167427
ENSMUSG00000057963	Itpk1	159.753	1.20544	0.363783	3.31363	0.000920931	0.00709787
ENSMUSG00000027361	Gabpb1	2190.54	1.20224	0.172847	6.95548	3.51365e-12	1.88467e-10
ENSMUSG00000021699	Pde4d	390.842	1.20124	0.270813	4.43569	9.1779e-06	0.000131991
ENSMUSG00000055817	Mta3	1251.82	1.20042	0.180536	6.64919	2.94704e-11	1.39256e-09
ENSMUSG00000033871	Ppargc1b	107.917	1.1962	0.437221	2.73592	0.00622052	0.0340915
ENSMUSG00000026972	Arrdc1	789.374	1.19588	0.232489	5.1438	2.6923e-07	5.77644e-06
ENSMUSG00000057219	Armc7	253.852	1.19432	0.399523	2.98938	0.00279546	0.0179328
ENSMUSG00000010358	Ifi35	484.602	1.19355	0.273739	4.36019	1.29947e-05	0.000180033
ENSMUSG00000047045	Tmem164	527.001	1.1925	0.209791	5.68422	1.31413e-08	3.71254e-07
ENSMUSG00000030867	Plk1	5798.81	1.19236	0.248508	4.79809	1.60189e-06	2.83853e-05
ENSMUSG00000025188	Hps1	662.041	1.18891	0.270285	4.39872	1.0889e-05	0.000153812
ENSMUSG00000043683	Fem1a	581.934	1.1863	0.282512	4.19913	2.67946e-05	0.000337902
ENSMUSG00000028479	Gne	1664.56	1.18405	0.218236	5.42555	5.77756e-08	1.43105e-06
ENSMUSG00000031901	Dus2	504.501	1.18166	0.233863	5.05281	4.35361e-07	8.89893e-06
ENSMUSG00000002257	Def6	634.295	1.18042	0.455957	2.58889	0.00962859	0.0479984
ENSMUSG00000026433	Rab29	252.462	1.17965	0.347233	3.39728	0.000680584	0.00553851
ENSMUSG00000020275	Rel	87.2794	1.17897	0.434836	2.71129	0.00670224	0.03638
ENSMUSG00000050107	Haspin	507.864	1.17811	0.290357	4.05747	4.96081e-05	0.000579138
ENSMUSG00000102117	Rpsa-ps1	19.358	1.17734	0.411295	2.86251	0.00420298	0.0251056
ENSMUSG00000046949	Nqo2	1467.1	1.17627	0.136945	8.5894	8.7423e-18	1.0206e-15
ENSMUSG00000032350	Gclc	540.361	1.17521	0.346461	3.39205	0.00069371	0.00563099
ENSMUSG00000042099	Kank3	525.193	1.17427	0.384349	3.05521	0.00224902	0.0150095
ENSMUSG00000053897	Slc39a8	806.401	1.17259	0.4212	2.78394	0.00537028	0.030408
ENSMUSG00000073792	Alg6	302.394	1.16732	0.34266	3.40664	0.000657689	0.00537699
ENSMUSG00000058298	Mcm9	102.945	1.16689	0.423175	2.75746	0.00582523	0.0324289
ENSMUSG00000038679	Trps1	176.424	1.16611	0.419986	2.77656	0.0054938	0.0309918
ENSMUSG00000027306	Nusap1	2008.44	1.16386	0.343332	3.38989	0.000699217	0.00565824
ENSMUSG00000048355	Arxes1	359.174	1.16143	0.218059	5.32622	1.0028e-07	2.38703e-06
ENSMUSG00000033356	Pus7l	379.402	1.15803	0.293354	3.94756	7.89527e-05	0.000863314
ENSMUSG00000035919	Bbs9	312.927	1.15737	0.339951	3.40453	0.00066278	0.00541305
ENSMUSG00000061838	Suclg2	2019.75	1.15494	0.134628	8.5788	9.58707e-18	1.103e-15
ENSMUSG00000031295	Phka2	264.072	1.15442	0.29218	3.95107	7.78024e-05	0.000854579
ENSMUSG00000039450	Dcxr	2608.12	1.15382	0.360478	3.2008	0.00137047	0.00998117
ENSMUSG00000023947	Nfkbie	548.209	1.1485	0.372172	3.08594	0.00202913	0.0137795
ENSMUSG00000027630	Tbl1xr1	292.373	1.14807	0.284173	4.04003	5.34448e-05	0.000616673
ENSMUSG00000071632	2510002D24Rik	499.341	1.14721	0.223729	5.12768	2.93327e-07	6.23447e-06
ENSMUSG00000042750	Bex2	6781.64	1.14617	0.257281	4.45496	8.39108e-06	0.000121889
ENSMUSG00000053398	Phgdh	8863.61	1.14548	0.155199	7.38072	1.57439e-13	1.05471e-11
ENSMUSG00000027115	Kif18a	464.537	1.14538	0.330313	3.46757	0.000525188	0.00446143
ENSMUSG00000087497	2810001G20Rik	169.458	1.14406	0.414495	2.76013	0.00577789	0.0322558
ENSMUSG00000052539	Magi3	233.837	1.14267	0.370424	3.08475	0.0020372	0.0138225
ENSMUSG00000016933	Plcg1	1372.11	1.14077	0.176086	6.47847	9.26589e-11	3.95359e-09
ENSMUSG00000063808	Gpatch1	427.782	1.13618	0.299578	3.79262	0.000149069	0.00149701
ENSMUSG00000027381	Bcl2l11	481.376	1.13551	0.282432	4.02046	5.80847e-05	0.000662032
ENSMUSG00000042626	Shc1	2682.77	1.13261	0.239444	4.73017	2.24335e-06	3.78911e-05
ENSMUSG00000024525	Impa2	634.96	1.1303	0.232998	4.85113	1.22762e-06	2.22499e-05
ENSMUSG00000096472	Cdkn2d	2439.1	1.12657	0.245195	4.5946	4.3358e-06	6.80906e-05
ENSMUSG00000032667	Pon2	2378.45	1.12642	0.140834	7.99822	1.26227e-15	1.1452e-13
ENSMUSG00000046324	Ermp1	285.28	1.11921	0.350532	3.19289	0.00140857	0.0101885
ENSMUSG00000067377	Tspan6	6890.21	1.11824	0.143456	7.79502	6.43995e-15	5.29778e-13
ENSMUSG00000020806	Rhbdf2	413.236	1.11762	0.355758	3.14151	0.00168079	0.0117975
ENSMUSG00000022257	Laptm4b	4322.41	1.11739	0.173728	6.43185	1.26057e-10	5.2831e-09
ENSMUSG00000050447	Lypd6	887.507	1.11512	0.330036	3.37879	0.000728051	0.00584687
ENSMUSG00000040213	Kyat3	178.049	1.11492	0.340703	3.27241	0.00106634	0.00800866
ENSMUSG00000036073	Galt	920.135	1.11073	0.2582	4.30184	1.69389e-05	0.000227145
ENSMUSG00000067161	Gm5560	41.9375	1.10633	0.312922	3.53549	0.000407022	0.00359216
ENSMUSG00000027010	Slc25a12	901.28	1.1053	0.236998	4.66376	3.10482e-06	5.06631e-05
ENSMUSG00000031584	Gsr	1325.51	1.10215	0.256552	4.29599	1.73914e-05	0.000232036
ENSMUSG00000027985	Lef1	1160.25	1.09773	0.300449	3.65362	0.000258569	0.00241489
ENSMUSG00000006021	Kptn	562.565	1.0976	0.239972	4.57389	4.78758e-06	7.43034e-05
ENSMUSG00000104960	Snhg8	757.097	1.09727	0.267787	4.09756	4.17531e-05	0.000498807
ENSMUSG00000026563	Tada1	300.629	1.09484	0.276932	3.95347	7.70257e-05	0.000848673
ENSMUSG00000041895	Wipi1	777.734	1.09248	0.259148	4.21566	2.49047e-05	0.000316816
ENSMUSG00000025007	Aldh18a1	1258.95	1.08844	0.248946	4.37218	1.23011e-05	0.000172226
ENSMUSG00000025193	Cutc	261.173	1.0864	0.32589	3.33363	0.000857207	0.00669119
ENSMUSG00000031903	Pla2g15	652.118	1.08616	0.264761	4.10242	4.08849e-05	0.000490279
ENSMUSG00000044950	Pwwp2a	122.024	1.0859	0.364252	2.98116	0.00287157	0.0183616
ENSMUSG00000031787	Katnb1	1224.45	1.08577	0.188999	5.74486	9.19987e-09	2.68012e-07
ENSMUSG00000028672	Hmgcl	1930.1	1.08532	0.186601	5.81625	6.01815e-09	1.79944e-07
ENSMUSG00000031015	Swap70	1152.91	1.08158	0.25571	4.22973	2.33973e-05	0.00030055
ENSMUSG00000047417	Rexo1	687.768	1.07553	0.204222	5.26648	1.39066e-07	3.16325e-06
ENSMUSG00000053137	Mapk11	414.398	1.0734	0.382617	2.80543	0.00502495	0.0288555
ENSMUSG00000034595	Ppp1r18	1431.31	1.07212	0.211562	5.06761	4.02851e-07	8.32821e-06
ENSMUSG00000038372	Gmds	1914.15	1.07007	0.174909	6.11788	9.48311e-10	3.35331e-08
ENSMUSG00000021752	Kctd6	480.271	1.0675	0.341593	3.12506	0.0017777	0.0123738
ENSMUSG00000022912	Pros1	2878.92	1.06746	0.217771	4.90176	9.49826e-07	1.78255e-05
ENSMUSG00000028680	Plk3	469.959	1.06541	0.379192	2.80969	0.00495893	0.0285782
ENSMUSG00000025265	Fgd1	226.034	1.06353	0.386714	2.75018	0.00595628	0.0329702
ENSMUSG00000059851	Kmt5c	830.897	1.06284	0.198414	5.3567	8.47571e-08	2.04202e-06
ENSMUSG00000005823	Gpr108	1149.45	1.05767	0.220218	4.80285	1.56423e-06	2.77962e-05
ENSMUSG00000050777	Tmem37	2627.14	1.05712	0.317254	3.33209	0.000861964	0.00671841
ENSMUSG00000030590	Fam98c	103.491	1.05696	0.316624	3.33821	0.000843192	0.00661105
ENSMUSG00000040084	Bub1b	1961.72	1.05634	0.277383	3.80825	0.000139956	0.00141354
ENSMUSG00000032812	Arap1	357.595	1.05471	0.295541	3.56873	0.000358713	0.00322679
ENSMUSG00000027331	Knstrn	2667.02	1.05411	0.215213	4.89799	9.68242e-07	1.80644e-05
ENSMUSG00000025579	Gaa	1236.74	1.05404	0.340242	3.09792	0.00194881	0.0133367
ENSMUSG00000024601	Isoc1	317.319	1.0524	0.303207	3.47088	0.000518749	0.00441145
ENSMUSG00000006527	Sfmbt1	230.17	1.05153	0.332544	3.16209	0.00156643	0.0111726
ENSMUSG00000024789	Jak2	679.22	1.05146	0.296608	3.54494	0.000392696	0.00348855
ENSMUSG00000025403	Shmt2	4937.72	1.05103	0.17488	6.01004	1.85479e-09	6.21277e-08
ENSMUSG00000030811	Fbxl19	87.9027	1.04997	0.374265	2.80541	0.00502522	0.0288555
ENSMUSG00000042757	Tmem108	2529.53	1.04897	0.275416	3.80869	0.000139706	0.00141262
ENSMUSG00000058135	Gstm1	1062.92	1.04753	0.225644	4.64238	3.44412e-06	5.52904e-05
ENSMUSG00000032220	Myo1e	928.777	1.04335	0.269575	3.87035	0.00010868	0.0011367
ENSMUSG00000023007	Prpf40b	219.281	1.04312	0.394632	2.64329	0.00821057	0.0424485
ENSMUSG00000037628	Cdkn3	956.809	1.04046	0.322363	3.2276	0.00124835	0.00919723
ENSMUSG00000042138	Msantd2	209.743	1.04037	0.26945	3.86109	0.000112882	0.00117447
ENSMUSG00000031453	Rasa3	1232.18	1.04031	0.297194	3.50042	0.000464519	0.00401042
ENSMUSG00000048234	Rnf149	363.841	1.03906	0.213538	4.86591	1.1393e-06	2.08402e-05
ENSMUSG00000022452	Smdt1	8384.93	1.03877	0.23803	4.36402	1.27695e-05	0.000177843
ENSMUSG00000023143	Nagpa	1183.79	1.03729	0.229836	4.51318	6.38624e-06	9.58359e-05
ENSMUSG00000033065	Pfkm	849.242	1.03694	0.245151	4.22979	2.33906e-05	0.00030055
ENSMUSG00000029465	Arpc3	4359.66	1.03687	0.167831	6.17808	6.48842e-10	2.41823e-08
ENSMUSG00000027324	Rpusd2	331.001	1.03458	0.272697	3.79389	0.000148305	0.00149027
ENSMUSG00000031379	Pir	980.388	1.03219	0.218395	4.72626	2.28689e-06	3.85409e-05
ENSMUSG00000018102	Hist1h2bc	457.987	1.03198	0.378464	2.72676	0.00639587	0.03486
ENSMUSG00000036030	Prtg	4487.58	1.03191	0.185692	5.55709	2.74307e-08	7.24654e-07
ENSMUSG00000006398	Cdc20	10640.6	1.02911	0.21629	4.75798	1.95539e-06	3.38188e-05
ENSMUSG00000074476	Spc24	2505.88	1.02839	0.18344	5.60614	2.06884e-08	5.65352e-07
ENSMUSG00000000594	Gm2a	399.926	1.02808	0.294985	3.4852	0.000491777	0.00420913
ENSMUSG00000039158	Akna	103.691	1.02769	0.370627	2.77283	0.00555716	0.0312604
ENSMUSG00000075415	Fnbp1	1049.83	1.02755	0.174898	5.87512	4.22543e-09	1.32583e-07
ENSMUSG00000031661	Nkd1	670.943	1.02697	0.362184	2.83549	0.00457561	0.0268864
ENSMUSG00000071253	Slc25a16	65.2161	1.0263	0.3564	2.87963	0.00398139	0.0240169
ENSMUSG00000081251	Gm12164	125.706	1.02607	0.346935	2.95754	0.00310108	0.0195308
ENSMUSG00000037824	Tspan14	2701.74	1.02592	0.183385	5.59433	2.2147e-08	6.00046e-07
ENSMUSG00000025898	Cwf19l2	460.947	1.02253	0.212319	4.81602	1.46449e-06	2.62139e-05
ENSMUSG00000060519	Tor3a	680.483	1.02104	0.243332	4.19608	2.71577e-05	0.000341937
ENSMUSG00000026988	Wdsub1	540.889	1.02036	0.239311	4.26373	2.01041e-05	0.000263143
ENSMUSG00000043300	B3galnt1	334.852	1.01851	0.304986	3.33953	0.000839189	0.0065829
ENSMUSG00000096755	Ftl1-ps2	2498.93	1.01848	0.191417	5.3207	1.03366e-07	2.43493e-06
ENSMUSG00000042035	Igsf3	930.252	1.01729	0.262595	3.87399	0.000107067	0.00112204
ENSMUSG00000101431	Gm7901	86.3438	1.01638	0.286137	3.55208	0.0003822	0.00340527
ENSMUSG00000020692	Nle1	670.301	1.01171	0.234438	4.31544	1.59282e-05	0.000214316
ENSMUSG00000020623	Map2k6	222.251	1.01081	0.367231	2.7525	0.00591413	0.0327744
ENSMUSG00000026708	Cenpl	640.014	1.01065	0.307628	3.2853	0.00101874	0.00770949
ENSMUSG00000027935	Rab13	1293.8	1.01011	0.258899	3.90155	9.558e-05	0.00101757
ENSMUSG00000029455	Aldh2	1922.09	1.00573	0.270849	3.71325	0.000204615	0.00197248
ENSMUSG00000040562	Gstm2	1437.61	1.00495	0.227064	4.42584	9.60671e-06	0.000137783
ENSMUSG00000029073	Cptp	1180.07	1.00447	0.143988	6.97605	3.03605e-12	1.64517e-10
ENSMUSG00000022453	Naga	733.036	1.00432	0.25929	3.87335	0.000107347	0.00112425
ENSMUSG00000085860	2410003L11Rik	271.314	1.00416	0.313871	3.19929	0.00137767	0.0099969
ENSMUSG00000005150	Wdr83	807.336	1.0034	0.199755	5.02315	5.08315e-07	1.02418e-05
ENSMUSG00000041650	Pcca	543.64	1.00336	0.319534	3.14006	0.00168916	0.0118457
ENSMUSG00000017760	Ctsa	8525.8	1.00089	0.141691	7.06392	1.61865e-12	9.08105e-11
ENSMUSG00000059772	Slx1b	274.922	1.00081	0.315953	3.16758	0.00153715	0.0110083
ENSMUSG00000058454	Dhcr7	1065.02	1.00037	0.210549	4.75127	2.02142e-06	3.47383e-05
ENSMUSG00000024270	Slc39a6	1578.42	-1.00014	0.255234	-3.91853	8.90909e-05	0.000957682
ENSMUSG00000038365	Fbxo25	722.162	-1.00169	0.242901	-4.12386	3.72579e-05	0.000452596
ENSMUSG00000031486	Adgra2	558.597	-1.0019	0.304911	-3.28589	0.00101662	0.00769709
ENSMUSG00000032531	Amotl2	5634.96	-1.0023	0.28201	-3.55413	0.000379226	0.00338637
ENSMUSG00000026107	Nabp1	1498.38	-1.00257	0.275974	-3.63284	0.000280321	0.00259384
ENSMUSG00000027763	Mbnl1	303.383	-1.00299	0.316833	-3.16568	0.00154721	0.0110703
ENSMUSG00000025521	Tmem192	1001.05	-1.00482	0.191621	-5.24378	1.57322e-07	3.53796e-06
ENSMUSG00000016382	Pls3	6319.18	-1.00679	0.205533	-4.89843	9.66055e-07	1.805e-05
ENSMUSG00000020669	Sh3yl1	285.576	-1.00731	0.344212	-2.92642	0.00342891	0.0212577
ENSMUSG00000039361	Picalm	1638.39	-1.00895	0.195236	-5.16784	2.36815e-07	5.14352e-06
ENSMUSG00000034312	Iqsec1	678.202	-1.00966	0.238862	-4.22697	2.36862e-05	0.000303324
ENSMUSG00000022779	Top3b	878.85	-1.01134	0.235339	-4.29739	1.72822e-05	0.000230996
ENSMUSG00000024190	Dusp1	6574.92	-1.01245	0.264574	-3.82673	0.000129856	0.00132502
ENSMUSG00000022770	Dlg1	1281.9	-1.01265	0.233217	-4.3421	1.41124e-05	0.000193659
ENSMUSG00000045045	Lrfn4	172.823	-1.01289	0.342731	-2.95536	0.00312305	0.0196375
ENSMUSG00000025272	Tro	855.638	-1.01348	0.245895	-4.12161	3.7624e-05	0.000456694
ENSMUSG00000020397	Med7	592.52	-1.01438	0.174607	-5.80951	6.26567e-09	1.86642e-07
ENSMUSG00000028419	Chmp5	5318.75	-1.01477	0.119863	-8.46607	2.53804e-17	2.79837e-15
ENSMUSG00000019539	Rcn3	3110.9	-1.01596	0.197691	-5.13911	2.76038e-07	5.8986e-06
ENSMUSG00000042742	Bmt2	126.97	-1.01763	0.383164	-2.65585	0.00791083	0.0413703
ENSMUSG00000025085	Ablim1	1069.57	-1.01791	0.331337	-3.07214	0.00212531	0.0143042
ENSMUSG00000022221	Ripk3	913.011	-1.01852	0.332857	-3.05992	0.00221396	0.0148375
ENSMUSG00000029009	Mthfr	269.365	-1.0189	0.361786	-2.81631	0.00485786	0.0281696
ENSMUSG00000024381	Bin1	4053.15	-1.02114	0.141902	-7.19613	6.19468e-13	3.76831e-11
ENSMUSG00000029174	Tbc1d1	632.16	-1.02167	0.241992	-4.22192	2.42235e-05	0.000309388
ENSMUSG00000083563	Gm13340	29.6253	-1.02285	0.358903	-2.84993	0.00437295	0.0259452
ENSMUSG00000073775	Kti12	1013.44	-1.02287	0.211641	-4.83306	1.34452e-06	2.42304e-05
ENSMUSG00000054364	Rhob	857.047	-1.02365	0.337884	-3.02958	0.00244895	0.0161738
ENSMUSG00000028582	Cc2d1b	577.052	-1.02388	0.297781	-3.43835	0.000585265	0.00490097
ENSMUSG00000024909	Efemp2	5885.01	-1.0242	0.149968	-6.82943	8.52515e-12	4.36625e-10
ENSMUSG00000039735	Fnbp1l	599.46	-1.02462	0.23575	-4.34622	1.38504e-05	0.000190422
ENSMUSG00000031996	Aplp2	5564.08	-1.02577	0.221832	-4.62407	3.76284e-06	5.98025e-05
ENSMUSG00000017756	Slc12a7	1010.86	-1.0282	0.256195	-4.01333	5.98675e-05	0.000680399
ENSMUSG00000003348	Mob3a	1230.11	-1.02842	0.160933	-6.39035	1.65506e-10	6.72054e-09
ENSMUSG00000024588	Fech	1455.79	-1.02904	0.193352	-5.32208	1.02586e-07	2.42375e-06
ENSMUSG00000050332	Amer1	675.577	-1.02929	0.321635	-3.20019	0.00137338	0.00999322
ENSMUSG00000040322	Slc25a24	2735.09	-1.03426	0.252979	-4.08834	4.34476e-05	0.000516717
[truncated: 938 more rows]

## Sheet: i3TFs dox eVSM
Ensembl	mgi_symbol	baseMean	log2FoldChange	lfcSE	stat	pvalue	padj
[truncated: 452 more rows]
