# Supplementary material for: Identifying a novel role for the master regulator Tal1 in the Endothelial to Hematopoietic Transition
Source: Sci Rep. 2022 Oct 10;12:16974. doi: 10.1038/s41598-022-20906-0 (PMC9550822; doi:10.1038/s41598-022-20906-0)
Supplement: Supplementary file 5 — Supplementary Information 5. [file 41598_2022_20906_MOESM5_ESM.xlsx]

## Sheet: Sheet1
Ensembl	mgi_symbol	Cluster
ENSMUSG00000000031	H19	1
ENSMUSG00000000131	Xpo6	1
ENSMUSG00000000278	Scpep1	1
ENSMUSG00000000782	Tcf7	1
ENSMUSG00000001555	Fkbp10	1
ENSMUSG00000001995	Sipa1l2	1
ENSMUSG00000002059	Rab34	1
ENSMUSG00000002320	Tm9sf1	1
ENSMUSG00000002688	Prkd1	1
ENSMUSG00000002983	Relb	1
ENSMUSG00000003228	Grk5	1
ENSMUSG00000003283	Hck	1
ENSMUSG00000004371	Il11	1
ENSMUSG00000004562	Arhgef40	1
ENSMUSG00000005417	Mprip	1
ENSMUSG00000005917	Otx1	1
ENSMUSG00000005958	Ephb3	1
ENSMUSG00000006205	Htra1	1
ENSMUSG00000006638	Abhd1	1
ENSMUSG00000006641	Slc5a6	1
ENSMUSG00000006931	P3h4	1
ENSMUSG00000007589	Tinf2	1
ENSMUSG00000008090	Fgfrl1	1
ENSMUSG00000014498	Ankrd52	1
ENSMUSG00000015133	Lrrk1	1
ENSMUSG00000015846	Rxra	1
ENSMUSG00000016128	Stard13	1
ENSMUSG00000016262	Sertad4	1
ENSMUSG00000016918	Sulf1	1
ENSMUSG00000017615	Tnfaip1	1
ENSMUSG00000017667	Zfp334	1
ENSMUSG00000017677	Wsb1	1
ENSMUSG00000017723	Wfdc2	1
ENSMUSG00000017734	Dbndd2	1
ENSMUSG00000017747	Ghdc	1
ENSMUSG00000018800	Abca5	1
ENSMUSG00000018819	Lsp1	1
ENSMUSG00000019467	Arhgef25	1
ENSMUSG00000019558	Slc6a8	1
ENSMUSG00000019775	Rgs17	1
ENSMUSG00000019779	Frk	1
ENSMUSG00000019817	Plagl1	1
ENSMUSG00000020154	Ptprb	1
ENSMUSG00000020186	Csrp2	1
ENSMUSG00000020262	Adarb1	1
ENSMUSG00000020312	Shc2	1
ENSMUSG00000020334	Slc22a4	1
ENSMUSG00000020473	Aebp1	1
ENSMUSG00000020474	Polm	1
ENSMUSG00000020592	Sdc1	1
ENSMUSG00000020823	Sec14l1	1
ENSMUSG00000020829	Slc46a1	1
ENSMUSG00000020990	Cdkl1	1
ENSMUSG00000021009	Ptpn21	1
ENSMUSG00000021091	Serpina3n	1
ENSMUSG00000021262	Evl	1
ENSMUSG00000021268	Meg3	1
ENSMUSG00000021411	Pxdc1	1
ENSMUSG00000021506	Pitx1	1
ENSMUSG00000021539	Lect2	1
ENSMUSG00000021594	Srd5a1	1
ENSMUSG00000021756	Il6st	1
ENSMUSG00000021765	Fst	1
ENSMUSG00000021782	Dlg5	1
ENSMUSG00000021806	Nid2	1
ENSMUSG00000021944	Gata4	1
ENSMUSG00000021959	Lats2	1
ENSMUSG00000022021	Diaph3	1
ENSMUSG00000022144	Gdnf	1
ENSMUSG00000022176	Rem2	1
ENSMUSG00000022240	Ctnnd2	1
ENSMUSG00000022332	Khdrbs3	1
ENSMUSG00000022436	Sh3bp1	1
ENSMUSG00000022490	Ppp1r1a	1
ENSMUSG00000022658	Tagln3	1
ENSMUSG00000022676	Snai2	1
ENSMUSG00000022744	Cldnd1	1
ENSMUSG00000022848	Slc49a4	1
ENSMUSG00000022887	Masp1	1
ENSMUSG00000022892	App	1
ENSMUSG00000022964	Tmem50b	1
ENSMUSG00000022999	Lmbr1l	1
ENSMUSG00000023046	Igfbp6	1
ENSMUSG00000023064	Sncg	1
ENSMUSG00000023147	Wrb	1
ENSMUSG00000023391	Dlx2	1
ENSMUSG00000023484	Prph	1
ENSMUSG00000024044	Epb41l3	1
ENSMUSG00000024072	Yipf4	1
ENSMUSG00000024087	Cyp1b1	1
ENSMUSG00000024163	Mapk8ip3	1
ENSMUSG00000024212	Mllt1	1
ENSMUSG00000024238	Zeb1	1
ENSMUSG00000024273	2700062C07Rik	1
ENSMUSG00000024383	Map3k2	1
ENSMUSG00000024512	Dynap	1
ENSMUSG00000024642	Tle4	1
ENSMUSG00000024843	Chka	1
ENSMUSG00000024883	Rin1	1
ENSMUSG00000024952	Rps6ka4	1
ENSMUSG00000025035	Arl3	1
ENSMUSG00000025151	Maged1	1
ENSMUSG00000025185	Loxl4	1
ENSMUSG00000025351	Cd63	1
ENSMUSG00000025475	Adgra1	1
ENSMUSG00000025555	Farp1	1
ENSMUSG00000025578	Cbx8	1
ENSMUSG00000025648	Pfkfb4	1
ENSMUSG00000025743	Sdc3	1
ENSMUSG00000025789	St8sia2	1
ENSMUSG00000025855	Prkar1b	1
ENSMUSG00000025856	Pdgfa	1
ENSMUSG00000025880	Smad7	1
ENSMUSG00000025969	Nrp2	1
ENSMUSG00000026235	Epha4	1
ENSMUSG00000026535	Ifi202b	1
ENSMUSG00000026536	Ifi211	1
ENSMUSG00000026576	Atp1b1	1
ENSMUSG00000026600	Soat1	1
ENSMUSG00000026728	Vim	1
ENSMUSG00000026833	Olfm1	1
ENSMUSG00000027210	Meis2	1
ENSMUSG00000027223	Mapk8ip1	1
ENSMUSG00000027276	Jag1	1
ENSMUSG00000027316	Gfra4	1
ENSMUSG00000027357	Crls1	1
ENSMUSG00000027366	Sppl2a	1
ENSMUSG00000027438	Napb	1
ENSMUSG00000027459	Fam110a	1
ENSMUSG00000027624	Epb41l1	1
ENSMUSG00000027639	Samhd1	1
ENSMUSG00000027698	Nceh1	1
ENSMUSG00000027713	1810062G17Rik	1
ENSMUSG00000027797	Dclk1	1
ENSMUSG00000027805	Pfn2	1
ENSMUSG00000027832	Ptx3	1
ENSMUSG00000027858	Tspan2	1
ENSMUSG00000027907	S100a11	1
ENSMUSG00000027963	Extl2	1
ENSMUSG00000027994	Mcub	1
ENSMUSG00000027996	Sfrp2	1
ENSMUSG00000028005	Gucy1b1	1
ENSMUSG00000028007	Snx7	1
ENSMUSG00000028015	Ctso	1
ENSMUSG00000028019	Pdgfc	1
ENSMUSG00000028040	Efna4	1
ENSMUSG00000028063	Lmna	1
ENSMUSG00000028251	Tstd3	1
ENSMUSG00000028270	Gbp2	1
ENSMUSG00000028278	Rragd	1
ENSMUSG00000028369	Svep1	1
ENSMUSG00000028391	Wdr31	1
ENSMUSG00000028496	Mllt3	1
ENSMUSG00000028517	Plpp3	1
ENSMUSG00000028565	Nfia	1
ENSMUSG00000028700	Pomgnt1	1
ENSMUSG00000028700	Pomgnt1	1
ENSMUSG00000028755	Cda	1
ENSMUSG00000028780	Sema3c	1
ENSMUSG00000028982	Slc25a33	1
ENSMUSG00000029061	Mmp23	1
ENSMUSG00000029096	Htra3	1
ENSMUSG00000029122	Evc	1
ENSMUSG00000029178	Klf3	1
ENSMUSG00000029201	Ugdh	1
ENSMUSG00000029314	Gpat3	1
ENSMUSG00000029334	Prkg2	1
ENSMUSG00000029570	Lfng	1
ENSMUSG00000029576	Radil	1
ENSMUSG00000029634	Rnf6	1
ENSMUSG00000029636	Wasf3	1
ENSMUSG00000029673	Auts2	1
ENSMUSG00000029718	Pcolce	1
ENSMUSG00000029788	Cpa5	1
ENSMUSG00000029922	Mkrn1	1
ENSMUSG00000030029	Lrig1	1
ENSMUSG00000030084	Plxna1	1
ENSMUSG00000030087	Klf15	1
ENSMUSG00000030103	Bhlhe40	1
ENSMUSG00000030208	Emp1	1
ENSMUSG00000030281	Il17rc	1
ENSMUSG00000030495	Slc7a10	1
ENSMUSG00000030525	Chrna7	1
ENSMUSG00000030541	Idh2	1
ENSMUSG00000030681	Mvp	1
ENSMUSG00000030747	Dgat2	1
ENSMUSG00000030790	Adm	1
ENSMUSG00000030847	Bag3	1
ENSMUSG00000031097	Tnni2	1
ENSMUSG00000031099	Smarca1	1
ENSMUSG00000031149	Praf2	1
ENSMUSG00000031380	Vegfd	1
ENSMUSG00000031383	Dusp9	1
ENSMUSG00000031441	Atp11a	1
ENSMUSG00000031502	Col4a1	1
ENSMUSG00000031565	Fgfr1	1
ENSMUSG00000031595	Pdgfrl	1
ENSMUSG00000031673	Cdh11	1
ENSMUSG00000031698	Mylk3	1
ENSMUSG00000031755	Bbs2	1
ENSMUSG00000031788	Kifc3	1
ENSMUSG00000031841	Cdh13	1
ENSMUSG00000031860	Pbx4	1
ENSMUSG00000031887	Tradd	1
ENSMUSG00000031990	Jam3	1
ENSMUSG00000032068	Plet1	1
ENSMUSG00000032186	Tmod2	1
ENSMUSG00000032194	Kank2	1
ENSMUSG00000032231	Anxa2	1
ENSMUSG00000032243	Itga11	1
ENSMUSG00000032308	Ulk3	1
ENSMUSG00000032320	Rcn2	1
ENSMUSG00000032375	Aph1b	1
ENSMUSG00000032400	Zwilch	1
ENSMUSG00000032402	Smad3	1
ENSMUSG00000032470	Mras	1
ENSMUSG00000032479	Map4	1
ENSMUSG00000032657	Fam189b	1
ENSMUSG00000032702	Kank1	1
ENSMUSG00000032714	Syde1	1
ENSMUSG00000032965	Ift57	1
ENSMUSG00000032997	Chpf	1
ENSMUSG00000033022	Cdo1	1
ENSMUSG00000033102	Cdc14b	1
ENSMUSG00000033282	Rpgrip1l	1
ENSMUSG00000033350	Chst2	1
ENSMUSG00000033405	Nudt15	1
ENSMUSG00000033491	Prss35	1
ENSMUSG00000033633	Clec18a	1
ENSMUSG00000033972	Zfp944	1
ENSMUSG00000034006	Pqlc1	1
ENSMUSG00000034066	Farp2	1
ENSMUSG00000034118	Tpst1	1
ENSMUSG00000034274	Thoc5	1
ENSMUSG00000034303	Ccdc15	1
ENSMUSG00000034317	Trim59	1
ENSMUSG00000034327	Kctd9	1
ENSMUSG00000034377	Tulp4	1
ENSMUSG00000034403	Pja1	1
ENSMUSG00000034463	Scara3	1
ENSMUSG00000034573	Ptpn13	1
ENSMUSG00000034675	Dbn1	1
ENSMUSG00000034761	Map4k5	1
ENSMUSG00000035064	Eef2k	1
ENSMUSG00000035107	Dcbld2	1
ENSMUSG00000035274	Tpbg	1
ENSMUSG00000035285	Nat14	1
ENSMUSG00000035357	Pdzrn3	1
ENSMUSG00000035493	Tgfbi	1
ENSMUSG00000035757	Selenoo	1
ENSMUSG00000035873	Pawr	1
ENSMUSG00000036206	Sh3bp4	1
ENSMUSG00000036208	Nepro	1
ENSMUSG00000036242	Armh4	1
ENSMUSG00000036377	C530008M17Rik	1
ENSMUSG00000036533	Cdc42ep3	1
ENSMUSG00000036782	Klhl13	1
ENSMUSG00000036966	Spryd3	1
ENSMUSG00000037005	Xpnpep2	1
ENSMUSG00000037032	Apbb1	1
ENSMUSG00000037335	Hand1	1
ENSMUSG00000037944	Ccr7	1
ENSMUSG00000038072	Galnt11	1
ENSMUSG00000038168	P3h2	1
ENSMUSG00000038463	Olfml2b	1
ENSMUSG00000038542	Pcid2	1
ENSMUSG00000038793	Lefty1	1
ENSMUSG00000039115	Itga9	1
ENSMUSG00000039166	Akap7	1
ENSMUSG00000039476	Prrx2	1
ENSMUSG00000039646	Vasn	1
ENSMUSG00000039908	Slc26a11	1
ENSMUSG00000039911	Spsb1	1
ENSMUSG00000040007	Bahd1	1
ENSMUSG00000040121	Rep15	1
ENSMUSG00000040321	Zfp770	1
ENSMUSG00000040524	Zfp609	1
ENSMUSG00000040537	Adam22	1
ENSMUSG00000040669	Phc1	1
ENSMUSG00000040717	Il17rd	1
ENSMUSG00000040856	Dlk1	1
ENSMUSG00000041025	Iffo2	1
ENSMUSG00000041075	Fzd7	1
ENSMUSG00000041548	Hspb8	1
ENSMUSG00000041617	Ccdc74a	1
ENSMUSG00000041633	Kctd12b	1
ENSMUSG00000041684	Bivm	1
ENSMUSG00000041957	Pkp2	1
ENSMUSG00000042015	Wdr41	1
ENSMUSG00000042104	Uggt2	1
ENSMUSG00000042109	Csdc2	1
ENSMUSG00000042115	Klhdc8a	1
ENSMUSG00000042121	Ssh1	1
ENSMUSG00000042182	Bend6	1
ENSMUSG00000042363	Lgalsl	1
ENSMUSG00000042680	Garem1	1
ENSMUSG00000042790	Rnf214	1
ENSMUSG00000043079	Synpo	1
ENSMUSG00000043252	Tmem64	1
ENSMUSG00000043415	Otud1	1
ENSMUSG00000043639	Rbm20	1
ENSMUSG00000043903	Zfp469	1
ENSMUSG00000043943	Naalad2	1
ENSMUSG00000044468	Tent5c	1
ENSMUSG00000044813	Shb	1
ENSMUSG00000045027	Prss22	1
ENSMUSG00000045136	Tubb2b	1
ENSMUSG00000045414	Dipk2a	1
ENSMUSG00000045664	Cdc42ep2	1
ENSMUSG00000045672	Col27a1	1
ENSMUSG00000046580	Gm7862	1
ENSMUSG00000046694	Tent5b	1
ENSMUSG00000046731	Kctd11	1
ENSMUSG00000047238	Mageh1	1
ENSMUSG00000047281	Sfn	1
ENSMUSG00000047379	B4gat1	1
ENSMUSG00000047501	Cldn4	1
ENSMUSG00000047773	Ankfn1	1
ENSMUSG00000047777	Phf13	1
ENSMUSG00000047881	Rell1	1
ENSMUSG00000047986	Palm3	1
ENSMUSG00000048029	Eno4	1
ENSMUSG00000048232	Fbxo10	1
ENSMUSG00000048332	Lhfp	1
ENSMUSG00000048388	Fam171b	1
ENSMUSG00000048402	Gli2	1
ENSMUSG00000048537	Phldb1	1
ENSMUSG00000048583	Igf2	1
ENSMUSG00000048616	Nog	1
ENSMUSG00000048755	Mcat	1
ENSMUSG00000048915	Efna5	1
ENSMUSG00000049313	Sorl1	1
ENSMUSG00000049439	Cyp20a1	1
ENSMUSG00000049641	Vgll2	1
ENSMUSG00000049739	Zfp646	1
ENSMUSG00000049907	Rasl11b	1
ENSMUSG00000050002	Idnk	1
ENSMUSG00000050148	Ubqln2	1
ENSMUSG00000050373	Snx21	1
ENSMUSG00000050447	Lypd6	1
ENSMUSG00000050931	Sgms2	1
ENSMUSG00000052125	F730043M19Rik	1
ENSMUSG00000053347	Zfp943	1
ENSMUSG00000053414	Hunk	1
ENSMUSG00000053702	Nebl	1
ENSMUSG00000053819	Camk2d	1
ENSMUSG00000053931	Cnn3	1
ENSMUSG00000054256	Msi1	1
ENSMUSG00000054277	Arfgap3	1
ENSMUSG00000054580	Pla2r1	1
ENSMUSG00000054752	Fsd1l	1
ENSMUSG00000054945	Gm9958	1
ENSMUSG00000055027	Smyd1	1
ENSMUSG00000055430	Nap1l5	1
ENSMUSG00000055485	Soga1	1
ENSMUSG00000055980	Irs1	1
ENSMUSG00000056209	Npm3	1
ENSMUSG00000056458	Mok	1
ENSMUSG00000056515	Rab31	1
ENSMUSG00000056612	Ppp1r14b	1
ENSMUSG00000056900	Usp13	1
ENSMUSG00000057329	Bcl2	1
ENSMUSG00000058070	Eml1	1
ENSMUSG00000058420	Syt17	1
ENSMUSG00000058672	Tubb2a	1
ENSMUSG00000059689	Zfp637	1
ENSMUSG00000059975	Zfp74	1
ENSMUSG00000060260	Pwwp2b	1
ENSMUSG00000060600	Eno3	1
ENSMUSG00000060961	Slc4a4	1
ENSMUSG00000061048	Cdh3	1
ENSMUSG00000061544	Zfp229	1
ENSMUSG00000061981	Flot2	1
ENSMUSG00000062312	Erbb2	1
ENSMUSG00000062861	Zfp28	1
ENSMUSG00000063011	Msln	1
ENSMUSG00000063767	S100a7a	1
ENSMUSG00000065392	Gm25894	1
ENSMUSG00000065494	Mir28a	1
ENSMUSG00000068114	Ccdc134	1
ENSMUSG00000068115	Ninl	1
ENSMUSG00000068614	Actc1	1
ENSMUSG00000069255	Dusp22	1
ENSMUSG00000069378	Prdm6	1
ENSMUSG00000069755	Zfp125	1
ENSMUSG00000069808	Fam57a	1
ENSMUSG00000069920	B3gnt9	1
ENSMUSG00000070044	Fam149a	1
ENSMUSG00000071267	Zfp942	1
ENSMUSG00000071456	1110002L01Rik	1
ENSMUSG00000071856	Mcc	1
ENSMUSG00000072066	6720489N17Rik	1
ENSMUSG00000072573	Gm10369	1
ENSMUSG00000073176	Zfp449	1
ENSMUSG00000073434	Wdr90	1
ENSMUSG00000073471	Rsph3a	1
ENSMUSG00000073489	Ifi204	1
ENSMUSG00000075318	Scn2a	1
ENSMUSG00000076448	Mir763	1
ENSMUSG00000077702	Gm24067	1
ENSMUSG00000078532	Nkain1	1
ENSMUSG00000078580	E430018J23Rik	1
ENSMUSG00000078640	Gm11627	1
ENSMUSG00000078963	Hsbp1l1	1
ENSMUSG00000079057	Cyp4v3	1
ENSMUSG00000079330	Lemd1	1
ENSMUSG00000079428	Tceal7	1
ENSMUSG00000081669	Npm3-ps1	1
ENSMUSG00000081752	Sms-ps	1
ENSMUSG00000085289	Gm15337	1
ENSMUSG00000085795	Zfp703	1
ENSMUSG00000085925	Rtl1	1
ENSMUSG00000085939	Cd63-ps	1
ENSMUSG00000086328	2700033N17Rik	1
ENSMUSG00000086728	Man2c1os	1
ENSMUSG00000087060	Eldr	1
ENSMUSG00000087282	NA	1
ENSMUSG00000087611	4930458D05Rik	1
ENSMUSG00000088351	Gm24016	1
ENSMUSG00000089817	Gm7162	1
ENSMUSG00000089827	1700023H06Rik	1
ENSMUSG00000089948	Far2os1	1
ENSMUSG00000090053	Palm2	1
ENSMUSG00000091133	Gm17108	1
ENSMUSG00000095115	Itpripl2	1
ENSMUSG00000096956	Snhg18	1
ENSMUSG00000097125	Gm26885	1
ENSMUSG00000097289	2010300F17Rik	1
ENSMUSG00000097290	1300002E11Rik	1
ENSMUSG00000097451	Rian	1
ENSMUSG00000097488	4732487G21Rik	1
ENSMUSG00000097715	Gpr137b-ps	1
ENSMUSG00000097737	Gm26530	1
ENSMUSG00000097910	5033428I22Rik	1
ENSMUSG00000098061	NA	1
ENSMUSG00000098294	Gm27204	1
ENSMUSG00000098702	1500015A07Rik	1
ENSMUSG00000099662	Ppp1r2-ps2	1
ENSMUSG00000102433	Gm38050	1
ENSMUSG00000102892	Gm37854	1
ENSMUSG00000103292	Gm35048	1
ENSMUSG00000104414	Gm37799	1
ENSMUSG00000104621	Gm43185	1
ENSMUSG00000104735	C130075A20Rik	1
ENSMUSG00000105049	Gm42486	1
ENSMUSG00000105558	Gm5855	1
ENSMUSG00000106212	Gm43112	1
ENSMUSG00000106224	Gm43823	1
ENSMUSG00000106664	Gm17936	1
ENSMUSG00000106988	Tsg101-ps	1
ENSMUSG00000107019	Gm43682	1
ENSMUSG00000108350	Gm44950	1
ENSMUSG00000109761	5430403N17Rik	1
ENSMUSG00000000078	Klf6	2
ENSMUSG00000000184	Ccnd2	2
ENSMUSG00000000325	Arvcf	2
ENSMUSG00000000378	Ccm2	2
ENSMUSG00000000567	Sox9	2
ENSMUSG00000001020	S100a4	2
ENSMUSG00000001021	S100a3	2
ENSMUSG00000001025	S100a6	2
ENSMUSG00000001349	Cnn1	2
ENSMUSG00000001507	Itga3	2
ENSMUSG00000001751	Naglu	2
ENSMUSG00000001864	Aif1l	2
ENSMUSG00000002265	Peg3	2
ENSMUSG00000002602	Axl	2
ENSMUSG00000002885	Adgre5	2
ENSMUSG00000002957	Ap2a2	2
ENSMUSG00000003032	Klf4	2
ENSMUSG00000003444	Med29	2
ENSMUSG00000003545	Fosb	2
ENSMUSG00000004044	Cavin1	2
ENSMUSG00000004665	Cnn2	2
ENSMUSG00000004891	Nes	2
ENSMUSG00000005043	Sgsh	2
ENSMUSG00000005054	Cstb	2
ENSMUSG00000005148	Klf5	2
ENSMUSG00000005447	Pafah1b3	2
ENSMUSG00000005533	Igf1r	2
ENSMUSG00000006360	Crip1	2
ENSMUSG00000006445	Epha2	2
ENSMUSG00000006519	Cyba	2
ENSMUSG00000006586	Runx1t1	2
ENSMUSG00000007867	Ift43	2
ENSMUSG00000007888	Crlf1	2
ENSMUSG00000008136	Fhl2	2
ENSMUSG00000009621	Vav2	2
ENSMUSG00000010830	Kdelr3	2
ENSMUSG00000011256	Adam19	2
ENSMUSG00000013236	Ptprs	2
ENSMUSG00000015143	Actn1	2
ENSMUSG00000017009	Sdc4	2
ENSMUSG00000017697	Ada	2
ENSMUSG00000017817	Jph2	2
ENSMUSG00000018340	Anxa6	2
ENSMUSG00000018401	Mtmr4	2
ENSMUSG00000018451	6330403K07Rik	2
ENSMUSG00000018648	Dusp14	2
ENSMUSG00000018906	P4ha2	2
ENSMUSG00000019124	Scrn1	2
ENSMUSG00000019539	Rcn3	2
ENSMUSG00000019761	Krt10	2
ENSMUSG00000019842	Traf3ip2	2
ENSMUSG00000019923	Zwint	2
ENSMUSG00000019966	Kitl	2
ENSMUSG00000020032	Nuak1	2
ENSMUSG00000020089	Ppa1	2
ENSMUSG00000020099	Unc5b	2
ENSMUSG00000020173	Cobl	2
ENSMUSG00000020205	Phlda1	2
ENSMUSG00000020424	Castor1	2
ENSMUSG00000020431	Adcy1	2
ENSMUSG00000020451	Limk2	2
ENSMUSG00000020453	Patz1	2
ENSMUSG00000020469	Myl7	2
ENSMUSG00000020536	Llgl1	2
ENSMUSG00000020541	Tom1l1	2
ENSMUSG00000020674	Pxdn	2
ENSMUSG00000020782	Llgl2	2
ENSMUSG00000020814	Mxra7	2
ENSMUSG00000020953	Coch	2
ENSMUSG00000020973	Dnaaf2	2
ENSMUSG00000021143	Pacs2	2
ENSMUSG00000021190	Lgmn	2
ENSMUSG00000021250	Fos	2
ENSMUSG00000021306	Gpr137b	2
ENSMUSG00000021550	2210016F16Rik	2
ENSMUSG00000021614	Vcan	2
ENSMUSG00000021662	Arhgef28	2
ENSMUSG00000021732	Fgf10	2
ENSMUSG00000021838	Samd4	2
ENSMUSG00000021876	Rnase4	2
ENSMUSG00000021936	Mapk8	2
ENSMUSG00000021948	Prkcd	2
ENSMUSG00000021990	Spata13	2
ENSMUSG00000022090	Pdlim2	2
ENSMUSG00000022261	Sdc2	2
ENSMUSG00000022568	Scrib	2
ENSMUSG00000022587	Ly6e	2
ENSMUSG00000022639	Dubr	2
ENSMUSG00000022708	Zbtb20	2
ENSMUSG00000022770	Dlg1	2
ENSMUSG00000022779	Top3b	2
ENSMUSG00000022797	Tfrc	2
ENSMUSG00000022816	Fstl1	2
ENSMUSG00000022849	Hspbap1	2
ENSMUSG00000022894	Adamts5	2
ENSMUSG00000022898	Vps26c	2
ENSMUSG00000022969	Il10rb	2
ENSMUSG00000023043	Krt18	2
ENSMUSG00000023092	Fhl1	2
ENSMUSG00000023224	Serping1	2
ENSMUSG00000023249	Parp3	2
ENSMUSG00000023495	Pcbp4	2
ENSMUSG00000023800	Tiam2	2
ENSMUSG00000023904	Hcfc1r1	2
ENSMUSG00000023966	Rsph9	2
ENSMUSG00000024041	Cryaa	2
ENSMUSG00000024074	Crim1	2
ENSMUSG00000024381	Bin1	2
ENSMUSG00000024395	Lims2	2
ENSMUSG00000024423	Impact	2
ENSMUSG00000024426	Atat1	2
ENSMUSG00000024500	Ppp2r2b	2
ENSMUSG00000024548	Setbp1	2
ENSMUSG00000024592	C330018D20Rik	2
ENSMUSG00000024621	Csf1r	2
ENSMUSG00000024659	Anxa1	2
ENSMUSG00000024776	Stambpl1	2
ENSMUSG00000024851	Pitpnm1	2
ENSMUSG00000024891	Slc29a2	2
ENSMUSG00000024899	Papss2	2
ENSMUSG00000025212	Sfxn3	2
ENSMUSG00000025278	Flnb	2
ENSMUSG00000025437	Usp33	2
ENSMUSG00000025764	Jade1	2
ENSMUSG00000025854	Fam20c	2
ENSMUSG00000025873	Faf2	2
ENSMUSG00000026035	Ppil3	2
ENSMUSG00000026036	Nif3l1	2
ENSMUSG00000026072	Il1r1	2
ENSMUSG00000026107	Nabp1	2
ENSMUSG00000026159	Agfg1	2
ENSMUSG00000026185	Igfbp5	2
ENSMUSG00000026187	Xrcc5	2
ENSMUSG00000026208	Des	2
ENSMUSG00000026269	Rnpepl1	2
ENSMUSG00000026305	Lrrfip1	2
ENSMUSG00000026421	Csrp1	2
ENSMUSG00000026494	Kif26b	2
ENSMUSG00000026773	Pfkfb3	2
ENSMUSG00000026980	Ly75	2
ENSMUSG00000027068	Dhrs9	2
ENSMUSG00000027204	Fbn1	2
ENSMUSG00000027230	Creb3l1	2
ENSMUSG00000027247	Arhgap1	2
ENSMUSG00000027506	Tpd52	2
ENSMUSG00000027520	Zdbf2	2
ENSMUSG00000027737	Slc7a11	2
ENSMUSG00000027840	Wnt2b	2
ENSMUSG00000027859	Ngf	2
ENSMUSG00000027962	Vcam1	2
ENSMUSG00000027966	Col11a1	2
ENSMUSG00000028023	Pitx2	2
ENSMUSG00000028128	F3	2
ENSMUSG00000028167	Bdh2	2
ENSMUSG00000028173	Wls	2
ENSMUSG00000028179	Cth	2
ENSMUSG00000028295	Smim8	2
ENSMUSG00000028328	Tmod1	2
ENSMUSG00000028347	Tmeff1	2
ENSMUSG00000028378	Ptgr1	2
ENSMUSG00000028385	Snx30	2
ENSMUSG00000028419	Chmp5	2
ENSMUSG00000028464	Tpm2	2
ENSMUSG00000028466	Creb3	2
ENSMUSG00000028555	Ttc39a	2
ENSMUSG00000028597	Gpx7	2
ENSMUSG00000028645	Slc2a1	2
ENSMUSG00000028655	Mfsd2a	2
ENSMUSG00000028793	Rnf19b	2
ENSMUSG00000029012	Orc5	2
ENSMUSG00000029033	Acap3	2
ENSMUSG00000029094	Afap1	2
ENSMUSG00000029135	Fosl2	2
ENSMUSG00000029153	Ociad2	2
ENSMUSG00000029223	Uchl1	2
ENSMUSG00000029313	Aff1	2
ENSMUSG00000029380	Cxcl1	2
ENSMUSG00000029470	P2rx4	2
ENSMUSG00000029484	Anxa3	2
ENSMUSG00000030022	Adamts9	2
ENSMUSG00000030032	Wdr54	2
ENSMUSG00000030096	Slc6a6	2
ENSMUSG00000030264	Thumpd3	2
ENSMUSG00000030353	Tead4	2
ENSMUSG00000030471	Zdhhc13	2
ENSMUSG00000030522	Mtmr10	2
ENSMUSG00000030539	Sema4b	2
ENSMUSG00000030583	Sipa1l3	2
ENSMUSG00000030584	Dpf1	2
ENSMUSG00000030605	Mfge8	2
ENSMUSG00000030615	Tmem126a	2
ENSMUSG00000030643	Rab30	2
ENSMUSG00000030669	Calca	2
ENSMUSG00000030768	Disp1	2
ENSMUSG00000030771	NA	2
ENSMUSG00000030772	Dkk3	2
ENSMUSG00000030780	BC017158	2
ENSMUSG00000030782	Tgfb1i1	2
ENSMUSG00000031078	Cttn	2
ENSMUSG00000031179	3830417A13Rik	2
ENSMUSG00000031204	Asb12	2
ENSMUSG00000031242	2610002M06Rik	2
ENSMUSG00000031342	Gpm6b	2
ENSMUSG00000031434	Morc4	2
ENSMUSG00000031438	Rnf128	2
ENSMUSG00000031486	Adgra2	2
ENSMUSG00000031561	Tenm3	2
ENSMUSG00000031750	Il34	2
ENSMUSG00000031825	Crispld2	2
ENSMUSG00000031834	Pik3r2	2
ENSMUSG00000031880	Rrad	2
ENSMUSG00000031891	Hsd11b2	2
ENSMUSG00000031955	Bcar1	2
ENSMUSG00000032035	Ets1	2
ENSMUSG00000032085	Tagln	2
ENSMUSG00000032363	Adamts7	2
ENSMUSG00000032366	Tpm1	2
ENSMUSG00000032419	Tbx18	2
ENSMUSG00000032436	Cmtm7	2
ENSMUSG00000032491	Nradd	2
ENSMUSG00000032494	Tdgf1	2
ENSMUSG00000032724	Abtb2	2
ENSMUSG00000032883	Acsl3	2
ENSMUSG00000032977	Fam207a	2
ENSMUSG00000033149	Phldb2	2
ENSMUSG00000033306	Lpp	2
ENSMUSG00000033658	Ddx19b	2
ENSMUSG00000033781	Asb13	2
ENSMUSG00000033900	Map9	2
ENSMUSG00000034412	Tbc1d10a	2
ENSMUSG00000034520	Gjc1	2
ENSMUSG00000034591	Slc41a2	2
ENSMUSG00000034612	Chst11	2
ENSMUSG00000034640	Tiparp	2
ENSMUSG00000034765	Dusp5	2
ENSMUSG00000035372	1810055G02Rik	2
ENSMUSG00000035517	Tdrd7	2
ENSMUSG00000035969	Rusc2	2
ENSMUSG00000036022	Fam122b	2
ENSMUSG00000036046	5031439G07Rik	2
ENSMUSG00000036097	Slf2	2
ENSMUSG00000036390	Gadd45a	2
ENSMUSG00000036606	Plxnb2	2
ENSMUSG00000037552	Plekhg2	2
ENSMUSG00000037568	Vash2	2
ENSMUSG00000037594	Clba1	2
ENSMUSG00000037643	Prkci	2
ENSMUSG00000038205	Prkab2	2
ENSMUSG00000038244	Mical2	2
ENSMUSG00000038244	Mical2	2
ENSMUSG00000038415	Foxq1	2
ENSMUSG00000038459	Abhd17c	2
ENSMUSG00000038495	Otud7b	2
ENSMUSG00000038515	Grtp1	2
ENSMUSG00000038587	Akap12	2
ENSMUSG00000038605	Samd10	2
ENSMUSG00000038729	Akap2	2
ENSMUSG00000038894	Irs2	2
ENSMUSG00000039058	Ak5	2
ENSMUSG00000039103	Nexn	2
ENSMUSG00000039231	Suv39h1	2
ENSMUSG00000039239	Tgfb2	2
ENSMUSG00000039286	Fndc3b	2
ENSMUSG00000039328	Rnf122	2
ENSMUSG00000039349	C130074G19Rik	2
ENSMUSG00000039384	Dusp10	2
ENSMUSG00000039449	Prpf18	2
ENSMUSG00000039463	Slc9a8	2
ENSMUSG00000039470	Zdhhc2	2
ENSMUSG00000039542	Ncam1	2
ENSMUSG00000039607	Rbms3	2
ENSMUSG00000039683	Sdk1	2
ENSMUSG00000039934	Gsap	2
ENSMUSG00000039960	Rhou	2
ENSMUSG00000040043	Rbms2	2
ENSMUSG00000040152	Thbs1	2
ENSMUSG00000040264	Gbp2b	2
ENSMUSG00000040322	Slc25a24	2
ENSMUSG00000040374	Pex2	2
ENSMUSG00000040451	Sgms1	2
ENSMUSG00000040483	Xaf1	2
ENSMUSG00000040528	Milr1	2
ENSMUSG00000040606	Kazn	2
ENSMUSG00000040711	Sh3pxd2b	2
ENSMUSG00000040813	Tex264	2
ENSMUSG00000040990	Sh3kbp1	2
ENSMUSG00000041035	Gm17018	2
ENSMUSG00000041120	Nbl1	2
ENSMUSG00000041189	Chrnb1	2
ENSMUSG00000041324	Inhba	2
ENSMUSG00000041420	Meis3	2
ENSMUSG00000041488	Stx3	2
ENSMUSG00000041625	Ggact	2
ENSMUSG00000041889	Shisa4	2
ENSMUSG00000041935	AW549877	2
ENSMUSG00000041959	S100a10	2
ENSMUSG00000041992	Rapgef5	2
ENSMUSG00000042367	Gjb3	2
ENSMUSG00000042942	Greb1l	2
ENSMUSG00000043388	Tmem130	2
ENSMUSG00000043895	S1pr2	2
ENSMUSG00000043987	Cep164	2
ENSMUSG00000044042	Fmn1	2
ENSMUSG00000044447	Dock5	2
ENSMUSG00000044641	Pard6b	2
ENSMUSG00000045045	Lrfn4	2
ENSMUSG00000045629	Sh3tc2	2
ENSMUSG00000045827	Serpinb9	2
ENSMUSG00000045854	Lyrm2	2
ENSMUSG00000046572	Zfp518b	2
ENSMUSG00000046610	Oacyl	2
ENSMUSG00000046733	Gprc5a	2
ENSMUSG00000047037	Nipa1	2
ENSMUSG00000047067	Dusp28	2
ENSMUSG00000047414	Flrt2	2
ENSMUSG00000047712	Ust	2
ENSMUSG00000047714	Ppp1r2	2
ENSMUSG00000047963	Stbd1	2
ENSMUSG00000048285	Frmd6	2
ENSMUSG00000048696	Mex3d	2
ENSMUSG00000048709	Gm8666	2
ENSMUSG00000048764	Tmprss11f	2
ENSMUSG00000048782	Insc	2
ENSMUSG00000049580	Tsku	2
ENSMUSG00000050052	Tdrp	2
ENSMUSG00000050248	Evc2	2
ENSMUSG00000050271	Prag1	2
ENSMUSG00000050288	Fzd2	2
ENSMUSG00000050335	Lgals3	2
ENSMUSG00000050471	Fam118b	2
ENSMUSG00000050737	Ptges	2
ENSMUSG00000050846	Zfp623	2
ENSMUSG00000051029	Serpinb1b	2
ENSMUSG00000051065	Mb21d2	2
ENSMUSG00000051343	Rab11fip5	2
ENSMUSG00000051379	Flrt3	2
ENSMUSG00000051495	Irf2bp2	2
ENSMUSG00000051527	Usp29	2
ENSMUSG00000052584	Serp2	2
ENSMUSG00000052609	Plekhg3	2
ENSMUSG00000053192	Mllt11	2
ENSMUSG00000053617	Sh3pxd2a	2
ENSMUSG00000053746	Ptrh1	2
ENSMUSG00000054263	Lifr	2
ENSMUSG00000054342	Kcnn4	2
ENSMUSG00000054364	Rhob	2
ENSMUSG00000054408	Spcs3	2
ENSMUSG00000054484	Tmem62	2
ENSMUSG00000054555	Adam12	2
ENSMUSG00000054951	9130008F23Rik	2
ENSMUSG00000055322	Tns1	2
ENSMUSG00000055447	Cd47	2
ENSMUSG00000055723	Rras2	2
ENSMUSG00000055745	Rtl6	2
ENSMUSG00000056427	Slit3	2
ENSMUSG00000056481	Cd248	2
ENSMUSG00000056749	Nfil3	2
ENSMUSG00000056820	Tsnax	2
ENSMUSG00000057286	St6galnac2	2
ENSMUSG00000058254	Tspan7	2
ENSMUSG00000058665	En1	2
ENSMUSG00000059810	Rgs3	2
ENSMUSG00000060477	Irak2	2
ENSMUSG00000060716	Plekhh1	2
ENSMUSG00000060913	Trim55	2
ENSMUSG00000061175	Fnip2	2
ENSMUSG00000062169	Cnih4	2
ENSMUSG00000062380	Tubb3	2
ENSMUSG00000063018	2010204K13Rik	2
ENSMUSG00000063160	Numbl	2
ENSMUSG00000063450	Syne2	2
ENSMUSG00000064181	Rab3ip	2
ENSMUSG00000066643	Wdr35	2
ENSMUSG00000067365	Tmem128	2
ENSMUSG00000067786	Nnat	2
ENSMUSG00000067860	Zic3	2
ENSMUSG00000067925	Rtl8a	2
ENSMUSG00000068250	Amn1	2
ENSMUSG00000068923	Syt11	2
ENSMUSG00000069833	Ahnak	2
ENSMUSG00000070509	Rgma	2
ENSMUSG00000072235	Tuba1a	2
ENSMUSG00000072944	Nup62cl	2
ENSMUSG00000073700	Klhl21	2
ENSMUSG00000073802	Cdkn2b	2
ENSMUSG00000074813	Morrbid	2
ENSMUSG00000075602	Ly6a	2
ENSMUSG00000078954	Arhgap8	2
ENSMUSG00000079470	Utp14b	2
ENSMUSG00000082431	Prdx2-ps1	2
ENSMUSG00000085006	BC021767	2
ENSMUSG00000085457	1110046J04Rik	2
ENSMUSG00000085945	2310014F06Rik	2
ENSMUSG00000086266	Igf2os	2
ENSMUSG00000086370	Ftx	2
ENSMUSG00000087179	Gm14230	2
ENSMUSG00000087365	C430049B03Rik	2
ENSMUSG00000087433	Gm14167	2
ENSMUSG00000096054	Syne1	2
ENSMUSG00000097183	Gm17501	2
ENSMUSG00000097697	4833412C05Rik	2
ENSMUSG00000097745	AI115009	2
ENSMUSG00000105050	Gm42482	2
ENSMUSG00000108360	Gm36159	2
ENSMUSG00000109936	Gm45889	2
ENSMUSG00000000125	Wnt3	3
ENSMUSG00000000374	Trappc10	3
ENSMUSG00000000805	Car4	3
ENSMUSG00000000881	Dlg3	3
ENSMUSG00000001098	Kctd10	3
ENSMUSG00000001211	Agpat3	3
ENSMUSG00000001435	Col18a1	3
ENSMUSG00000003033	Ap1m1	3
ENSMUSG00000003348	Mob3a	3
ENSMUSG00000003352	Cacnb3	3
ENSMUSG00000003500	Impdh1	3
ENSMUSG00000004568	Arhgef18	3
ENSMUSG00000005161	Prdx2	3
ENSMUSG00000005836	Gata6	3
ENSMUSG00000006301	Tmbim1	3
ENSMUSG00000006311	Etv2	3
ENSMUSG00000008318	Relt	3
ENSMUSG00000008999	Bmp7	3
ENSMUSG00000010175	Prox1	3
ENSMUSG00000010609	Psen2	3
ENSMUSG00000012017	Scarf2	3
ENSMUSG00000014426	Map3k4	3
ENSMUSG00000014763	Fam120b	3
ENSMUSG00000014873	Surf2	3
ENSMUSG00000015312	Gadd45b	3
ENSMUSG00000015745	Plekho1	3
ENSMUSG00000016382	Pls3	3
ENSMUSG00000017607	Tns4	3
ENSMUSG00000017754	Pltp	3
ENSMUSG00000017756	Slc12a7	3
ENSMUSG00000018012	Rac3	3
ENSMUSG00000018209	Stk4	3
ENSMUSG00000018476	Kdm6b	3
ENSMUSG00000019647	Sema6a	3
ENSMUSG00000019820	Utrn	3
ENSMUSG00000019851	Perp	3
ENSMUSG00000020098	Pcbd1	3
ENSMUSG00000020170	Frs2	3
ENSMUSG00000020227	Irak3	3
ENSMUSG00000020230	Prmt2	3
ENSMUSG00000020255	D10Wsu102e	3
ENSMUSG00000020397	Med7	3
ENSMUSG00000020434	4921536K21Rik	3
ENSMUSG00000020455	Trim11	3
ENSMUSG00000020491	2810021J22Rik	3
ENSMUSG00000020660	Pomc	3
ENSMUSG00000020669	Sh3yl1	3
ENSMUSG00000020728	Cep112	3
ENSMUSG00000020834	Dhrs13	3
ENSMUSG00000020836	Coro6	3
ENSMUSG00000020948	Klhl28	3
ENSMUSG00000020961	Ston2	3
ENSMUSG00000021596	Mctp1	3
ENSMUSG00000021631	Mrps36-ps1	3
ENSMUSG00000021790	Dydc1	3
ENSMUSG00000021791	Dydc2	3
ENSMUSG00000021792	Prxl2a	3
ENSMUSG00000021823	Vcl	3
ENSMUSG00000022010	Tsc22d1	3
ENSMUSG00000022270	Retreg1	3
ENSMUSG00000022272	Myo10	3
ENSMUSG00000022297	Fzd6	3
ENSMUSG00000022359	Wdyhv1	3
ENSMUSG00000022433	Csnk1e	3
ENSMUSG00000022565	Plec	3
ENSMUSG00000022847	Thpo	3
ENSMUSG00000023393	Slc17a9	3
ENSMUSG00000023829	Slc22a1	3
ENSMUSG00000023911	Flywch2	3
ENSMUSG00000023913	Pla2g7	3
ENSMUSG00000023951	Vegfa	3
ENSMUSG00000024042	Sik1	3
ENSMUSG00000024055	Cyp4f13	3
ENSMUSG00000024177	Nme4	3
ENSMUSG00000024190	Dusp1	3
ENSMUSG00000024270	Slc39a6	3
ENSMUSG00000024388	Myo7b	3
ENSMUSG00000024588	Fech	3
ENSMUSG00000024664	Fads3	3
ENSMUSG00000024778	Fas	3
ENSMUSG00000024805	Pcgf5	3
ENSMUSG00000024909	Efemp2	3
ENSMUSG00000024910	Ctsw	3
ENSMUSG00000025085	Ablim1	3
ENSMUSG00000025272	Tro	3
ENSMUSG00000025478	Dpysl4	3
ENSMUSG00000025521	Tmem192	3
ENSMUSG00000025612	Bach1	3
ENSMUSG00000025658	Cnksr2	3
ENSMUSG00000025757	Hspa4l	3
ENSMUSG00000025885	Myo5b	3
ENSMUSG00000026124	Cfc1	3
ENSMUSG00000026281	Dtymk	3
ENSMUSG00000026495	Efcab2	3
ENSMUSG00000026519	Tmem63a	3
ENSMUSG00000026548	Slamf9	3
ENSMUSG00000026932	Nacc2	3
ENSMUSG00000027082	Tfpi	3
ENSMUSG00000027099	Mtx2	3
ENSMUSG00000027238	Frmd5	3
ENSMUSG00000027298	Tyro3	3
ENSMUSG00000027460	Angpt4	3
ENSMUSG00000027508	Pag1	3
ENSMUSG00000027534	Snx16	3
ENSMUSG00000027763	Mbnl1	3
ENSMUSG00000027932	Slc27a3	3
ENSMUSG00000028035	Dnajb4	3
ENSMUSG00000028195	Ccn1	3
ENSMUSG00000028211	Trp53inp1	3
ENSMUSG00000028245	Nsmaf	3
ENSMUSG00000028289	Epha7	3
ENSMUSG00000028381	Ugcg	3
ENSMUSG00000028389	Zfp37	3
ENSMUSG00000028467	Gba2	3
ENSMUSG00000028487	Bnc2	3
ENSMUSG00000028557	Rnf11	3
ENSMUSG00000028582	Cc2d1b	3
ENSMUSG00000028664	Ephb2	3
ENSMUSG00000028826	Maco1	3
ENSMUSG00000028926	Cdk14	3
ENSMUSG00000028962	Slc4a2	3
ENSMUSG00000029001	Fbxo44	3
ENSMUSG00000029009	Mthfr	3
ENSMUSG00000029019	Nppb	3
ENSMUSG00000029101	Rgs12	3
ENSMUSG00000029149	Krtcap3	3
ENSMUSG00000029174	Tbc1d1	3
ENSMUSG00000029188	Slc34a2	3
ENSMUSG00000029231	Pdgfra	3
ENSMUSG00000029364	Wsb2	3
ENSMUSG00000029370	Rassf6	3
ENSMUSG00000029389	Ddx55	3
ENSMUSG00000029468	P2rx7	3
ENSMUSG00000029469	Ift81	3
ENSMUSG00000029660	Tex26	3
ENSMUSG00000029787	Avl9	3
ENSMUSG00000029913	Prdm5	3
ENSMUSG00000030000	Add2	3
ENSMUSG00000030116	Mfap5	3
ENSMUSG00000030214	Plbd1	3
ENSMUSG00000030222	Rerg	3
ENSMUSG00000030309	Caprin2	3
ENSMUSG00000030468	Siglecg	3
ENSMUSG00000030494	Rhpn2	3
ENSMUSG00000030551	Nr2f2	3
ENSMUSG00000030616	Sytl2	3
ENSMUSG00000030671	Pde3b	3
ENSMUSG00000030929	Eri2	3
ENSMUSG00000031239	Itm2a	3
ENSMUSG00000031351	Zfp185	3
ENSMUSG00000031353	Rbbp7	3
ENSMUSG00000031534	Smim19	3
ENSMUSG00000031548	Sfrp1	3
ENSMUSG00000031996	Aplp2	3
ENSMUSG00000032064	Dixdc1	3
ENSMUSG00000032226	Gcnt3	3
ENSMUSG00000032262	Elovl4	3
ENSMUSG00000032265	Tent5a	3
ENSMUSG00000032462	Pik3cb	3
ENSMUSG00000032495	Lrrc2	3
ENSMUSG00000032531	Amotl2	3
ENSMUSG00000032567	Aste1	3
ENSMUSG00000032776	Mctp2	3
ENSMUSG00000033669	Zfp7	3
ENSMUSG00000033684	Qsox1	3
ENSMUSG00000033697	Arhgap39	3
ENSMUSG00000033767	Tmem131l	3
ENSMUSG00000034105	Meak7	3
ENSMUSG00000034220	Gpc1	3
ENSMUSG00000034312	Iqsec1	3
ENSMUSG00000034320	Slc26a2	3
ENSMUSG00000034532	Fbxo16	3
ENSMUSG00000034656	Cacna1a	3
ENSMUSG00000034801	Sos2	3
ENSMUSG00000034981	Parm1	3
ENSMUSG00000035441	Myo1d	3
ENSMUSG00000035640	Cbarp	3
ENSMUSG00000035697	Arhgap45	3
ENSMUSG00000035764	Fbxo45	3
ENSMUSG00000035799	Twist1	3
ENSMUSG00000036256	Igfbp7	3
ENSMUSG00000036412	Arsi	3
ENSMUSG00000036523	Greb1	3
ENSMUSG00000036537	Rnf113a1	3
ENSMUSG00000036712	Cyld	3
ENSMUSG00000037169	Mycn	3
ENSMUSG00000037171	Nodal	3
ENSMUSG00000037251	Pomk	3
ENSMUSG00000037253	Mex3c	3
ENSMUSG00000037315	Jade3	3
ENSMUSG00000037499	Nenf	3
ENSMUSG00000037525	Bcdin3d	3
ENSMUSG00000037679	Inf2	3
ENSMUSG00000037936	Scarb1	3
ENSMUSG00000037946	Fgd3	3
ENSMUSG00000037999	Arap2	3
ENSMUSG00000038267	Slc22a23	3
ENSMUSG00000038301	Snx10	3
ENSMUSG00000038365	Fbxo25	3
ENSMUSG00000038370	Pcp4l1	3
ENSMUSG00000038418	Egr1	3
ENSMUSG00000038816	Ctnnal1	3
ENSMUSG00000038859	Baiap2l1	3
ENSMUSG00000038916	Soga3	3
ENSMUSG00000039097	Rln1	3
ENSMUSG00000039202	Abhd2	3
ENSMUSG00000039316	Rftn1	3
ENSMUSG00000039361	Picalm	3
ENSMUSG00000039735	Fnbp1l	3
ENSMUSG00000039782	Cpeb2	3
ENSMUSG00000039835	Nhsl1	3
ENSMUSG00000039850	Endov	3
ENSMUSG00000039936	Pik3cd	3
ENSMUSG00000040046	Tph1	3
ENSMUSG00000040473	Cfap69	3
ENSMUSG00000040640	Erc2	3
ENSMUSG00000040703	Cyp2s1	3
ENSMUSG00000040761	Spen	3
ENSMUSG00000041351	Rap1gap	3
ENSMUSG00000041449	Serpina3h	3
ENSMUSG00000041624	Gucy1a2	3
ENSMUSG00000041688	Amot	3
ENSMUSG00000041782	Lad1	3
ENSMUSG00000042129	Rassf4	3
ENSMUSG00000042256	Ptchd4	3
ENSMUSG00000042408	Zmym6	3
ENSMUSG00000042498	Radx	3
ENSMUSG00000042515	Pwwp3b	3
ENSMUSG00000042644	Itpr3	3
ENSMUSG00000042742	Bmt2	3
ENSMUSG00000042842	Serpinb6b	3
ENSMUSG00000043421	Hilpda	3
ENSMUSG00000043467	Zbtb37	3
ENSMUSG00000044041	Krt13	3
ENSMUSG00000044150	Bclaf3	3
ENSMUSG00000044645	Gm7334	3
ENSMUSG00000044676	Zfp612	3
ENSMUSG00000044991	Shld1	3
ENSMUSG00000045107	Saysd1	3
ENSMUSG00000045382	Cxcr4	3
ENSMUSG00000045659	Plekha7	3
ENSMUSG00000045731	Pnoc	3
ENSMUSG00000046056	Sbsn	3
ENSMUSG00000046186	Cd109	3
ENSMUSG00000046229	Scand1	3
ENSMUSG00000046675	Tmem251	3
ENSMUSG00000046862	Pramef8	3
ENSMUSG00000046876	Atxn1	3
ENSMUSG00000047710	Champ1	3
ENSMUSG00000048636	A730049H05Rik	3
ENSMUSG00000048826	Dact2	3
ENSMUSG00000049303	Syt12	3
ENSMUSG00000049321	Zfp2	3
ENSMUSG00000049775	Tmsb4x	3
ENSMUSG00000049940	Pgrmc2	3
ENSMUSG00000050069	Grem2	3
ENSMUSG00000050332	Amer1	3
ENSMUSG00000050565	Tor1aip2	3
ENSMUSG00000052031	Tagap1	3
ENSMUSG00000052397	Ezr	3
ENSMUSG00000052557	Gan	3
ENSMUSG00000053004	Hrh1	3
ENSMUSG00000053980	Gm9930	3
ENSMUSG00000054293	P2ry10b	3
ENSMUSG00000054304	D130007C19Rik	3
ENSMUSG00000054452	Aes	3
ENSMUSG00000055044	Pdlim1	3
ENSMUSG00000055110	A630012P03Rik	3
ENSMUSG00000056214	Pard6g	3
ENSMUSG00000056679	Gpr173	3
ENSMUSG00000056870	Gulp1	3
ENSMUSG00000057098	Ebf1	3
ENSMUSG00000057103	Nat8f1	3
ENSMUSG00000057315	Arhgap24	3
ENSMUSG00000057672	Pkn1	3
ENSMUSG00000057726	Serpinb9g	3
ENSMUSG00000058571	Gpc6	3
ENSMUSG00000058669	Nkx2-9	3
ENSMUSG00000058706	0610030E20Rik	3
ENSMUSG00000059316	Slc27a4	3
ENSMUSG00000059554	Ccdc28a	3
ENSMUSG00000060579	Fhit	3
ENSMUSG00000061013	Mkx	3
ENSMUSG00000061086	Myl4	3
ENSMUSG00000061462	Obscn	3
ENSMUSG00000062309	Rpp25	3
ENSMUSG00000062591	Tubb4a	3
ENSMUSG00000063317	Usp31	3
ENSMUSG00000063663	Brwd3	3
ENSMUSG00000064043	Trerf1	3
ENSMUSG00000066026	Dhrs3	3
ENSMUSG00000066233	Tmem42	3
ENSMUSG00000066798	Zbtb6	3
ENSMUSG00000067049	Unc93a	3
ENSMUSG00000067629	Syngap1	3
ENSMUSG00000067818	Myl9	3
ENSMUSG00000067924	Rtl8b	3
ENSMUSG00000067928	Zfp760	3
ENSMUSG00000072812	Ahnak2	3
ENSMUSG00000072825	Cep170b	3
ENSMUSG00000073775	Kti12	3
ENSMUSG00000073791	Efcab7	3
ENSMUSG00000073795	6430531B16Rik	3
ENSMUSG00000073888	Ccl27a	3
ENSMUSG00000073888	Ccl27a	3
ENSMUSG00000074577	Ripor3	3
ENSMUSG00000074743	Thbd	3
ENSMUSG00000074794	Arrdc3	3
ENSMUSG00000079018	Ly6c1	3
ENSMUSG00000079037	Prnp	3
ENSMUSG00000079164	Tlr5	3
ENSMUSG00000079481	Nhsl2	3
ENSMUSG00000079564	Gm11149	3
ENSMUSG00000083458	Gm5510	3
ENSMUSG00000083563	Gm13340	3
ENSMUSG00000085271	E130006D01Rik	3
ENSMUSG00000085385	Snhg17	3
ENSMUSG00000085766	2810430I11Rik	3
ENSMUSG00000086095	Gm15328	3
ENSMUSG00000087523	Gm12319	3
ENSMUSG00000090125	Pou3f1	3
ENSMUSG00000091313	Fth-ps2	3
ENSMUSG00000091383	Hist1h2al	3
ENSMUSG00000092958	Mir5128	3
ENSMUSG00000094410	Gm38394	3
ENSMUSG00000095180	Rhox5	3
ENSMUSG00000095325	Zfp870	3
ENSMUSG00000096965	3300005D01Rik	3
ENSMUSG00000097061	9330151L19Rik	3
ENSMUSG00000097113	Gm19705	3
ENSMUSG00000097350	4732491K20Rik	3
ENSMUSG00000097571	Jpx	3
ENSMUSG00000097793	Gm17259	3
ENSMUSG00000097831	4930540M05Rik	3
ENSMUSG00000097889	Gm26541	3
ENSMUSG00000098243	Gm4258	3
ENSMUSG00000098789	Jmjd7	3
ENSMUSG00000100691	2010320M18Rik	3
ENSMUSG00000103170	Gm37170	3
ENSMUSG00000104475	NA	3
ENSMUSG00000104548	Gm43857	3
ENSMUSG00000105402	Gm3716	3
ENSMUSG00000105528	Gm43519	3
ENSMUSG00000105637	Gm42480	3
ENSMUSG00000108801	Gm39090	3
ENSMUSG00000109719	Gm45266	3
ENSMUSG00000110327	Gm17994	3
ENSMUSG00000000142	Axin2	4
ENSMUSG00000000253	Gmpr	4
ENSMUSG00000000275	Trim25	4
ENSMUSG00000000296	Tpd52l1	4
ENSMUSG00000000594	Gm2a	4
ENSMUSG00000000753	Serpinf1	4
ENSMUSG00000001687	Ubl3	4
ENSMUSG00000001750	Tcirg1	4
ENSMUSG00000001918	Slc1a5	4
ENSMUSG00000002257	Def6	4
ENSMUSG00000002808	Epdr1	4
ENSMUSG00000003355	Fkbp11	4
ENSMUSG00000003644	Rps6ka1	4
ENSMUSG00000004446	Bid	4
ENSMUSG00000005150	Wdr83	4
ENSMUSG00000005667	Mthfd2	4
ENSMUSG00000005823	Gpr108	4
ENSMUSG00000006021	Kptn	4
ENSMUSG00000006219	Fblim1	4
ENSMUSG00000006369	Fbln1	4
ENSMUSG00000006389	Mpl	4
ENSMUSG00000006398	Cdc20	4
ENSMUSG00000006403	Adamts4	4
ENSMUSG00000006457	Actn3	4
ENSMUSG00000006464	Bbs1	4
ENSMUSG00000006527	Sfmbt1	4
ENSMUSG00000006575	Rundc3a	4
ENSMUSG00000006587	Snai3	4
ENSMUSG00000006611	Hfe	4
ENSMUSG00000007837	Prrg2	4
ENSMUSG00000007872	Id3	4
ENSMUSG00000008398	Elk3	4
ENSMUSG00000009092	Derl3	4
ENSMUSG00000010358	Ifi35	4
ENSMUSG00000010751	Tnfrsf22	4
ENSMUSG00000014470	Rnf166	4
ENSMUSG00000015806	Qdpr	4
ENSMUSG00000015839	Nfe2l2	4
ENSMUSG00000015882	Lcorl	4
ENSMUSG00000015882	Lcorl	4
ENSMUSG00000016552	Foxred2	4
ENSMUSG00000016756	Cmah	4
ENSMUSG00000016933	Plcg1	4
ENSMUSG00000017057	Il13ra1	4
ENSMUSG00000017132	Cyth1	4
ENSMUSG00000017760	Ctsa	4
ENSMUSG00000018102	Hist1h2bc	4
ENSMUSG00000018196	Glrx2	4
ENSMUSG00000018339	Gpx3	4
ENSMUSG00000018500	Adora2b	4
ENSMUSG00000018507	Trpv2	4
ENSMUSG00000018909	Arrb1	4
ENSMUSG00000019689	Fmc1	4
ENSMUSG00000019806	Aig1	4
ENSMUSG00000019843	Fyn	4
ENSMUSG00000019891	Dcbld1	4
ENSMUSG00000020087	Tysnd1	4
ENSMUSG00000020275	Rel	4
ENSMUSG00000020439	Smtn	4
ENSMUSG00000020623	Map2k6	4
ENSMUSG00000020647	Ncoa1	4
ENSMUSG00000020692	Nle1	4
ENSMUSG00000020806	Rhbdf2	4
ENSMUSG00000021003	Galc	4
ENSMUSG00000021066	Atl1	4
ENSMUSG00000021180	Rps6ka5	4
ENSMUSG00000021196	Pfkp	4
ENSMUSG00000021215	Net1	4
ENSMUSG00000021217	Tshz3	4
ENSMUSG00000021226	Acot2	4
ENSMUSG00000021257	Angel1	4
ENSMUSG00000021281	Tnfaip2	4
ENSMUSG00000021384	Susd3	4
ENSMUSG00000021476	Habp4	4
ENSMUSG00000021696	Elovl7	4
ENSMUSG00000021697	Depdc1b	4
ENSMUSG00000021699	Pde4d	4
ENSMUSG00000021725	Parp8	4
ENSMUSG00000021752	Kctd6	4
ENSMUSG00000021809	Nudt13	4
ENSMUSG00000021815	Mss51	4
ENSMUSG00000021884	Hacl1	4
ENSMUSG00000021900	Btd	4
ENSMUSG00000021983	Atp8a2	4
ENSMUSG00000021994	Wnt5a	4
ENSMUSG00000022094	Slc39a14	4
ENSMUSG00000022156	Gzme	4
ENSMUSG00000022157	Mcpt8	4
ENSMUSG00000022199	Slc22a17	4
ENSMUSG00000022257	Laptm4b	4
ENSMUSG00000022265	Ank	4
ENSMUSG00000022452	Smdt1	4
ENSMUSG00000022453	Naga	4
ENSMUSG00000022488	Nckap1l	4
ENSMUSG00000022508	Bcl6	4
ENSMUSG00000022724	Riox2	4
ENSMUSG00000022747	St3gal6	4
ENSMUSG00000022766	Serpind1	4
ENSMUSG00000022912	Pros1	4
ENSMUSG00000022941	Ripply3	4
ENSMUSG00000023007	Prpf40b	4
ENSMUSG00000023044	Csad	4
ENSMUSG00000023088	Abcc1	4
ENSMUSG00000023143	Nagpa	4
ENSMUSG00000023411	Nfatc4	4
ENSMUSG00000023915	Tnfrsf21	4
ENSMUSG00000023947	Nfkbie	4
ENSMUSG00000023990	Tfeb	4
ENSMUSG00000024013	Fgd2	4
ENSMUSG00000024053	Emilin2	4
ENSMUSG00000024168	Tmem204	4
ENSMUSG00000024352	Spata24	4
ENSMUSG00000024440	Pcdh12	4
ENSMUSG00000024525	Impa2	4
ENSMUSG00000024601	Isoc1	4
ENSMUSG00000024640	Psat1	4
ENSMUSG00000024654	Asrgl1	4
ENSMUSG00000024660	Incenp	4
ENSMUSG00000024661	Fth1	4
ENSMUSG00000024663	Rab3il1	4
ENSMUSG00000024789	Jak2	4
ENSMUSG00000024955	Esrra	4
ENSMUSG00000025007	Aldh18a1	4
ENSMUSG00000025104	Hdgfl3	4
ENSMUSG00000025105	Bnc1	4
ENSMUSG00000025140	Pycr1	4
ENSMUSG00000025188	Hps1	4
ENSMUSG00000025193	Cutc	4
ENSMUSG00000025265	Fgd1	4
ENSMUSG00000025403	Shmt2	4
ENSMUSG00000025558	Dock9	4
ENSMUSG00000025579	Gaa	4
ENSMUSG00000025723	Nmb	4
ENSMUSG00000025898	Cwf19l2	4
ENSMUSG00000026104	Stat1	4
ENSMUSG00000026179	Pnkd	4
ENSMUSG00000026307	Scly	4
ENSMUSG00000026433	Rab29	4
ENSMUSG00000026469	Xpr1	4
ENSMUSG00000026482	Rgl1	4
ENSMUSG00000026563	Tada1	4
ENSMUSG00000026601	Axdnd1	4
ENSMUSG00000026664	Phyh	4
ENSMUSG00000026708	Cenpl	4
ENSMUSG00000026785	Pkn3	4
ENSMUSG00000026791	Slc2a8	4
ENSMUSG00000026827	Gpd2	4
ENSMUSG00000026841	Fibcd1	4
ENSMUSG00000026923	Notch1	4
ENSMUSG00000026950	Neb	4
ENSMUSG00000026955	Sapcd2	4
ENSMUSG00000026972	Arrdc1	4
ENSMUSG00000026988	Wdsub1	4
ENSMUSG00000027009	Itga4	4
ENSMUSG00000027010	Slc25a12	4
ENSMUSG00000027074	Slc43a3	4
ENSMUSG00000027075	Slc43a1	4
ENSMUSG00000027115	Kif18a	4
ENSMUSG00000027253	Lrp4	4
ENSMUSG00000027306	Nusap1	4
ENSMUSG00000027313	Chac1	4
ENSMUSG00000027315	Spint1	4
ENSMUSG00000027324	Rpusd2	4
ENSMUSG00000027330	Cdc25b	4
ENSMUSG00000027331	Knstrn	4
ENSMUSG00000027340	Slc23a2	4
ENSMUSG00000027361	Gabpb1	4
ENSMUSG00000027381	Bcl2l11	4
ENSMUSG00000027412	Lpin3	4
ENSMUSG00000027611	Procr	4
ENSMUSG00000027615	Hps3	4
ENSMUSG00000027630	Tbl1xr1	4
ENSMUSG00000027654	Fam83d	4
ENSMUSG00000027792	Bche	4
ENSMUSG00000027935	Rab13	4
ENSMUSG00000027995	Tlr2	4
ENSMUSG00000028033	Kcnq5	4
ENSMUSG00000028108	Ecm1	4
ENSMUSG00000028175	Depdc1a	4
ENSMUSG00000028199	Cryz	4
ENSMUSG00000028266	Lmo4	4
ENSMUSG00000028399	Ptprd	4
ENSMUSG00000028479	Gne	4
ENSMUSG00000028542	Slc6a9	4
ENSMUSG00000028643	Svbp	4
ENSMUSG00000028672	Hmgcl	4
ENSMUSG00000028680	Plk3	4
ENSMUSG00000028843	Sh3bgrl3	4
ENSMUSG00000028885	Smpdl3b	4
ENSMUSG00000028894	Inpp5b	4
ENSMUSG00000028906	Epb41	4
ENSMUSG00000029073	Cptp	4
ENSMUSG00000029086	Prom1	4
ENSMUSG00000029287	Tgfbr3	4
ENSMUSG00000029304	Spp1	4
ENSMUSG00000029446	Psph	4
ENSMUSG00000029455	Aldh2	4
ENSMUSG00000029465	Arpc3	4
ENSMUSG00000029471	Camkk2	4
ENSMUSG00000029528	Pxn	4
ENSMUSG00000029544	Cabp1	4
ENSMUSG00000029650	Slc46a3	4
ENSMUSG00000029752	Asns	4
ENSMUSG00000029821	Gsdme	4
ENSMUSG00000029822	Osbpl3	4
ENSMUSG00000029851	Tcaf2	4
ENSMUSG00000030207	Fam234b	4
ENSMUSG00000030268	Bcat1	4
ENSMUSG00000030279	C2cd5	4
ENSMUSG00000030341	Tnfrsf1a	4
ENSMUSG00000030589	Rasgrp4	4
ENSMUSG00000030590	Fam98c	4
ENSMUSG00000030691	Fchsd2	4
ENSMUSG00000030722	Nfatc2ip	4
ENSMUSG00000030774	Pak1	4
ENSMUSG00000030811	Fbxl19	4
ENSMUSG00000030867	Plk1	4
ENSMUSG00000030956	Fam53b	4
ENSMUSG00000031015	Swap70	4
ENSMUSG00000031075	Ano1	4
ENSMUSG00000031145	Prickle3	4
ENSMUSG00000031155	Pim2	4
ENSMUSG00000031295	Phka2	4
ENSMUSG00000031297	Slc7a3	4
ENSMUSG00000031379	Pir	4
ENSMUSG00000031453	Rasa3	4
ENSMUSG00000031511	Arhgef7	4
ENSMUSG00000031584	Gsr	4
ENSMUSG00000031661	Nkd1	4
ENSMUSG00000031700	Gpt2	4
ENSMUSG00000031734	Irx3	4
ENSMUSG00000031787	Katnb1	4
ENSMUSG00000031901	Dus2	4
ENSMUSG00000031903	Pla2g15	4
ENSMUSG00000031927	1700012B09Rik	4
ENSMUSG00000032014	Oaf	4
ENSMUSG00000032120	C2cd2l	4
ENSMUSG00000032172	Olfm2	4
ENSMUSG00000032198	Dock6	4
ENSMUSG00000032220	Myo1e	4
ENSMUSG00000032245	Cln6	4
ENSMUSG00000032285	Dnaja4	4
ENSMUSG00000032350	Gclc	4
ENSMUSG00000032562	Gnai2	4
ENSMUSG00000032578	Cish	4
ENSMUSG00000032640	Chsy1	4
ENSMUSG00000032666	1700025G04Rik	4
ENSMUSG00000032667	Pon2	4
ENSMUSG00000032812	Arap1	4
ENSMUSG00000032846	Zswim6	4
ENSMUSG00000033065	Pfkm	4
ENSMUSG00000033088	Triobp	4
ENSMUSG00000033170	Card10	4
ENSMUSG00000033355	Rtp4	4
ENSMUSG00000033356	Pus7l	4
ENSMUSG00000033577	Myo6	4
ENSMUSG00000033610	Pank1	4
ENSMUSG00000033763	Mtss1l	4
ENSMUSG00000033857	Engase	4
ENSMUSG00000033871	Ppargc1b	4
ENSMUSG00000033983	Coil	4
ENSMUSG00000034110	Kctd7	4
ENSMUSG00000034164	Emid1	4
ENSMUSG00000034282	Evpl	4
ENSMUSG00000034586	Hid1	4
ENSMUSG00000034595	Ppp1r18	4
ENSMUSG00000034799	Unc13a	4
ENSMUSG00000034800	Zfp661	4
ENSMUSG00000034807	Colgalt1	4
ENSMUSG00000034930	Rtkn	4
ENSMUSG00000035164	Zc3h12c	4
ENSMUSG00000035275	Raver2	4
ENSMUSG00000035459	Stab2	4
ENSMUSG00000035506	Slc12a8	4
ENSMUSG00000035692	Isg15	4
ENSMUSG00000035877	Zhx3	4
ENSMUSG00000035919	Bbs9	4
ENSMUSG00000035954	Dock4	4
ENSMUSG00000036030	Prtg	4
ENSMUSG00000036073	Galt	4
ENSMUSG00000036091	Hyal3	4
ENSMUSG00000036111	Lmo1	4
ENSMUSG00000036528	Ppfibp2	4
ENSMUSG00000036553	Sh3tc1	4
ENSMUSG00000036585	Fgf1	4
ENSMUSG00000036832	Lpar3	4
ENSMUSG00000037010	Apln	4
ENSMUSG00000037098	Rab11fip3	4
ENSMUSG00000037617	Spag1	4
ENSMUSG00000037628	Cdkn3	4
ENSMUSG00000037824	Tspan14	4
ENSMUSG00000037846	Rtkn2	4
ENSMUSG00000037902	Sirpa	4
ENSMUSG00000037991	Rmi2	4
ENSMUSG00000038034	Igsf8	4
ENSMUSG00000038077	Kcna6	4
ENSMUSG00000038135	Crygn	4
ENSMUSG00000038175	Mylip	4
ENSMUSG00000038332	Sesn1	4
ENSMUSG00000038372	Gmds	4
ENSMUSG00000038473	Nos1ap	4
ENSMUSG00000038508	Gdf15	4
ENSMUSG00000038517	Tbkbp1	4
ENSMUSG00000038539	Atf5	4
ENSMUSG00000038608	Dock10	4
ENSMUSG00000038884	A230050P20Rik	4
ENSMUSG00000038886	Man2a2	4
ENSMUSG00000039033	Tasp1	4
ENSMUSG00000039157	Fam102a	4
ENSMUSG00000039158	Akna	4
ENSMUSG00000039200	Atf7ip2	4
ENSMUSG00000039377	Hlx	4
ENSMUSG00000039396	Neil3	4
ENSMUSG00000039450	Dcxr	4
ENSMUSG00000039620	Trmt9b	4
ENSMUSG00000040010	Slc7a5	4
ENSMUSG00000040084	Bub1b	4
ENSMUSG00000040111	Gramd1b	4
ENSMUSG00000040213	Kyat3	4
ENSMUSG00000040296	Ddx58	4
ENSMUSG00000040562	Gstm2	4
ENSMUSG00000040631	Dok4	4
ENSMUSG00000040687	Madd	4
ENSMUSG00000040712	Camta2	4
ENSMUSG00000040721	Zfhx2	4
ENSMUSG00000040723	Rcsd1	4
ENSMUSG00000040752	Myh6	4
ENSMUSG00000040759	Cmtm5	4
ENSMUSG00000040797	Iqsec3	4
ENSMUSG00000040964	Arhgef10l	4
ENSMUSG00000041261	Car8	4
ENSMUSG00000041477	Dcp1b	4
ENSMUSG00000041515	Irf8	4
ENSMUSG00000041598	Cdc42ep4	4
ENSMUSG00000041650	Pcca	4
ENSMUSG00000041837	Pdcd7	4
ENSMUSG00000041895	Wipi1	4
ENSMUSG00000042099	Kank3	4
ENSMUSG00000042138	Msantd2	4
ENSMUSG00000042190	Cmklr1	4
ENSMUSG00000042195	Slc35f2	4
ENSMUSG00000042594	Sh2b3	4
ENSMUSG00000042626	Shc1	4
ENSMUSG00000042750	Bex2	4
ENSMUSG00000042757	Tmem108	4
ENSMUSG00000042759	Apobr	4
ENSMUSG00000043300	B3galnt1	4
ENSMUSG00000043664	Tmem221	4
ENSMUSG00000043683	Fem1a	4
ENSMUSG00000043807	Ly6g5b	4
ENSMUSG00000044258	Ctla2a	4
ENSMUSG00000044461	Shisa2	4
ENSMUSG00000044469	Tnfaip8l1	4
ENSMUSG00000044636	Csrnp2	4
ENSMUSG00000044950	Pwwp2a	4
ENSMUSG00000044986	Tst	4
ENSMUSG00000045349	Sh2d5	4
ENSMUSG00000045867	Cradd	4
ENSMUSG00000046324	Ermp1	4
ENSMUSG00000046546	Fam43a	4
ENSMUSG00000046618	Olfml2a	4
ENSMUSG00000046949	Nqo2	4
ENSMUSG00000046997	Spsb4	4
ENSMUSG00000047045	Tmem164	4
ENSMUSG00000047242	Taf9b	4
ENSMUSG00000047417	Rexo1	4
ENSMUSG00000047434	Xxylt1	4
ENSMUSG00000047735	Samd9l	4
ENSMUSG00000047766	Lrrc49	4
ENSMUSG00000047821	Trim16	4
ENSMUSG00000047996	Prrg1	4
ENSMUSG00000048106	4632415L05Rik	4
ENSMUSG00000048234	Rnf149	4
ENSMUSG00000048355	Arxes1	4
ENSMUSG00000048572	Tmem252	4
ENSMUSG00000048897	Zfp710	4
ENSMUSG00000048960	Prex2	4
ENSMUSG00000049130	C5ar1	4
ENSMUSG00000049411	Tmem241	4
ENSMUSG00000049686	Orai1	4
ENSMUSG00000050107	Haspin	4
ENSMUSG00000050350	Gpr18	4
ENSMUSG00000050382	Kif7	4
ENSMUSG00000050394	Armcx6	4
ENSMUSG00000050410	Tcf19	4
ENSMUSG00000050623	Catsperz	4
ENSMUSG00000050777	Tmem37	4
ENSMUSG00000051043	Gprc5c	4
ENSMUSG00000051238	Swsap1	4
ENSMUSG00000051319	Mtln	4
ENSMUSG00000051517	Arhgef39	4
ENSMUSG00000051980	Casr	4
ENSMUSG00000052539	Magi3	4
ENSMUSG00000052632	Asap2	4
ENSMUSG00000052698	Tln2	4
ENSMUSG00000053062	Jam2	4
ENSMUSG00000053137	Mapk11	4
ENSMUSG00000053158	Fes	4
ENSMUSG00000053398	Phgdh	4
ENSMUSG00000053799	Exoc6	4
ENSMUSG00000053897	Slc39a8	4
ENSMUSG00000054474	Thnsl2	4
ENSMUSG00000054619	Mettl7a1	4
ENSMUSG00000054855	Rnd1	4
ENSMUSG00000055633	Zfp580	4
ENSMUSG00000055809	Dnaaf3	4
ENSMUSG00000055817	Mta3	4
ENSMUSG00000055926	Gm14137	4
ENSMUSG00000056267	Cep70	4
ENSMUSG00000056492	Adgrf5	4
ENSMUSG00000057110	Cntrl	4
ENSMUSG00000057156	Homez	4
ENSMUSG00000057219	Armc7	4
ENSMUSG00000057359	Gm17494	4
ENSMUSG00000057554	Lgals8	4
ENSMUSG00000057606	Colq	4
ENSMUSG00000057963	Itpk1	4
ENSMUSG00000058135	Gstm1	4
ENSMUSG00000058297	Spock2	4
ENSMUSG00000058298	Mcm9	4
ENSMUSG00000058454	Dhcr7	4
ENSMUSG00000058586	Serhl	4
ENSMUSG00000058690	Ccser2	4
ENSMUSG00000059013	Sh2d3c	4
ENSMUSG00000059708	Akap17b	4
ENSMUSG00000059772	Slx1b	4
ENSMUSG00000059851	Kmt5c	4
ENSMUSG00000060519	Tor3a	4
ENSMUSG00000060594	Layn	4
ENSMUSG00000060639	Hist1h4i	4
ENSMUSG00000061306	Slc38a10	4
ENSMUSG00000061411	Nol4l	4
ENSMUSG00000061838	Suclg2	4
ENSMUSG00000062082	Cd200r4	4
ENSMUSG00000062488	Ifit3b	4
ENSMUSG00000062727	Hist1h2bk	4
ENSMUSG00000063564	Col23a1	4
ENSMUSG00000063808	Gpatch1	4
ENSMUSG00000065686	Snora5c	4
ENSMUSG00000066829	Zfp810	4
ENSMUSG00000067161	Gm5560	4
ENSMUSG00000067377	Tspan6	4
ENSMUSG00000068101	Cenpm	4
ENSMUSG00000069743	Zfp820	4
ENSMUSG00000069804	Gm10277	4
ENSMUSG00000070063	Snora33	4
ENSMUSG00000070348	Ccnd1	4
ENSMUSG00000070407	Hs3st3b1	4
ENSMUSG00000070476	Fam217b	4
ENSMUSG00000071042	Rasgrp3	4
ENSMUSG00000071253	Slc25a16	4
ENSMUSG00000071454	Dtnb	4
ENSMUSG00000071550	Cfap44	4
ENSMUSG00000071632	2510002D24Rik	4
ENSMUSG00000071637	Cebpd	4
ENSMUSG00000072244	Trim6	4
ENSMUSG00000072591	5930412G12Rik	4
ENSMUSG00000072620	Slfn2	4
ENSMUSG00000073599	Ecscr	4
ENSMUSG00000073792	Alg6	4
ENSMUSG00000074093	Svip	4
ENSMUSG00000074206	Adh6b	4
ENSMUSG00000074361	C5ar2	4
ENSMUSG00000074476	Spc24	4
ENSMUSG00000074682	Zcchc3	4
ENSMUSG00000074874	Ctla2b	4
ENSMUSG00000074896	Ifit3	4
ENSMUSG00000075284	Wipf1	4
ENSMUSG00000075297	H60b	4
ENSMUSG00000075324	Fign	4
ENSMUSG00000075415	Fnbp1	4
ENSMUSG00000075588	Hoxb2	4
ENSMUSG00000078452	Raet1d	4
ENSMUSG00000078452	Raet1d	4
ENSMUSG00000078452	Raet1d	4
ENSMUSG00000078452	Raet1d	4
ENSMUSG00000079442	St6galnac4	4
ENSMUSG00000081251	Gm12164	4
ENSMUSG00000084289	Gm6977	4
ENSMUSG00000085665	Gm12059	4
ENSMUSG00000085860	2410003L11Rik	4
ENSMUSG00000086389	Gm15998	4
ENSMUSG00000087135	Gm16096	4
ENSMUSG00000087466	A330041J22Rik	4
ENSMUSG00000087497	2810001G20Rik	4
ENSMUSG00000089762	Ier5l	4
ENSMUSG00000089768	Tmsb15b1	4
ENSMUSG00000089996	Tmsb15b2	4
ENSMUSG00000090523	Gypc	4
ENSMUSG00000095687	Rnaset2a	4
ENSMUSG00000096107	Gm16505	4
ENSMUSG00000096210	H1f0	4
ENSMUSG00000096472	Cdkn2d	4
ENSMUSG00000096755	Ftl1-ps2	4
ENSMUSG00000096937	Gm10825	4
ENSMUSG00000097002	Gm2670	4
ENSMUSG00000097012	Gm16531	4
ENSMUSG00000097108	Gm26581	4
ENSMUSG00000097279	Gm5106	4
ENSMUSG00000097327	E030030I06Rik	4
ENSMUSG00000097405	D630044L22Rik	4
ENSMUSG00000097739	Gm2539	4
ENSMUSG00000097815	Gm26809	4
ENSMUSG00000098222	Gm8318	4
ENSMUSG00000101431	Gm7901	4
ENSMUSG00000102117	Rpsa-ps1	4
ENSMUSG00000102441	Gm38032	4
ENSMUSG00000103309	BC037039	4
ENSMUSG00000103748	Gm38243	4
ENSMUSG00000103867	9630010A21Rik	4
ENSMUSG00000104960	Snhg8	4
ENSMUSG00000107476	Zfp862-ps	4
ENSMUSG00000108122	Gm44116	4
ENSMUSG00000108371	Gm38832	4
ENSMUSG00000108402	9430064I24Rik	4
ENSMUSG00000108483	Gm45184	4
ENSMUSG00000109086	Gm5596	4
ENSMUSG00000110126	Gm9347	4
ENSMUSG00000000244	Tspan32	5
ENSMUSG00000000409	Lck	5
ENSMUSG00000000530	Acvrl1	5
ENSMUSG00000000531	Grasp	5
ENSMUSG00000000532	Acvr1b	5
ENSMUSG00000000686	Abhd15	5
ENSMUSG00000000693	Loxl3	5
ENSMUSG00000001588	Acap1	5
ENSMUSG00000002104	Rapsn	5
ENSMUSG00000002699	Lcp2	5
ENSMUSG00000003134	Tbc1d8	5
ENSMUSG00000004837	Grap	5
ENSMUSG00000005803	Sqor	5
ENSMUSG00000009654	Oit3	5
ENSMUSG00000009687	Fxyd5	5
ENSMUSG00000009876	Cox4i2	5
ENSMUSG00000011263	Exoc3l2	5
ENSMUSG00000011382	Dhdh	5
ENSMUSG00000012126	Ubxn11	5
ENSMUSG00000014453	Blk	5
ENSMUSG00000015053	Gata2	5
ENSMUSG00000016386	Mpped2	5
ENSMUSG00000017446	C1qtnf1	5
ENSMUSG00000017639	Rab11fip4	5
ENSMUSG00000018169	Mfng	5
ENSMUSG00000019889	Ptprk	5
ENSMUSG00000019990	Pde7b	5
ENSMUSG00000020027	Socs2	5
ENSMUSG00000020092	Pald1	5
ENSMUSG00000020357	Flt4	5
ENSMUSG00000020689	Itgb3	5
ENSMUSG00000021108	Prkch	5
ENSMUSG00000021213	Akr1c13	5
ENSMUSG00000021285	Ppp1r13b	5
ENSMUSG00000021613	Hapln1	5
ENSMUSG00000021998	Lcp1	5
ENSMUSG00000022103	Gfra2	5
ENSMUSG00000022836	Mylk	5
ENSMUSG00000022876	Samsn1	5
ENSMUSG00000023094	Msrb2	5
ENSMUSG00000023243	Kcnk5	5
ENSMUSG00000024049	Myom1	5
ENSMUSG00000024222	Fkbp5	5
ENSMUSG00000024236	Svil	5
ENSMUSG00000024589	Nedd4l	5
ENSMUSG00000024679	Ms4a6d	5
ENSMUSG00000025215	Tlx1	5
ENSMUSG00000025227	Mfsd13a	5
ENSMUSG00000025333	Gpr143	5
ENSMUSG00000025492	Ifitm3	5
ENSMUSG00000025557	Slc15a1	5
ENSMUSG00000025701	Alox5	5
ENSMUSG00000026068	Il18rap	5
ENSMUSG00000026126	Ptpn18	5
ENSMUSG00000026288	Inpp5d	5
ENSMUSG00000026579	F5	5
ENSMUSG00000026814	Eng	5
ENSMUSG00000026888	Grb14	5
ENSMUSG00000026994	Galnt3	5
ENSMUSG00000027217	Tspan18	5
ENSMUSG00000027339	Rassf2	5
ENSMUSG00000027368	Dusp2	5
ENSMUSG00000027478	Dnmt3b	5
ENSMUSG00000027684	Mecom	5
ENSMUSG00000028041	Adam15	5
ENSMUSG00000028073	Pear1	5
ENSMUSG00000028124	Gclm	5
ENSMUSG00000028519	Dab1	5
ENSMUSG00000028581	Laptm5	5
ENSMUSG00000029449	Rhof	5
ENSMUSG00000029664	Tfpi2	5
ENSMUSG00000029864	Gstk1	5
ENSMUSG00000029999	Tgfa	5
ENSMUSG00000030041	M1ap	5
ENSMUSG00000030123	Plxnd1	5
ENSMUSG00000030336	Cd27	5
ENSMUSG00000030559	Rab38	5
ENSMUSG00000030748	Il4ra	5
ENSMUSG00000030921	Trim30a	5
ENSMUSG00000031133	Arhgef6	5
ENSMUSG00000031165	Was	5
ENSMUSG00000031309	Rps6ka3	5
ENSMUSG00000031480	Thsd1	5
ENSMUSG00000031504	Rab20	5
ENSMUSG00000031790	Mmp15	5
ENSMUSG00000031805	Jak3	5
ENSMUSG00000032322	Pstpip1	5
ENSMUSG00000032554	Trf	5
ENSMUSG00000032717	Mdfi	5
ENSMUSG00000032766	Gng11	5
ENSMUSG00000033016	Nfatc1	5
ENSMUSG00000033032	Afap1l1	5
ENSMUSG00000033107	Rnf125	5
ENSMUSG00000033287	Kctd17	5
ENSMUSG00000033721	Vav3	5
ENSMUSG00000034266	Batf	5
ENSMUSG00000034330	Plcg2	5
ENSMUSG00000034685	Fam171a2	5
ENSMUSG00000035165	Kcne3	5
ENSMUSG00000035547	Capn5	5
ENSMUSG00000036155	Mgat5	5
ENSMUSG00000036249	Rbm43	5
ENSMUSG00000036306	Lzts1	5
ENSMUSG00000036931	Nfkbid	5
ENSMUSG00000037003	Tns2	5
ENSMUSG00000037347	Chst7	5
ENSMUSG00000037405	Icam1	5
ENSMUSG00000037685	Atp8a1	5
ENSMUSG00000038188	Scarf1	5
ENSMUSG00000038304	Cd160	5
ENSMUSG00000038623	Tm6sf1	5
ENSMUSG00000038712	Mindy1	5
ENSMUSG00000038781	Stap2	5
ENSMUSG00000039005	Tlr4	5
ENSMUSG00000039519	Cyp7b1	5
ENSMUSG00000039989	Cbx4	5
ENSMUSG00000040432	Ltb4r2	5
ENSMUSG00000040447	Spns2	5
ENSMUSG00000040466	Blvrb	5
ENSMUSG00000040479	Dgkz	5
ENSMUSG00000040605	Bace2	5
ENSMUSG00000041187	Prkd2	5
ENSMUSG00000041354	Rgl2	5
ENSMUSG00000041836	Ptpre	5
ENSMUSG00000042312	S100a13	5
ENSMUSG00000042348	Arl15	5
ENSMUSG00000043085	Tmem82	5
ENSMUSG00000043251	Exoc3l	5
ENSMUSG00000043557	Mdga1	5
ENSMUSG00000044024	Rell2	5
ENSMUSG00000044338	Aplnr	5
ENSMUSG00000045010	Gm4779	5
ENSMUSG00000045165	AI467606	5
ENSMUSG00000045636	Mtus1	5
ENSMUSG00000045877	4933415A04Rik	5
ENSMUSG00000046157	Tmem229b	5
ENSMUSG00000046470	Sox18	5
ENSMUSG00000046688	Tifa	5
ENSMUSG00000046718	Bst2	5
ENSMUSG00000046774	8030474K03Rik	5
ENSMUSG00000046814	Gchfr	5
ENSMUSG00000046908	Ltb4r1	5
ENSMUSG00000048012	Zfp473	5
ENSMUSG00000048200	Cracr2b	5
ENSMUSG00000049871	Nlrc3	5
ENSMUSG00000050147	F2rl3	5
ENSMUSG00000050821	Fam131a	5
ENSMUSG00000051375	Pcdh1	5
ENSMUSG00000052085	Dock8	5
ENSMUSG00000052560	Cpne8	5
ENSMUSG00000053219	Raet1e	5
ENSMUSG00000053395	Cacng8	5
ENSMUSG00000053559	Smagp	5
ENSMUSG00000055538	Zcchc24	5
ENSMUSG00000056917	Sipa1	5
ENSMUSG00000059256	Gzmd	5
ENSMUSG00000059456	Ptk2b	5
ENSMUSG00000060063	Alox5ap	5
ENSMUSG00000060216	Arrb2	5
ENSMUSG00000060470	Adgrg3	5
ENSMUSG00000060675	Pla2g16	5
ENSMUSG00000060791	Gmfg	5
ENSMUSG00000062077	Trim54	5
ENSMUSG00000062960	Kdr	5
ENSMUSG00000064141	Zfp69	5
ENSMUSG00000066382	Iqcf5	5
ENSMUSG00000068015	Lrch1	5
ENSMUSG00000068551	Zfp467	5
ENSMUSG00000069516	Lyz2	5
ENSMUSG00000070003	Ssbp4	5
ENSMUSG00000070031	Sp140	5
ENSMUSG00000070576	Mn1	5
ENSMUSG00000071369	Map3k5	5
ENSMUSG00000072770	Acrbp	5
ENSMUSG00000073002	Vamp5	5
ENSMUSG00000074604	Mgst2	5
ENSMUSG00000074802	Gas2l3	5
ENSMUSG00000079042	Apela	5
ENSMUSG00000081534	Slc48a1	5
ENSMUSG00000087400	Gm15270	5
ENSMUSG00000087443	Ppp1r18os	5
ENSMUSG00000096971	4930556M19Rik	5
ENSMUSG00000097887	Gm26542	5
ENSMUSG00000097915	A330009N23Rik	5
ENSMUSG00000098098	Bvht	5
ENSMUSG00000099983	1700022E09Rik	5
ENSMUSG00000104030	5330406M23Rik	5
ENSMUSG00000104786	Gm43573	5
ENSMUSG00000105107	Gm43412	5
ENSMUSG00000106570	C230071H17Rik	5
ENSMUSG00000108900	Ccdc194	5
ENSMUSG00000109378	Gm49396	5
ENSMUSG00000000552	Zfp385a	6
ENSMUSG00000000791	Il12rb1	6
ENSMUSG00000000876	Pxmp4	6
ENSMUSG00000000957	Mmp14	6
ENSMUSG00000000958	Slc7a7	6
ENSMUSG00000001029	Icam2	6
ENSMUSG00000001313	Rnd2	6
ENSMUSG00000001366	Fbxo9	6
ENSMUSG00000001870	Ltbp1	6
ENSMUSG00000002228	Ppm1j	6
ENSMUSG00000002603	Tgfb1	6
ENSMUSG00000002797	Ggct	6
ENSMUSG00000002804	Nudt14	6
ENSMUSG00000002847	Pla1a	6
ENSMUSG00000002897	Il17ra	6
ENSMUSG00000002980	Bcam	6
ENSMUSG00000003308	Keap1	6
ENSMUSG00000003526	Prodh	6
ENSMUSG00000004508	Gab2	6
ENSMUSG00000004748	Mtfp1	6
ENSMUSG00000004771	Rab11a	6
ENSMUSG00000005107	Slc2a9	6
ENSMUSG00000005142	Man2b1	6
ENSMUSG00000005370	Msh6	6
ENSMUSG00000005501	Usp40	6
ENSMUSG00000005583	Mef2c	6
ENSMUSG00000005611	Mrvi1	6
ENSMUSG00000005672	Kit	6
ENSMUSG00000005864	Cnga2	6
ENSMUSG00000005907	Pex1	6
ENSMUSG00000006345	Ggt1	6
ENSMUSG00000006386	Tek	6
ENSMUSG00000006494	Pdk1	6
ENSMUSG00000006678	Pola1	6
ENSMUSG00000006782	Cnp	6
ENSMUSG00000006920	Ezh1	6
ENSMUSG00000007035	Msh5	6
ENSMUSG00000008206	Cers4	6
ENSMUSG00000008540	Mgst1	6
ENSMUSG00000009647	Mcu	6
ENSMUSG00000009733	Tfcp2	6
ENSMUSG00000010307	Tmem86a	6
ENSMUSG00000010538	Tsacc	6
ENSMUSG00000010797	Wnt2	6
ENSMUSG00000011658	Fuz	6
ENSMUSG00000013846	St3gal1	6
ENSMUSG00000014592	Camta1	6
ENSMUSG00000014786	Slc9a5	6
ENSMUSG00000014907	Naf1	6
ENSMUSG00000015016	Acsf3	6
ENSMUSG00000015094	Npdc1	6
ENSMUSG00000015214	Mtmr1	6
ENSMUSG00000016319	Slc25a5	6
ENSMUSG00000017652	Cd40	6
ENSMUSG00000018076	Med13l	6
ENSMUSG00000018427	Ypel2	6
ENSMUSG00000018659	Pnpo	6
ENSMUSG00000018677	Slc25a39	6
ENSMUSG00000018774	Cd68	6
ENSMUSG00000018861	Fdxr	6
ENSMUSG00000018899	Irf1	6
ENSMUSG00000019088	Dnase1l1	6
ENSMUSG00000019139	Isyna1	6
ENSMUSG00000019256	Ahr	6
ENSMUSG00000019590	Cyb561	6
ENSMUSG00000019790	Stxbp5	6
ENSMUSG00000019831	Wasf1	6
ENSMUSG00000019846	Lama4	6
ENSMUSG00000019982	Myb	6
ENSMUSG00000019986	Ahi1	6
ENSMUSG00000019997	Ccn2	6
ENSMUSG00000020034	Tcp11l2	6
ENSMUSG00000020044	Timp3	6
ENSMUSG00000020100	Slc29a3	6
ENSMUSG00000020101	Vsir	6
ENSMUSG00000020108	Ddit4	6
ENSMUSG00000020167	Tcf3	6
ENSMUSG00000020211	Sf3a2	6
ENSMUSG00000020279	Il9r	6
ENSMUSG00000020303	Stc2	6
ENSMUSG00000020308	Tpgs1	6
ENSMUSG00000020340	Cyfip2	6
ENSMUSG00000020364	Zfp354a	6
ENSMUSG00000020407	Upp1	6
[truncated: 1,506 more rows]
