# Supplementary material for: Identifying a novel role for the master regulator Tal1 in the Endothelial to Hematopoietic Transition
Source: Sci Rep. 2022 Oct 10;12:16974. doi: 10.1038/s41598-022-20906-0 (PMC9550822; doi:10.1038/s41598-022-20906-0)
Supplement: Supplementary file 6 — Supplementary Information 6. [file 41598_2022_20906_MOESM6_ESM.xlsx]

## Sheet: Cluster1_GO
ID	Description	GeneRatio	BgRatio	pvalue	p.adjust	qvalue	GeneList	GeneNumber
GO:0043062	extracellular structure organization	21/392	317/23174	1.25381e-07	0.000306178	0.000258906	P3h4/Sulf1/Abca5/Aebp1/Sdc1/App/Cyp1b1/Loxl4/Soat1/Ptx3/Sfrp2/Mmp23/Col4a1/Anxa2/Smad3/Scara3/Tgfbi/Apbb1/Olfml2b/Col27a1/Phldb1	21
GO:0001763	morphogenesis of a branching structure	18/392	240/23174	1.61493e-07	0.000306178	0.000258906	Rxra/Sulf1/Dlg5/Gdnf/Ctnnd2/Snai2/Dlx2/Maged1/Pdgfa/Sfrp2/Sema3c/Plxna1/Adm/Col4a1/Fgfr1/Gli2/Nog/Bcl2	18
GO:0060485	mesenchyme development	19/392	272/23174	2.22149e-07	0.000306178	0.000258906	Rxra/Dlg5/Gata4/Gdnf/Snai2/Smad7/Nrp2/Jag1/Sfrp2/Sema3c/Fgfr1/Smad3/Pawr/Hand1/Vasn/Phldb1/Nog/Bcl2/Zfp703	19
GO:0060070	canonical Wnt signaling pathway	19/392	277/23174	2.94227e-07	0.000306178	0.000258906	Tcf7/Lrrk1/Sdc1/Gata4/Lats2/Ctnnd2/Snai2/Tle4/Sfrp2/Mllt3/Plpp3/Smad3/Kank1/Fzd7/Tmem64/Nog/Cdh3/Mcc/Zfp703	19
GO:0007409	axonogenesis	25/392	466/23174	4.53421e-07	0.000306178	0.000258906	Ephb3/Adarb1/Evl/Gdnf/App/Mapk8ip3/Nrp2/Epha4/Vim/Olfm1/Dclk1/Efna4/Sema3c/Rnf6/Plxna1/Cdh11/Dbn1/Apbb1/Tubb2b/B4gat1/Gli2/Nog/Efna5/Bcl2/Erbb2	25
GO:0051271	negative regulation of cellular component movement	20/392	315/23174	4.92256e-07	0.000306178	0.000258906	Stard13/Sulf1/Adarb1/Evl/Dlg5/Cyp1b1/Cd63/Olfm1/Jag1/Pfn2/Sfrp2/Sema3c/Idh2/Kank1/Dbn1/Pkp2/Nog/Bcl2/Dusp22/Mcc	20
GO:0001655	urogenital system development	21/392	346/23174	5.34038e-07	0.000306178	0.000258906	Ephb3/Rxra/Sulf1/Dlg5/Gdnf/Arl3/Maged1/Pdgfa/Smad7/Epha4/Jag1/Nfia/Klf15/Col4a1/Fgfr1/Kank2/Smad3/Rpgrip1l/Gli2/Nog/Bcl2	21
GO:0030336	negative regulation of cell migration	18/392	267/23174	7.77322e-07	0.000306178	0.000258906	Stard13/Sulf1/Adarb1/Evl/Dlg5/Cyp1b1/Cd63/Olfm1/Jag1/Pfn2/Sfrp2/Idh2/Kank1/Pkp2/Nog/Bcl2/Dusp22/Mcc	18
GO:0050678	regulation of epithelial cell proliferation	21/392	357/23174	8.86796e-07	0.000306178	0.000258906	Prkd1/Htra1/Tinf2/Sulf1/Snai2/Maged1/Sfrp2/Vegfd/Fgfr1/Cdh13/Smad3/Ift57/Dlk1/Fzd7/Sfn/Igf2/Nog/Cdh3/Erbb2/Mcc/Zfp703	21
GO:0048762	mesenchymal cell differentiation	16/392	216/23174	9.30189e-07	0.000306178	0.000258906	Dlg5/Gdnf/Snai2/Smad7/Nrp2/Jag1/Sfrp2/Sema3c/Fgfr1/Smad3/Pawr/Vasn/Phldb1/Nog/Bcl2/Zfp703	16
GO:0007411	axon guidance	17/392	244/23174	1.00089e-06	0.000306178	0.000258906	Ephb3/Evl/Gdnf/App/Mapk8ip3/Nrp2/Epha4/Efna4/Sema3c/Plxna1/Apbb1/Tubb2b/B4gat1/Gli2/Nog/Efna5/Erbb2	17
GO:0097485	neuron projection guidance	17/392	245/23174	1.05913e-06	0.000306178	0.000258906	Ephb3/Evl/Gdnf/App/Mapk8ip3/Nrp2/Epha4/Efna4/Sema3c/Plxna1/Apbb1/Tubb2b/B4gat1/Gli2/Nog/Efna5/Erbb2	17
GO:0040013	negative regulation of locomotion	20/392	331/23174	1.06833e-06	0.000306178	0.000258906	Stard13/Sulf1/Adarb1/Evl/Dlg5/Cyp1b1/Cd63/Olfm1/Jag1/Pfn2/Sfrp2/Sema3c/Idh2/Kank1/Dbn1/Pkp2/Nog/Bcl2/Dusp22/Mcc	20
GO:0030198	extracellular matrix organization	18/392	273/23174	1.07149e-06	0.000306178	0.000258906	P3h4/Sulf1/Aebp1/App/Cyp1b1/Loxl4/Ptx3/Sfrp2/Mmp23/Col4a1/Anxa2/Smad3/Scara3/Tgfbi/Apbb1/Olfml2b/Col27a1/Phldb1	18
GO:0072001	renal system development	19/392	302/23174	1.0909e-06	0.000306178	0.000258906	Sulf1/Dlg5/Gdnf/Arl3/Maged1/Pdgfa/Smad7/Epha4/Jag1/Nfia/Klf15/Col4a1/Fgfr1/Kank2/Smad3/Rpgrip1l/Gli2/Nog/Bcl2	19
GO:0061138	morphogenesis of a branching epithelium	16/392	221/23174	1.25905e-06	0.000331287	0.000280138	Rxra/Sulf1/Dlg5/Gdnf/Snai2/Maged1/Pdgfa/Sfrp2/Sema3c/Plxna1/Adm/Col4a1/Fgfr1/Gli2/Nog/Bcl2	16
GO:0034332	adherens junction organization	12/392	124/23174	1.34606e-06	0.000333349	0.000281882	Dlg5/Smad7/Cdh11/Kifc3/Cdh13/Smad3/Pkp2/Efna5/Bcl2/Cdh3/Dusp22/Zfp703	12
GO:2000146	negative regulation of cell motility	18/392	280/23174	1.54006e-06	0.000360203	0.00030459	Stard13/Sulf1/Adarb1/Evl/Dlg5/Cyp1b1/Cd63/Olfm1/Jag1/Pfn2/Sfrp2/Idh2/Kank1/Pkp2/Nog/Bcl2/Dusp22/Mcc	18
GO:0034329	cell junction assembly	15/392	203/23174	2.09813e-06	0.000464902	0.000393124	Dlg5/Ctnnd2/Sh3bp1/Snai2/Epb41l3/Smad7/Cdh11/Cdh13/Smad3/Pkp2/Efna5/Bcl2/Cdh3/Dusp22/Zfp703	15
GO:0030111	regulation of Wnt signaling pathway	18/392	289/23174	2.4127e-06	0.000507874	0.000429461	Lrrk1/Sulf1/Lect2/Lats2/Ctnnd2/Snai2/Tle4/Sfrp2/Mllt3/Plpp3/Smad3/Kank1/Fzd7/Tmem64/Nog/Cdh3/Mcc/Zfp703	18
GO:0050808	synapse organization	23/392	447/23174	2.6573e-06	0.000532726	0.000450476	Ephb3/Dlg5/Gdnf/Ctnnd2/App/Sncg/Farp1/Nrp2/Epha4/Pfn2/Nfia/Wasf3/Chrna7/Col4a1/Dbn1/Eef2k/Tpbg/Pdzrn3/Apbb1/Ssh1/Synpo/Efna5/Erbb2	23
GO:0051216	cartilage development	15/392	209/23174	3.00973e-06	0.000570552	0.000482462	Sulf1/Pitx1/Snai2/Dlx2/Zeb1/Sfrp2/Fgfr1/Bbs2/Anxa2/Smad3/Hand1/Prrx2/Col27a1/Gli2/Nog	15
GO:0007178	transmembrane receptor protein serine/threonine kinase signaling pathway	20/392	355/23174	3.11703e-06	0.000570552	0.000482462	Htra1/Sulf1/Meg3/Fst/Gata4/Gdnf/Zeb1/Smad7/Vim/Nceh1/Sfrp2/Htra3/Smad3/Lefty1/Akap7/Vasn/Nog/Rasl11b/Dusp22/Zfp703	20
GO:0050673	epithelial cell proliferation	22/392	424/23174	3.83654e-06	0.00067092	0.000567334	Prkd1/Htra1/Tinf2/Sulf1/Fst/Snai2/Maged1/Sfrp2/Vegfd/Fgfr1/Cdh13/Smad3/Ift57/Dlk1/Fzd7/Sfn/Igf2/Nog/Cdh3/Erbb2/Mcc/Zfp703	22
GO:0016055	Wnt signaling pathway	22/392	425/23174	3.98409e-06	0.00067092	0.000567334	Tcf7/Grk5/Lrrk1/Sulf1/Sdc1/Lect2/Gata4/Lats2/Ctnnd2/Snai2/Tle4/Sfrp2/Mllt3/Plpp3/Smad3/Kank1/Fzd7/Tmem64/Nog/Cdh3/Mcc/Zfp703	22
GO:0198738	cell-cell signaling by wnt	22/392	427/23174	4.29477e-06	0.000680215	0.000575194	Tcf7/Grk5/Lrrk1/Sulf1/Sdc1/Lect2/Gata4/Lats2/Ctnnd2/Snai2/Tle4/Sfrp2/Mllt3/Plpp3/Smad3/Kank1/Fzd7/Tmem64/Nog/Cdh3/Mcc/Zfp703	22
GO:0042982	amyloid precursor protein metabolic process	8/392	56/23174	4.36242e-06	0.000680215	0.000575194	App/Epha4/Soat1/Olfm1/Chrna7/Pawr/Sorl1/Flot2	8
GO:0060828	regulation of canonical Wnt signaling pathway	15/392	221/23174	5.95671e-06	0.000851325	0.000719885	Lrrk1/Lats2/Ctnnd2/Snai2/Tle4/Sfrp2/Mllt3/Smad3/Kank1/Fzd7/Tmem64/Nog/Cdh3/Mcc/Zfp703	15
GO:0021952	central nervous system projection neuron axonogenesis	6/392	28/23174	6.19869e-06	0.000851325	0.000719885	Ephb3/Adarb1/Epha4/Dclk1/Cdh11/Gli2	6
GO:0060537	muscle tissue development	23/392	471/23174	6.29566e-06	0.000851325	0.000719885	Rxra/Plagl1/Csrp2/Meg3/Pitx1/Gata4/Smad7/Lmna/Sema3c/Fgfr1/Mylk3/Smad3/Hand1/Fzd7/Pkp2/Dipk2a/Nog/Vgll2/Nebl/Camk2d/Smyd1/Bcl2/Actc1	23
GO:0034330	cell junction organization	16/392	251/23174	6.52399e-06	0.000851325	0.000719885	Dlg5/Ctnnd2/Sh3bp1/Snai2/Epb41l3/Smad7/Cdh11/Kifc3/Cdh13/Smad3/Pkp2/Efna5/Bcl2/Cdh3/Dusp22/Zfp703	16
GO:0003208	cardiac ventricle morphogenesis	9/392	78/23174	6.7395e-06	0.000851325	0.000719885	Rxra/Gata4/Smad7/Jag1/Sfrp2/Sema3c/Hand1/Pkp2/Nog	9
GO:0001822	kidney development	17/392	281/23174	6.75361e-06	0.000851325	0.000719885	Sulf1/Dlg5/Gdnf/Arl3/Maged1/Pdgfa/Smad7/Epha4/Jag1/Klf15/Fgfr1/Kank2/Smad3/Rpgrip1l/Gli2/Nog/Bcl2	17
GO:0045667	regulation of osteoblast differentiation	12/392	145/23174	6.94829e-06	0.000851325	0.000719885	Prkd1/Il6st/Snai2/Jag1/Sfrp2/Lmna/Fgfr1/Smad3/Dlk1/Tmem64/Nog/Ifi204	12
GO:0061448	connective tissue development	17/392	282/23174	7.07752e-06	0.000851325	0.000719885	Sulf1/Pitx1/Snai2/Dlx2/Zeb1/Sfrp2/Lmna/Dgat2/Fgfr1/Bbs2/Anxa2/Smad3/Hand1/Prrx2/Col27a1/Gli2/Nog	17
GO:0001649	osteoblast differentiation	14/392	199/23174	8.07145e-06	0.000943912	0.000798177	Prkd1/Il6st/Snai2/Jag1/Sfrp2/Lmna/Fgfr1/Smad3/Dlk1/Tmem64/Gli2/Igf2/Nog/Ifi204	14
GO:0014706	striated muscle tissue development	22/392	448/23174	9.17194e-06	0.00104362	0.000882489	Rxra/Plagl1/Meg3/Pitx1/Gata4/Smad7/Lmna/Sema3c/Fgfr1/Mylk3/Smad3/Hand1/Fzd7/Pkp2/Dipk2a/Nog/Vgll2/Nebl/Camk2d/Smyd1/Bcl2/Actc1	22
GO:0018212	peptidyl-tyrosine modification	18/392	319/23174	9.48371e-06	0.0010507	0.000888474	Hck/Il11/Lrrk1/Frk/Il6st/Gdnf/App/Pdgfa/Epha4/Sfrp2/Pdgfc/Plpp3/Mvp/Fgfr1/Tpst1/Igf2/Efna5/Dusp22	18
GO:0031032	actomyosin structure organization	14/392	203/23174	1.01297e-05	0.00109349	0.000924663	Tnfaip1/Csrp2/Evl/Epb41l3/Epb41l1/Pfn2/Mylk3/Tmod2/Kank2/Smad3/Synpo/Nebl/Cnn3/Actc1	14
GO:1902991	regulation of amyloid precursor protein catabolic process	6/392	31/23174	1.16059e-05	0.00122153	0.00103293	App/Epha4/Olfm1/Chrna7/Sorl1/Flot2	6
GO:0090287	regulation of cellular response to growth factor stimulus	16/392	267/23174	1.41438e-05	0.00145233	0.0012281	Htra1/Fgfrl1/Sulf1/Gata4/Zeb1/Cd63/Smad7/Sfrp2/Htra3/Vegfd/Fgfr1/Smad3/Vasn/Nog/Rasl11b/Zfp703	16
GO:0046777	protein autophosphorylation	15/392	239/23174	1.52047e-05	0.00152409	0.00128878	Prkd1/Grk5/Hck/Ephb3/Frk/Pdgfa/Epha4/Pdgfc/Prkg2/Mvp/Fgfr1/Ulk3/Eef2k/Camk2d/Erbb2	15
GO:0010717	regulation of epithelial to mesenchymal transition	9/392	87/23174	1.65839e-05	0.0015939	0.00134781	Smad7/Jag1/Sfrp2/Smad3/Pawr/Vasn/Phldb1/Nog/Zfp703	9
GO:0001837	epithelial to mesenchymal transition	11/392	133/23174	1.68345e-05	0.0015939	0.00134781	Dlg5/Snai2/Smad7/Jag1/Sfrp2/Smad3/Pawr/Vasn/Phldb1/Nog/Zfp703	11
GO:0060688	regulation of morphogenesis of a branching structure	8/392	67/23174	1.70369e-05	0.0015939	0.00134781	Rxra/Sulf1/Gdnf/Snai2/Maged1/Pdgfa/Fgfr1/Nog	8
GO:1905330	regulation of morphogenesis of an epithelium	10/392	111/23174	1.93313e-05	0.00176924	0.00149608	Rxra/Sulf1/Gdnf/Snai2/Maged1/Pdgfa/Sfrp2/Mllt3/Fgfr1/Nog	10
GO:0003007	heart morphogenesis	16/392	276/23174	2.12707e-05	0.00190532	0.00161115	Fgfrl1/Rxra/Gata4/Snai2/Smad7/Nrp2/Jag1/Sfrp2/Sema3c/Smad3/Ift57/Hand1/Lefty1/Pkp2/Nog/Actc1	16
GO:0048546	digestive tract morphogenesis	7/392	53/23174	2.96245e-05	0.00259832	0.00219715	Tcf7/Ephb3/Gata4/Sfrp2/Smad3/Gli2/Bcl2	7
GO:0018108	peptidyl-tyrosine phosphorylation	17/392	316/23174	3.07254e-05	0.00263988	0.0022323	Hck/Il11/Lrrk1/Frk/Il6st/Gdnf/App/Pdgfa/Epha4/Sfrp2/Pdgfc/Plpp3/Mvp/Fgfr1/Igf2/Efna5/Dusp22	17
GO:0072073	kidney epithelium development	11/392	143/23174	3.31503e-05	0.00279125	0.0023603	Gdnf/Maged1/Smad7/Epha4/Jag1/Klf15/Fgfr1/Kank2/Smad3/Nog/Bcl2	11
GO:0090092	regulation of transmembrane receptor protein serine/threonine kinase signaling pathway	14/392	230/23174	4.07673e-05	0.00333373	0.00281902	Htra1/Sulf1/Fst/Gata4/Zeb1/Smad7/Sfrp2/Htra3/Smad3/Lefty1/Vasn/Nog/Rasl11b/Zfp703	14
GO:0007517	muscle organ development	20/392	424/23174	4.11767e-05	0.00333373	0.00281902	Fgfrl1/Rxra/Plagl1/Adarb1/Meg3/Pitx1/Gata4/Smad7/Lmna/Fgfr1/Smad3/Hand1/Zfp609/Fzd7/Pkp2/Nog/Vgll2/Smyd1/Bcl2/Actc1	20
GO:0003206	cardiac chamber morphogenesis	11/392	147/23174	4.2753e-05	0.00339604	0.00287171	Fgfrl1/Rxra/Gata4/Smad7/Nrp2/Jag1/Sfrp2/Sema3c/Hand1/Pkp2/Nog	11
GO:0030278	regulation of ossification	14/392	235/23174	5.15082e-05	0.00401573	0.00339573	Prkd1/Il6st/Snai2/Jag1/Gfra4/Sfrp2/Lmna/Fgfr1/Smad3/Dlk1/Tmem64/Nog/Bcl2/Ifi204	14
GO:1902003	regulation of amyloid-beta formation	5/392	25/23174	5.42643e-05	0.00415368	0.00351238	App/Epha4/Olfm1/Chrna7/Sorl1	5
GO:2000027	regulation of animal organ morphogenesis	13/392	208/23174	5.83185e-05	0.0043843	0.00370739	Rxra/Sulf1/Gdnf/Snai2/Maged1/Pdgfa/Jag1/Sfrp2/Mllt3/Sema3c/Fgfr1/Nog/Bcl2	13
GO:0021955	central nervous system neuron axonogenesis	6/392	41/23174	6.14535e-05	0.00446068	0.00377197	Ephb3/Adarb1/Epha4/Dclk1/Cdh11/Gli2	6
GO:0042987	amyloid precursor protein catabolic process	6/392	41/23174	6.14535e-05	0.00446068	0.00377197	App/Epha4/Olfm1/Chrna7/Sorl1/Flot2	6
GO:0031589	cell-substrate adhesion	17/392	337/23174	6.83918e-05	0.00488016	0.00412669	Ephb3/Nid2/Cd63/Jag1/Radil/Cdh13/Jam3/Plet1/Itga11/Smad3/Kank1/Dbn1/Fzd7/Efna5/Bcl2/Msln/Dusp22	17
GO:0001667	ameboidal-type cell migration	19/392	406/23174	7.09358e-05	0.00497733	0.00420886	Prkd1/Stard13/Evl/Gdnf/Sh3bp1/Snai2/Cyp1b1/Cd63/Nrp2/Pfn2/Sema3c/Fgfr1/Cdh13/Kank2/Kank1/Syde1/Lefty1/Igf2/Mcc	19
GO:0008593	regulation of Notch signaling pathway	8/392	83/23174	8.14616e-05	0.00562219	0.00475416	Il6st/Dlx2/Jag1/Lfng/Nepro/Galnt11/Dlk1/Bend6	8
GO:0014910	regulation of smooth muscle cell migration	8/392	84/23174	8.87266e-05	0.00602482	0.00509462	Il6st/Cyp1b1/Pdgfa/Plxna1/Ssh1/Sorl1/Camk2d/Bcl2	8
GO:0043616	keratinocyte proliferation	6/392	44/23174	9.24441e-05	0.00608439	0.005145	Prkd1/Fst/Snai2/Cdh13/Sfn/Cdh3	6
GO:1900028	negative regulation of ruffle assembly	3/392	6/23174	9.24944e-05	0.00608439	0.005145	Evl/Pfn2/Kank1	3
GO:0060445	branching involved in salivary gland morphogenesis	5/392	28/23174	9.62771e-05	0.00618901	0.00523346	Snai2/Pdgfa/Sema3c/Plxna1/Fgfr1	5
GO:0055123	digestive system development	10/392	134/23174	9.70249e-05	0.00618901	0.00523346	Tcf7/Ephb3/Gata4/Pdgfa/Sfrp2/Pdgfc/Smad3/Gli2/Igf2/Bcl2	10
GO:0060411	cardiac septum morphogenesis	8/392	86/23174	0.000104872	0.00633256	0.00535485	Fgfrl1/Gata4/Smad7/Nrp2/Jag1/Sema3c/Hand1/Nog	8
GO:0010464	regulation of mesenchymal cell proliferation	6/392	45/23174	0.000105159	0.00633256	0.00535485	Zeb1/Pdgfa/Lmna/Fgfr1/Prrx2/Irs1	6
GO:0071526	semaphorin-plexin signaling pathway	6/392	45/23174	0.000105159	0.00633256	0.00535485	Gdnf/Sh3bp1/Nrp2/Sema3c/Plxna1/Farp2	6
GO:0007162	negative regulation of cell adhesion	15/392	283/23174	0.000105292	0.00633256	0.00535485	Dlg5/Snai2/Cyp1b1/Smad7/Jag1/Plxna1/Cdh13/Plet1/Kank1/Pawr/Fzd7/Efna5/Erbb2/Dusp22/Zfp703	15
GO:0010721	negative regulation of cell development	18/392	385/23174	0.000110785	0.00656905	0.00555483	App/Dlx2/Epha4/Vim/Olfm1/Jag1/Sema3c/Rnf6/Idh2/Kank1/Nepro/Apbb1/Shb/Kctd11/Nog/Efna5/Sorl1/Bcl2	18
GO:0008589	regulation of smoothened signaling pathway	8/392	87/23174	0.000113812	0.00665487	0.00562739	Rab34/Dlg5/Evc/Ulk3/Rpgrip1l/Prrx2/Kctd11/Gli2	8
GO:0006469	negative regulation of protein kinase activity	12/392	193/23174	0.00011723	0.00676082	0.00571699	Dbndd2/Adarb1/Lats2/Mllt1/Prkar1b/Mapk8ip1/Sfrp2/Mvp/Dusp9/Shb/Sorl1/Dusp22	12
GO:0090101	negative regulation of transmembrane receptor protein serine/threonine kinase signaling pathway	9/392	112/23174	0.00012267	0.00697893	0.00590142	Htra1/Fst/Smad7/Sfrp2/Htra3/Lefty1/Vasn/Nog/Rasl11b	9
GO:1902992	negative regulation of amyloid precursor protein catabolic process	4/392	16/23174	0.000124904	0.00701128	0.00592878	Olfm1/Chrna7/Sorl1/Flot2	4
GO:0048738	cardiac muscle tissue development	14/392	259/23174	0.000144896	0.00802647	0.00678723	Rxra/Gata4/Smad7/Lmna/Fgfr1/Mylk3/Hand1/Fzd7/Pkp2/Dipk2a/Nog/Nebl/Camk2d/Actc1	14
GO:0007369	gastrulation	11/392	169/23174	0.000149993	0.00811415	0.00686137	Gata4/Sfrp2/Plpp3/Ugdh/Fgfr1/Smad3/Hand1/Lefty1/Fzd7/Phldb1/Nog	11
GO:0050730	regulation of peptidyl-tyrosine phosphorylation	14/392	260/23174	0.000150837	0.00811415	0.00686137	Il11/Lrrk1/Il6st/Gdnf/App/Pdgfa/Epha4/Sfrp2/Pdgfc/Plpp3/Mvp/Igf2/Efna5/Dusp22	14
GO:0007389	pattern specification process	20/392	467/23174	0.000153198	0.00811415	0.00686137	Otx1/Fst/Gata4/Gdnf/Dlx2/Zeb1/Nrp2/Sfrp2/Mllt3/Sema3c/Lfng/Bhlhe40/Fgfr1/Smad3/Ift57/Rpgrip1l/Hand1/Lefty1/Gli2/Nog	20
GO:0014909	smooth muscle cell migration	8/392	91/23174	0.000156115	0.00811415	0.00686137	Il6st/Cyp1b1/Pdgfa/Plxna1/Ssh1/Sorl1/Camk2d/Bcl2	8
GO:0021954	central nervous system neuron development	8/392	91/23174	0.000156115	0.00811415	0.00686137	Ephb3/Adarb1/Nrp2/Epha4/Dclk1/Fgfr1/Cdh11/Gli2	8
GO:0034205	amyloid-beta formation	5/392	31/23174	0.000159656	0.00819696	0.00693139	App/Epha4/Olfm1/Chrna7/Sorl1	5
GO:0007224	smoothened signaling pathway	10/392	143/23174	0.000166188	0.00832917	0.0070432	Rab34/Dlg5/Arl3/Evc/Ulk3/Ift57/Rpgrip1l/Prrx2/Kctd11/Gli2	10
GO:0045216	cell-cell junction organization	10/392	143/23174	0.000166188	0.00832917	0.0070432	Dlg5/Ctnnd2/Snai2/Epb41l3/Cdh11/Kifc3/Cdh13/Smad3/Pkp2/Cdh3	10
GO:0007160	cell-matrix adhesion	12/392	203/23174	0.000188164	0.00931964	0.00788074	Nid2/Cd63/Jag1/Cdh13/Jam3/Plet1/Itga11/Smad3/Efna5/Bcl2/Msln/Dusp22	12
GO:0007219	Notch signaling pathway	11/392	175/23174	0.000203595	0.00996671	0.0084279	Il6st/Snai2/App/Dlx2/Jag1/Lfng/Aph1b/Nepro/Galnt11/Dlk1/Bend6	11
GO:0003231	cardiac ventricle development	10/392	147/23174	0.000208185	0.0100742	0.00851884	Fgfrl1/Rxra/Gata4/Smad7/Jag1/Sfrp2/Sema3c/Hand1/Pkp2/Nog	10
GO:0001933	negative regulation of protein phosphorylation	18/392	407/23174	0.000219908	0.0103383	0.00874216	Lrrk1/Dbndd2/Adarb1/Lats2/Mllt1/Prkar1b/Smad7/Mapk8ip1/Sfrp2/Plpp3/Chrna7/Mvp/Dusp9/Ptpn13/Shb/Nog/Sorl1/Dusp22	18
GO:0048565	digestive tract development	9/392	121/23174	0.000220809	0.0103383	0.00874216	Tcf7/Ephb3/Gata4/Pdgfa/Sfrp2/Pdgfc/Smad3/Gli2/Bcl2	9
GO:0009100	glycoprotein metabolic process	16/392	337/23174	0.000221982	0.0103383	0.00874216	Sulf1/St8sia2/Soat1/Ptx3/Extl2/Pomgnt1/Ugdh/Lfng/Chpf/Pawr/Ccr7/Galnt11/Uggt2/B4gat1/Bcl2/B3gnt9	16
GO:0003002	regionalization	17/392	372/23174	0.000223465	0.0103383	0.00874216	Otx1/Gata4/Gdnf/Dlx2/Nrp2/Sfrp2/Mllt3/Sema3c/Lfng/Bhlhe40/Fgfr1/Smad3/Ift57/Rpgrip1l/Lefty1/Gli2/Nog	17
GO:0048644	muscle organ morphogenesis	8/392	97/23174	0.00024317	0.0111016	0.00938759	Rxra/Adarb1/Gata4/Smad7/Hand1/Pkp2/Nog/Actc1	8
GO:0022612	gland morphogenesis	10/392	150/23174	0.000245238	0.0111016	0.00938759	Rxra/Sulf1/Snai2/Pdgfa/Sema3c/Plxna1/Fgfr1/Gli2/Nog/Bcl2	10
GO:0003215	cardiac right ventricle morphogenesis	4/392	19/23174	0.000255529	0.0114445	0.0096775	Gata4/Jag1/Sema3c/Hand1	4
GO:0051348	negative regulation of transferase activity	13/392	242/23174	0.000263684	0.0116854	0.00988122	Dbndd2/Adarb1/Lats2/Mllt1/Prkar1b/Smad7/Mapk8ip1/Sfrp2/Mvp/Dusp9/Shb/Sorl1/Dusp22	13
GO:0035051	cardiocyte differentiation	11/392	181/23174	0.000272603	0.0119548	0.010109	Rxra/Gata4/Jag1/Lmna/Sema3c/Mylk3/Anxa2/Fzd7/Nebl/Camk2d/Actc1	11
GO:0009101	glycoprotein biosynthetic process	14/392	277/23174	0.000289291	0.0122865	0.0103896	St8sia2/Soat1/Extl2/Pomgnt1/Ugdh/Lfng/Chpf/Pawr/Ccr7/Galnt11/Uggt2/B4gat1/Bcl2/B3gnt9	14
GO:0033673	negative regulation of kinase activity	12/392	213/23174	0.000292892	0.0122865	0.0103896	Dbndd2/Adarb1/Lats2/Mllt1/Prkar1b/Mapk8ip1/Sfrp2/Mvp/Dusp9/Shb/Sorl1/Dusp22	12
GO:0030199	collagen fibril organization	6/392	54/23174	0.000293426	0.0122865	0.0103896	P3h4/Aebp1/Cyp1b1/Loxl4/Sfrp2/Anxa2	6
GO:0035272	exocrine system development	6/392	54/23174	0.000293426	0.0122865	0.0103896	Snai2/Pdgfa/Sema3c/Plxna1/Fgfr1/Igf2	6
GO:0042110	T cell activation	20/392	491/23174	0.00029476	0.0122865	0.0103896	Tcf7/Relb/Il6st/Dlg5/Zeb1/Smad7/Mapk8ip1/Lfng/Chrna7/Smad3/Pawr/Ccr7/Zfp609/Fzd7/Shb/Igf2/Bcl2/Flot2/Erbb2/Dusp22	20
GO:0010631	epithelial cell migration	14/392	280/23174	0.000322609	0.0133155	0.0112597	Prkd1/Stard13/Evl/Sh3bp1/Snai2/Cyp1b1/Cd63/Pfn2/Fgfr1/Cdh13/Kank2/Kank1/Igf2/Mcc	14
GO:0045746	negative regulation of Notch signaling pathway	5/392	36/23174	0.000330511	0.0135092	0.0114235	Dlx2/Jag1/Lfng/Dlk1/Bend6	5
GO:0051302	regulation of cell division	10/392	156/23174	0.000336058	0.0136039	0.0115035	Pdgfa/Sfrp2/Pdgfc/Vegfd/Cdc14b/Thoc5/Klhl13/Garem1/Sfn/Igf2	10
GO:0090132	epithelium migration	14/392	282/23174	0.000346602	0.0138971	0.0117515	Prkd1/Stard13/Evl/Sh3bp1/Snai2/Cyp1b1/Cd63/Pfn2/Fgfr1/Cdh13/Kank2/Kank1/Igf2/Mcc	14
GO:0017015	regulation of transforming growth factor beta receptor signaling pathway	8/392	103/23174	0.000366485	0.0145557	0.0123084	Htra1/Zeb1/Smad7/Htra3/Smad3/Vasn/Rasl11b/Zfp703	8
GO:0090130	tissue migration	14/392	284/23174	0.000372108	0.0146409	0.0123804	Prkd1/Stard13/Evl/Sh3bp1/Snai2/Cyp1b1/Cd63/Pfn2/Fgfr1/Cdh13/Kank2/Kank1/Igf2/Mcc	14
GO:0007435	salivary gland morphogenesis	5/392	37/23174	0.000376897	0.014692	0.0124237	Snai2/Pdgfa/Sema3c/Plxna1/Fgfr1	5
GO:0032970	regulation of actin filament-based process	17/392	390/23174	0.000385738	0.0148987	0.0125984	Hck/Evl/Gata4/Sh3bp1/Pfn2/Mylk3/Jam3/Tmod2/Kank2/Smad3/Kank1/Dbn1/Cdc42ep3/Pkp2/Synpo/Cdc42ep2/Efna5	17
GO:0010463	mesenchymal cell proliferation	6/392	57/23174	0.000395104	0.0151217	0.012787	Zeb1/Pdgfa/Lmna/Fgfr1/Prrx2/Irs1	6
GO:0007043	cell-cell junction assembly	8/392	105/23174	0.000417405	0.0155511	0.0131501	Dlg5/Ctnnd2/Snai2/Epb41l3/Cdh11/Cdh13/Pkp2/Cdh3	8
GO:0014812	muscle cell migration	8/392	105/23174	0.000417405	0.0155511	0.0131501	Il6st/Cyp1b1/Pdgfa/Plxna1/Ssh1/Sorl1/Camk2d/Bcl2	8
GO:1903844	regulation of cellular response to transforming growth factor beta stimulus	8/392	105/23174	0.000417405	0.0155511	0.0131501	Htra1/Zeb1/Smad7/Htra3/Smad3/Vasn/Rasl11b/Zfp703	8
GO:0048732	gland development	19/392	467/23174	0.000421121	0.0155519	0.0131508	Ephb3/Rxra/Sulf1/Meg3/Pitx1/Snai2/Pdgfa/Sema3c/Plxna1/Fgfr1/Smad3/Cdo1/Rpgrip1l/Gli2/Igf2/Nog/Irs1/Bcl2/Zfp703	19
GO:0045880	positive regulation of smoothened signaling pathway	5/392	38/23174	0.000428036	0.0156699	0.0132505	Rab34/Dlg5/Evc/Ulk3/Prrx2	5
GO:0022407	regulation of cell-cell adhesion	17/392	394/23174	0.000433221	0.0157229	0.0132954	Ephb3/Il6st/Dlg5/Snai2/Smad7/Jag1/Plpp3/Pawr/Ccr7/Zfp609/Shb/Igf2/Efna5/Flot2/Erbb2/Dusp22/Zfp703	17
GO:0003205	cardiac chamber development	11/392	193/23174	0.000470784	0.0169402	0.0143247	Fgfrl1/Rxra/Gata4/Smad7/Nrp2/Jag1/Sfrp2/Sema3c/Hand1/Pkp2/Nog	11
GO:0043462	regulation of ATPase activity	6/392	59/23174	0.000476875	0.0170139	0.0143871	Atp1b1/Napb/Pfn2/Dbn1/Tmem64/Cnn3	6
GO:0007015	actin filament organization	17/392	400/23174	0.000513881	0.0181447	0.0153432	Tnfaip1/Evl/Diaph3/Sh3bp1/Pfn2/Tmod2/Kank2/Smad3/Kank1/Dbn1/Pawr/Cdc42ep3/Synpo/Cdc42ep2/Nebl/Bcl2/Actc1	17
GO:0048708	astrocyte differentiation	7/392	83/23174	0.000517187	0.0181447	0.0153432	Il6st/App/Epha4/Vim/Tspan2/Plpp3/Nog	7
GO:0007179	transforming growth factor beta receptor signaling pathway	10/392	165/23174	0.000523701	0.0182078	0.0153967	Htra1/Gdnf/Zeb1/Smad7/Htra3/Smad3/Vasn/Rasl11b/Dusp22/Zfp703	10
GO:0060513	prostatic bud formation	3/392	10/23174	0.000527638	0.0182078	0.0153967	Sulf1/Gli2/Nog	3
GO:0043405	regulation of MAP kinase activity	14/392	295/23174	0.000542973	0.0185847	0.0157153	Shc2/Mapk8ip3/Maged1/Pdgfa/Epha4/Mapk8ip1/Sfrp2/Pdgfc/Chrna7/Dusp9/Fgfr1/Ccr7/Sorl1/Erbb2	14
GO:0072337	modified amino acid transport	4/392	23/23174	0.000553385	0.0187307	0.0158388	Slc5a6/Slc6a8/Slc22a4/Slc46a1	4
GO:0034333	adherens junction assembly	7/392	84/23174	0.000556138	0.0187307	0.0158388	Dlg5/Smad7/Smad3/Efna5/Bcl2/Dusp22/Zfp703	7
GO:0010812	negative regulation of cell-substrate adhesion	6/392	61/23174	0.000571254	0.0190872	0.0161402	Jag1/Plet1/Kank1/Fzd7/Efna5/Dusp22	6
GO:0050679	positive regulation of epithelial cell proliferation	11/392	199/23174	0.000608187	0.0201612	0.0170484	Prkd1/Htra1/Vegfd/Fgfr1/Cdh13/Fzd7/Igf2/Nog/Cdh3/Erbb2/Zfp703	11
GO:0007431	salivary gland development	5/392	41/23174	0.000613082	0.0201647	0.0170514	Snai2/Pdgfa/Sema3c/Plxna1/Fgfr1	5
GO:0003229	ventricular cardiac muscle tissue development	6/392	62/23174	0.000623572	0.0203507	0.0172086	Rxra/Gata4/Smad7/Hand1/Pkp2/Nog	6
GO:0050821	protein stabilization	10/392	169/23174	0.000631327	0.0204453	0.0172886	Smad7/Epha4/Atp1b1/Pfn2/Plpp3/Bag3/Smad3/Apbb1/Usp13/Flot2	10
GO:0050768	negative regulation of neurogenesis	15/392	336/23174	0.000656432	0.021096	0.0178389	App/Dlx2/Epha4/Vim/Olfm1/Jag1/Sema3c/Rnf6/Idh2/Kank1/Nepro/Apbb1/Kctd11/Nog/Sorl1	15
GO:0007264	small GTPase mediated signal transduction	19/392	485/23174	0.000665118	0.0212132	0.017938	Sipa1l2/Rab34/Prkd1/Arhgef40/Tnfaip1/Arhgef25/Sh3bp1/Arl3/Farp1/Cdh13/Kank2/Mras/Kank1/Farp2/Cdc42ep3/Cdc42ep2/Camk2d/Rab31/Erbb2	19
GO:0050680	negative regulation of epithelial cell proliferation	9/392	141/23174	0.000680888	0.0215529	0.0182253	Tinf2/Sulf1/Snai2/Maged1/Sfrp2/Ift57/Dlk1/Sfn/Mcc	9
GO:0090288	negative regulation of cellular response to growth factor stimulus	9/392	142/23174	0.000716347	0.0223417	0.0188923	Htra1/Fgfrl1/Sulf1/Smad7/Sfrp2/Htra3/Vasn/Nog/Rasl11b	9
GO:0060693	regulation of branching involved in salivary gland morphogenesis	3/392	11/23174	0.00071642	0.0223417	0.0188923	Snai2/Pdgfa/Fgfr1	3
GO:0010001	glial cell differentiation	12/392	236/23174	0.000732335	0.0226701	0.0191699	Il6st/App/Dlx2/Epha4/Vim/Tspan2/Plpp3/Wasf3/Klf15/Adam22/Nog/Erbb2	12
GO:0042326	negative regulation of phosphorylation	18/392	451/23174	0.000739627	0.0227287	0.0192195	Lrrk1/Dbndd2/Adarb1/Lats2/Mllt1/Prkar1b/Smad7/Mapk8ip1/Sfrp2/Plpp3/Chrna7/Mvp/Dusp9/Ptpn13/Shb/Nog/Sorl1/Dusp22	18
GO:0071560	cellular response to transforming growth factor beta stimulus	11/392	204/23174	0.000746849	0.0227607	0.0192466	Htra1/Gdnf/Zeb1/Smad7/Htra3/Smad3/Dbn1/Vasn/Rasl11b/Dusp22/Zfp703	11
GO:0048568	embryonic organ development	19/392	490/23174	0.000751481	0.0227607	0.0192466	Tcf7/Otx1/Gata4/Gdnf/Dlx2/Zeb1/Pdgfa/Pdgfc/Lrig1/Adm/Fgfr1/Smad3/Ift57/Thoc5/Hand1/Prrx2/Gli2/Igf2/Nog	19
GO:0050435	amyloid-beta metabolic process	5/392	43/23174	0.000766037	0.0229828	0.0194344	App/Epha4/Olfm1/Chrna7/Sorl1	5
GO:0120033	negative regulation of plasma membrane bounded cell projection assembly	4/392	25/23174	0.000769734	0.0229828	0.0194344	Evl/Pfn2/Map4/Kank1	4
GO:0032956	regulation of actin cytoskeleton organization	15/392	342/23174	0.000786015	0.0231784	0.0195998	Hck/Evl/Sh3bp1/Pfn2/Mylk3/Jam3/Tmod2/Kank2/Smad3/Kank1/Dbn1/Cdc42ep3/Synpo/Cdc42ep2/Efna5	15
GO:0060415	muscle tissue morphogenesis	7/392	89/23174	0.000787295	0.0231784	0.0195998	Rxra/Adarb1/Smad7/Hand1/Pkp2/Nog/Actc1	7
GO:0001503	ossification	16/392	381/23174	0.000844505	0.0246901	0.0208781	Prkd1/Il6st/Snai2/Jag1/Gfra4/Sfrp2/Lmna/Fgfr1/Smad3/Dlk1/Tmem64/Gli2/Igf2/Nog/Bcl2/Ifi204	16
GO:1902903	regulation of supramolecular fiber organization	15/392	345/23174	0.000858558	0.0249278	0.0210791	Aebp1/Evl/Sh3bp1/App/Pfn2/Chrna7/Mylk3/Tmod2/Kank2/Smad3/Kank1/Dbn1/Cdc42ep3/Synpo/Cdc42ep2	15
GO:0071559	response to transforming growth factor beta	11/392	208/23174	0.000875837	0.0250804	0.0212082	Htra1/Gdnf/Zeb1/Smad7/Htra3/Smad3/Dbn1/Vasn/Rasl11b/Dusp22/Zfp703	11
GO:0031647	regulation of protein stability	13/392	275/23174	0.000879243	0.0250804	0.0212082	Prkd1/Smad7/Epha4/Atp1b1/Pfn2/Lmna/Plpp3/Bag3/Smad3/Apbb1/Usp13/Bcl2/Flot2	13
GO:0045666	positive regulation of neuron differentiation	18/392	458/23174	0.000881688	0.0250804	0.0212082	Prkd1/Dlg5/Dlx2/Mapk8ip3/Zeb1/Epha4/Plxna1/Fgfr1/Dbn1/Eef2k/Apbb1/Bend6/Tubb2b/Kctd11/Gli2/Efna5/Bcl2/Syt17	18
GO:0003299	muscle hypertrophy in response to stress	4/392	26/23174	0.000897639	0.0251937	0.021304	Gata4/Lmna/Klf15/Smad3	4
GO:0014898	cardiac muscle hypertrophy in response to stress	4/392	26/23174	0.000897639	0.0251937	0.021304	Gata4/Lmna/Klf15/Smad3	4
GO:0030031	cell projection assembly	19/392	499/23174	0.0009314	0.0259682	0.0219588	Evl/Sh3bp1/Arl3/Pdgfa/Pfn2/Wasf3/Emp1/Bbs2/Cdh13/Map4/Kank1/Ift57/Cdc14b/Rpgrip1l/Dbn1/Cdc42ep3/Ccr7/Cdc42ep2/Wdr90	19
GO:1902004	positive regulation of amyloid-beta formation	3/392	12/23174	0.000943279	0.0261263	0.0220926	App/Epha4/Chrna7	3
GO:0090090	negative regulation of canonical Wnt signaling pathway	8/392	119/23174	0.000957379	0.0263436	0.0222763	Lats2/Snai2/Tle4/Sfrp2/Mllt3/Tmem64/Nog/Mcc	8
GO:0071900	regulation of protein serine/threonine kinase activity	17/392	425/23174	0.00100445	0.0274586	0.0232192	Shc2/Lats2/Mapk8ip3/Maged1/Prkar1b/Pdgfa/Epha4/Mapk8ip1/Sfrp2/Pdgfc/Chrna7/Dusp9/Fgfr1/Ccr7/Sfn/Sorl1/Erbb2	17
GO:0002062	chondrocyte differentiation	8/392	120/23174	0.00101095	0.0274586	0.0232192	Sulf1/Snai2/Sfrp2/Fgfr1/Anxa2/Smad3/Col27a1/Gli2	8
GO:0030510	regulation of BMP signaling pathway	7/392	93/23174	0.001022	0.0275809	0.0233226	Htra1/Sulf1/Gata4/Smad7/Sfrp2/Htra3/Nog	7
GO:0014887	cardiac muscle adaptation	4/392	27/23174	0.0010398	0.0278826	0.0235777	Gata4/Lmna/Klf15/Smad3	4
GO:0032731	positive regulation of interleukin-1 beta production	5/392	46/23174	0.0010466	0.0278873	0.0235817	App/Ifi211/Smad3/Ccr7/Ifi204	5
GO:0030178	negative regulation of Wnt signaling pathway	9/392	150/23174	0.00105777	0.0280075	0.0236833	Lect2/Lats2/Snai2/Tle4/Sfrp2/Mllt3/Tmem64/Nog/Mcc	9
GO:0010506	regulation of autophagy	12/392	247/23174	0.00108674	0.0284629	0.0240684	Prkd1/Gata4/Rragd/Bag3/Ulk3/Sh3bp4/Hspb8/Wdr41/Ubqln2/Soga1/Usp13/Bcl2	12
GO:0001704	formation of primary germ layer	7/392	94/23174	0.00108849	0.0284629	0.0240684	Gata4/Sfrp2/Fgfr1/Smad3/Hand1/Fzd7/Nog	7
GO:0003012	muscle system process	16/392	391/23174	0.00110724	0.028712	0.024279	Sulf1/Gata4/Gdnf/Smad7/Atp1b1/Lmna/Klf15/Tnni2/Bbs2/Tmod2/Smad3/Dbn1/Pawr/Pkp2/Camk2d/Actc1	16
GO:0001558	regulation of cell growth	17/392	429/23174	0.00111165	0.028712	0.024279	Epb41l3/Olfm1/Sfrp2/Cda/Sema3c/Slc25a33/Rnf6/Smad3/Dbn1/Dcbld2/Sh3bp4/Apbb1/Sfn/Efna5/Bcl2/Syt17/Erbb2	17
GO:0035265	organ growth	11/392	215/23174	0.00114582	0.0294139	0.0248726	Rxra/Gata4/Lats2/Evc/Fgfr1/Anxa2/Dipk2a/Col27a1/Nog/Camk2d/Bcl2	11
GO:1903018	regulation of glycoprotein metabolic process	5/392	47/23174	0.00115516	0.029474	0.0249234	Soat1/Ptx3/Pawr/Ccr7/Bcl2	5
GO:0006929	substrate-dependent cell migration	4/392	28/23174	0.00119706	0.0298542	0.0252449	Snai2/Nrp2/Fgfr1/Itga11	4
GO:0010719	negative regulation of epithelial to mesenchymal transition	4/392	28/23174	0.00119706	0.0298542	0.0252449	Sfrp2/Pawr/Vasn/Nog	4
GO:0045992	negative regulation of embryonic development	4/392	28/23174	0.00119706	0.0298542	0.0252449	Sulf1/Sfrp2/Lfng/Fzd7	4
GO:0042692	muscle cell differentiation	16/392	394/23174	0.00119842	0.0298542	0.0252449	Rxra/Csrp2/Gata4/Zeb1/Lmna/Adm/Mylk3/Tmod2/Fzd7/Igf2/Nebl/Camk2d/Smyd1/Bcl2/Actc1/Prdm6	16
GO:0060601	lateral sprouting from an epithelium	3/392	13/23174	0.00121094	0.0299885	0.0253585	Sulf1/Gli2/Nog	3
GO:0030279	negative regulation of ossification	7/392	96/23174	0.00123162	0.0303222	0.0256406	Gfra4/Fgfr1/Smad3/Dlk1/Tmem64/Nog/Bcl2	7
GO:0045669	positive regulation of osteoblast differentiation	6/392	71/23174	0.00127926	0.0313122	0.0264778	Prkd1/Il6st/Jag1/Sfrp2/Lmna/Ifi204	6
GO:0051961	negative regulation of nervous system development	15/392	360/23174	0.00131221	0.031933	0.0270027	App/Dlx2/Epha4/Vim/Olfm1/Jag1/Sema3c/Rnf6/Idh2/Kank1/Nepro/Apbb1/Kctd11/Nog/Sorl1	15
GO:0006936	muscle contraction	13/392	288/23174	0.00133564	0.0323163	0.0273269	Sulf1/Gata4/Gdnf/Smad7/Atp1b1/Tnni2/Bbs2/Tmod2/Dbn1/Pawr/Pkp2/Camk2d/Actc1	13
GO:0048638	regulation of developmental growth	16/392	399/23174	0.00136449	0.0328258	0.0277577	H19/Gata4/Lats2/App/Olfm1/Sfrp2/Sema3c/Rnf6/Fgfr1/Bbs2/Dbn1/Igf2/Nog/Efna5/Bcl2/Syt17	16
GO:0032651	regulation of interleukin-1 beta production	6/392	72/23174	0.00137601	0.0329148	0.0278329	App/Ifi211/Chrna7/Smad3/Ccr7/Ifi204	6
GO:0106027	neuron projection organization	7/392	99/23174	0.00147348	0.0350472	0.0296361	Ephb3/Ctnnd2/App/Epha4/Chrna7/Dbn1/Eef2k	7
GO:1902430	negative regulation of amyloid-beta formation	3/392	14/23174	0.00152195	0.0359966	0.030439	Olfm1/Chrna7/Sorl1	3
GO:0003279	cardiac septum development	8/392	128/23174	0.0015313	0.0360154	0.0304549	Fgfrl1/Gata4/Smad7/Nrp2/Jag1/Sema3c/Hand1/Nog	8
GO:0048588	developmental cell growth	12/392	258/23174	0.00157327	0.036797	0.0311157	Gata4/App/Nrp2/Olfm1/Dclk1/Sema3c/Rnf6/Plxna1/Dbn1/Efna5/Camk2d/Syt17	12
GO:0099173	postsynapse organization	10/392	191/23174	0.0015998	0.0372109	0.0314658	Ephb3/Gdnf/Ctnnd2/Farp1/Nrp2/Epha4/Chrna7/Dbn1/Eef2k/Ssh1	10
GO:0010632	regulation of epithelial cell migration	11/392	225/23174	0.00164724	0.0381037	0.0322207	Prkd1/Stard13/Evl/Sh3bp1/Snai2/Cd63/Pfn2/Plpp3/Fgfr1/Igf2/Mcc	11
GO:0120031	plasma membrane bounded cell projection assembly	18/392	486/23174	0.00170724	0.039276	0.033212	Evl/Sh3bp1/Arl3/Pfn2/Wasf3/Emp1/Bbs2/Cdh13/Map4/Kank1/Ift57/Cdc14b/Rpgrip1l/Dbn1/Cdc42ep3/Ccr7/Cdc42ep2/Wdr90	18
GO:0055008	cardiac muscle tissue morphogenesis	6/392	76/23174	0.00181984	0.0415753	0.0351563	Rxra/Smad7/Hand1/Pkp2/Nog/Actc1	6
GO:0030514	negative regulation of BMP signaling pathway	5/392	52/23174	0.00182694	0.0415753	0.0351563	Htra1/Smad7/Sfrp2/Htra3/Nog	5
GO:0045778	positive regulation of ossification	7/392	103/23174	0.00185182	0.0419147	0.0354433	Prkd1/Il6st/Jag1/Sfrp2/Lmna/Smad3/Ifi204	7
GO:0007266	Rho protein signal transduction	10/392	195/23174	0.00186458	0.041978	0.0354968	Arhgef40/Tnfaip1/Arhgef25/Farp1/Cdh13/Kank2/Kank1/Farp2/Cdc42ep3/Cdc42ep2	10
GO:0001657	ureteric bud development	7/392	104/23174	0.00195722	0.0430388	0.0363939	Gdnf/Maged1/Smad7/Fgfr1/Smad3/Nog/Bcl2	7
GO:0072163	mesonephric epithelium development	7/392	104/23174	0.00195722	0.0430388	0.0363939	Gdnf/Maged1/Smad7/Fgfr1/Smad3/Nog/Bcl2	7
GO:0072164	mesonephric tubule development	7/392	104/23174	0.00195722	0.0430388	0.0363939	Gdnf/Maged1/Smad7/Fgfr1/Smad3/Nog/Bcl2	7
GO:0009952	anterior/posterior pattern specification	11/392	230/23174	0.00195816	0.0430388	0.0363939	Otx1/Gata4/Sfrp2/Mllt3/Sema3c/Lfng/Bhlhe40/Smad3/Lefty1/Gli2/Nog	11
GO:0050807	regulation of synapse organization	12/392	265/23174	0.00196738	0.0430388	0.0363939	Ephb3/Dlg5/App/Farp1/Nrp2/Epha4/Chrna7/Dbn1/Eef2k/Tpbg/Ssh1/Efna5	12
GO:0007265	Ras protein signal transduction	16/392	414/23174	0.00198351	0.0430388	0.0363939	Rab34/Prkd1/Arhgef40/Tnfaip1/Arhgef25/Farp1/Cdh13/Kank2/Mras/Kank1/Farp2/Cdc42ep3/Cdc42ep2/Camk2d/Rab31/Erbb2	16
GO:0055010	ventricular cardiac muscle tissue morphogenesis	5/392	53/23174	0.00198969	0.0430388	0.0363939	Rxra/Smad7/Hand1/Pkp2/Nog	5
GO:0099563	modification of synaptic structure	4/392	32/23174	0.00199348	0.0430388	0.0363939	Epha4/Pfn2/Wasf3/Synpo	4
GO:0008306	associative learning	7/392	105/23174	0.0020672	0.0441773	0.0373565	App/Rin1/Meis2/Chrna7/Apbb1/Synpo/Nog	7
GO:0055006	cardiac cell development	7/392	105/23174	0.0020672	0.0441773	0.0373565	Gata4/Jag1/Lmna/Mylk3/Nebl/Camk2d/Actc1	7
GO:0009611	response to wounding	18/392	495/23174	0.0020832	0.0442944	0.0374556	Sdc1/Evl/Gata4/Gdnf/Snai2/Mapk8ip3/Pdgfa/Epha4/Adm/Plet1/Anxa2/Smad3/Kank1/Dcbld2/Fzd7/Nog/Bcl2/Erbb2	18
GO:0060562	epithelial tube morphogenesis	15/392	378/23174	0.00210755	0.0445868	0.0377029	Stard13/Dlg5/Gata4/Gdnf/Maged1/Epha4/Sfrp2/Adm/Col4a1/Smad3/Ift57/Hand1/Gli2/Nog/Bcl2	15
GO:0050863	regulation of T cell activation	13/392	304/23174	0.0021525	0.0453	0.0383059	Il6st/Dlg5/Zeb1/Smad7/Mapk8ip1/Pawr/Ccr7/Zfp609/Shb/Igf2/Flot2/Erbb2/Dusp22	13
GO:0032732	positive regulation of interleukin-1 production	5/392	54/23174	0.00216278	0.0453	0.0383059	App/Ifi211/Smad3/Ccr7/Ifi204	5
GO:0051781	positive regulation of cell division	6/392	79/23174	0.00221814	0.0457036	0.0386473	Pdgfa/Pdgfc/Vegfd/Cdc14b/Garem1/Igf2	6
GO:0010837	regulation of keratinocyte proliferation	4/392	33/23174	0.00223853	0.0457036	0.0386473	Prkd1/Snai2/Sfn/Cdh3	4
GO:0048013	ephrin receptor signaling pathway	4/392	33/23174	0.00223853	0.0457036	0.0386473	Ephb3/Epha4/Efna4/Efna5	4
GO:0060740	prostate gland epithelium morphogenesis	4/392	33/23174	0.00223853	0.0457036	0.0386473	Rxra/Sulf1/Gli2/Nog	4
GO:0032105	negative regulation of response to extracellular stimulus	3/392	16/23174	0.00228342	0.0457036	0.0386473	Snai2/Bbs2/Kank2	3
GO:0032108	negative regulation of response to nutrient levels	3/392	16/23174	0.00228342	0.0457036	0.0386473	Snai2/Bbs2/Kank2	3
GO:1902993	positive regulation of amyloid precursor protein catabolic process	3/392	16/23174	0.00228342	0.0457036	0.0386473	App/Epha4/Chrna7	3
GO:0001823	mesonephros development	7/392	107/23174	0.00230147	0.0457036	0.0386473	Gdnf/Maged1/Smad7/Fgfr1/Smad3/Nog/Bcl2	7
GO:0022404	molting cycle process	7/392	107/23174	0.00230147	0.0457036	0.0386473	Fst/Pdgfa/Lrig1/Tradd/Farp2/Bcl2/Cdh3	7
GO:0022405	hair cycle process	7/392	107/23174	0.00230147	0.0457036	0.0386473	Fst/Pdgfa/Lrig1/Tradd/Farp2/Bcl2/Cdh3	7
GO:0030048	actin filament-based movement	7/392	107/23174	0.00230147	0.0457036	0.0386473	Evl/Gata4/Dbn1/Apbb1/Pkp2/Camk2d/Actc1	7
GO:0006470	protein dephosphorylation	11/392	235/23174	0.00231526	0.0457617	0.0386964	Mprip/Ptprb/Ptpn21/Nceh1/Dusp9/Cdc14b/Ptpn13/Pawr/Ssh1/Bcl2/Dusp22	11
GO:0050770	regulation of axonogenesis	10/392	201/23174	0.0023271	0.0457808	0.0387125	Ephb3/Epha4/Vim/Olfm1/Sema3c/Rnf6/Plxna1/Dbn1/Tubb2b/Efna5	10
GO:0060512	prostate gland morphogenesis	4/392	34/23174	0.00250356	0.0490232	0.0414543	Rxra/Sulf1/Gli2/Nog	4

## Sheet: Cluster2_GO
ID	Description	GeneRatio	BgRatio	pvalue	p.adjust	qvalue	GeneList	GeneNumber
GO:0001667	ameboidal-type cell migration	29/371	406/23174	2.16943e-11	9.04871e-08	7.51081e-08	Sox9/Itga3/Klf4/Epha2/Sdc4/Anxa6/Kitl/Patz1/Lgmn/Fgf10/Anxa1/Pitx2/P2rx4/Anxa3/Adamts9/Sema4b/Adgra2/Pik3r2/Bcar1/Ets1/Tdgf1/Akap12/Tgfb2/Dusp10/Thbs1/Dock5/Rhob/Tns1/Syne2	29
GO:0010632	regulation of epithelial cell migration	21/371	225/23174	1.06105e-10	2.21282e-07	1.83673e-07	Sox9/Itga3/Klf4/Epha2/Patz1/Lgmn/Fgf10/Anxa1/P2rx4/Anxa3/Adamts9/Adgra2/Pik3r2/Bcar1/Ets1/Tdgf1/Tgfb2/Dusp10/Thbs1/Dock5/Rhob	21
GO:0010631	epithelial cell migration	21/371	280/23174	5.71279e-09	5.77055e-06	4.7898e-06	Sox9/Itga3/Klf4/Epha2/Patz1/Lgmn/Fgf10/Anxa1/P2rx4/Anxa3/Adamts9/Adgra2/Pik3r2/Bcar1/Ets1/Tdgf1/Tgfb2/Dusp10/Thbs1/Dock5/Rhob	21
GO:0090132	epithelium migration	21/371	282/23174	6.47961e-09	5.77055e-06	4.7898e-06	Sox9/Itga3/Klf4/Epha2/Patz1/Lgmn/Fgf10/Anxa1/P2rx4/Anxa3/Adamts9/Adgra2/Pik3r2/Bcar1/Ets1/Tdgf1/Tgfb2/Dusp10/Thbs1/Dock5/Rhob	21
GO:0090130	tissue migration	21/371	284/23174	7.341e-09	5.77055e-06	4.7898e-06	Sox9/Itga3/Klf4/Epha2/Patz1/Lgmn/Fgf10/Anxa1/P2rx4/Anxa3/Adamts9/Adgra2/Pik3r2/Bcar1/Ets1/Tdgf1/Tgfb2/Dusp10/Thbs1/Dock5/Rhob	21
GO:0007015	actin filament organization	25/371	400/23174	8.30095e-09	5.77055e-06	4.7898e-06	Aif1l/Actn1/Sdc4/Cobl/Prkcd/Dlg1/Cryaa/Bin1/Tmod1/Tpm2/Cttn/Pik3r2/Bcar1/Tpm1/Phldb2/Plekhg2/Prkci/Mical2/Akap2/Rhou/Sh3pxd2b/S100a10/Fmn1/Rhob/Cd47	25
GO:0010634	positive regulation of epithelial cell migration	15/371	143/23174	1.04822e-08	6.2459e-06	5.18436e-06	Sox9/Itga3/Lgmn/Fgf10/Anxa1/P2rx4/Anxa3/Adgra2/Bcar1/Ets1/Tdgf1/Tgfb2/Thbs1/Dock5/Rhob	15
GO:0034330	cell junction organization	19/371	251/23174	2.64416e-08	1.3786e-05	1.1443e-05	Arvcf/Ccm2/Epha2/Actn1/Sdc4/Dlg1/Lims2/Csf1r/Cttn/Gpm6b/Phldb2/Gjc1/Prkci/Tgfb2/S100a10/Fmn1/Pard6b/Tns1/Numbl	19
GO:0010594	regulation of endothelial cell migration	15/371	157/23174	3.72692e-08	1.72722e-05	1.43367e-05	Klf4/Epha2/Patz1/Lgmn/Anxa1/P2rx4/Anxa3/Adamts9/Adgra2/Pik3r2/Bcar1/Ets1/Tdgf1/Thbs1/Rhob	15
GO:0007409	axonogenesis	26/371	466/23174	4.17636e-08	1.74196e-05	1.4459e-05	Igf1r/Epha2/Ptprs/Unc5b/Cobl/Adcy1/Llgl1/Arhgef28/Csf1r/Usp33/Ngf/Uchl1/Sema4b/Cttn/Plxnb2/Nexn/Tgfb2/Ncam1/Flrt2/Ust/Tsku/Flrt3/Slit3/Tubb3/Numbl/Rgma	26
GO:0045785	positive regulation of cell adhesion	23/371	410/23174	2.32984e-07	8.83434e-05	7.33288e-05	Itga3/Adam19/Sdc4/Ada/Tfrc/Lims2/Anxa1/Kif26b/Vcam1/Calca/Pik3r2/Ets1/Tpm1/Tbx18/Tdgf1/Tgfb2/Dusp10/Thbs1/Stx3/S100a10/Fmn1/Dock5/Cd47	23
GO:0009611	response to wounding	25/371	495/23174	4.97729e-07	0.000173002	0.000143599	Axl/Klf4/Cnn2/Klf5/Igf1r/Ptprs/Sdc4/Anxa6/Fgf10/Prkcd/Scrib/Serping1/Anxa1/Papss2/Slc7a11/F3/P2rx4/Tpm1/Phldb2/Tgfb2/Dusp10/Thbs1/Flrt3/Syt11/Rgma	25
GO:0043542	endothelial cell migration	15/371	198/23174	7.74682e-07	0.000248554	0.00020631	Klf4/Epha2/Patz1/Lgmn/Anxa1/P2rx4/Anxa3/Adamts9/Adgra2/Pik3r2/Bcar1/Ets1/Tdgf1/Thbs1/Rhob	15
GO:0032970	regulation of actin filament-based process	21/371	390/23174	1.51253e-06	0.000450626	0.000374038	Cnn2/Sdc4/Prkcd/Dlg1/Bin1/Csf1r/Tmod1/Cttn/Gpm6b/Pik3r2/Tpm1/Phldb2/Plekhg2/Tgfb2/Rhou/Sh3pxd2b/S100a10/Fmn1/Frmd6/Rhob/Cd47	21
GO:0007163	establishment or maintenance of cell polarity	15/371	219/23174	2.73712e-06	0.000761102	0.000631747	Igf1r/Llgl1/Llgl2/Fgf10/Scrib/Dlg1/Kif26b/Sipa1l3/Prkci/Rhou/Pard6b/Ust/Insc/Rhob/Syne2	15
GO:0032956	regulation of actin cytoskeleton organization	19/371	342/23174	3.04104e-06	0.00079276	0.000658024	Sdc4/Prkcd/Dlg1/Bin1/Csf1r/Tmod1/Cttn/Gpm6b/Pik3r2/Tpm1/Phldb2/Plekhg2/Tgfb2/Rhou/Sh3pxd2b/S100a10/Fmn1/Rhob/Cd47	19
GO:0010595	positive regulation of endothelial cell migration	10/371	97/23174	3.58028e-06	0.000878433	0.000729136	Lgmn/Anxa1/P2rx4/Anxa3/Adgra2/Bcar1/Ets1/Tdgf1/Thbs1/Rhob	10
GO:0042060	wound healing	19/371	360/23174	6.36871e-06	0.00147577	0.00122495	Axl/Cnn2/Klf5/Sdc4/Anxa6/Fgf10/Prkcd/Scrib/Serping1/Anxa1/Papss2/Slc7a11/F3/Tpm1/Phldb2/Tgfb2/Dusp10/Thbs1/Syt11	19
GO:0001654	eye development	20/371	397/23174	7.26742e-06	0.00157798	0.00130979	Sox9/Naglu/Klf4/Epha2/Limk2/Fgf10/Scrib/Dlg1/Cryaa/Pitx2/Tmod1/Sipa1l3/Tenm3/Tdrd7/Prkci/Tgfb2/Sdk1/Sh3pxd2b/Inhba/Tsku	20
GO:0016331	morphogenesis of embryonic epithelium	13/371	181/23174	7.56643e-06	0.00157798	0.00130979	Sox9/Sdc4/Cobl/Llgl2/Fgf10/Scrib/Wnt2b/Tgfb1i1/Tbx18/Plxnb2/Tgfb2/Fzd2/Rgma	13
GO:0150063	visual system development	20/371	400/23174	8.11813e-06	0.00161242	0.00133837	Sox9/Naglu/Klf4/Epha2/Limk2/Fgf10/Scrib/Dlg1/Cryaa/Pitx2/Tmod1/Sipa1l3/Tenm3/Tdrd7/Prkci/Tgfb2/Sdk1/Sh3pxd2b/Inhba/Tsku	20
GO:0048880	sensory system development	20/371	403/23174	9.05774e-06	0.00171727	0.0014254	Sox9/Naglu/Klf4/Epha2/Limk2/Fgf10/Scrib/Dlg1/Cryaa/Pitx2/Tmod1/Sipa1l3/Tenm3/Tdrd7/Prkci/Tgfb2/Sdk1/Sh3pxd2b/Inhba/Tsku	20
GO:1901342	regulation of vasculature development	18/371	340/23174	1.06917e-05	0.00193891	0.00160938	Klf4/Klf5/Epha2/Anxa1/Creb3l1/F3/Cth/Anxa3/Adamts9/Adgra2/Pik3r2/Ets1/Vash2/Tgfb2/Thbs1/Lgals3/Rhob/Adam12	18
GO:0060562	epithelial tube morphogenesis	19/371	378/23174	1.26876e-05	0.002205	0.00183024	Ccm2/Sox9/Epha2/Sdc4/Cobl/Fgf10/Scrib/Dlg1/Kif26b/Wnt2b/Pitx2/Plxnb2/Tgfb2/Greb1l/Fmn1/Fzd2/Rhob/Zic3/Rgma	19
GO:0034329	cell junction assembly	13/371	203/23174	2.5752e-05	0.00429646	0.00356624	Arvcf/Epha2/Actn1/Sdc4/Dlg1/Cttn/Gpm6b/Phldb2/Gjc1/S100a10/Fmn1/Pard6b/Tns1	13
GO:0031589	cell-substrate adhesion	17/371	337/23174	3.45891e-05	0.00554889	0.00460581	Itga3/Axl/Actn1/Sdc4/Lims2/Vcam1/Adamts9/Cttn/Gpm6b/Bcar1/Tdgf1/Phldb2/Fndc3b/Thbs1/S100a10/Fmn1/Dock5	17
GO:0045765	regulation of angiogenesis	16/371	307/23174	3.97367e-05	0.00571502	0.00474371	Klf4/Epha2/Anxa1/Creb3l1/F3/Anxa3/Adamts9/Adgra2/Pik3r2/Ets1/Vash2/Tgfb2/Thbs1/Lgals3/Rhob/Adam12	16
GO:0034350	regulation of glial cell apoptotic process	4/371	13/23174	4.12211e-05	0.00571502	0.00474371	Mapk8/Prkcd/Prkci/Akap12	4
GO:1903671	negative regulation of sprouting angiogenesis	5/371	25/23174	4.17756e-05	0.00571502	0.00474371	Klf4/Creb3l1/Adamts9/Pik3r2/Thbs1	5
GO:0051896	regulation of protein kinase B signaling	11/371	155/23174	4.22858e-05	0.00571502	0.00474371	Axl/Klf4/Igf1r/Epha2/Rcn3/Dlg1/Igfbp5/F3/P2rx4/Thbs1/Meis3	11
GO:1903078	positive regulation of protein localization to plasma membrane	7/371	59/23174	4.24756e-05	0.00571502	0.00474371	Itga3/Epha2/Dlg1/Acsl3/Prkci/Stx3/Lgals3	7
GO:0002064	epithelial cell development	14/371	246/23174	4.67648e-05	0.00598816	0.00497042	Ccm2/Sox9/Klf5/Epha2/Ptprs/Krt10/Scrib/Cryaa/Flnb/Tmod1/Fosl2/Sipa1l3/S1pr2/Frmd6	14
GO:0048568	embryonic organ development	21/371	490/23174	4.7807e-05	0.00598816	0.00497042	Sox9/Naglu/Epha2/Ada/Kitl/Cobl/Llgl2/Fgf10/Scrib/Dlg1/Cryaa/Vcam1/Col11a1/Pitx2/Tbx18/Chst11/Vash2/Tgfb2/Fzd2/En1/Zic3	21
GO:0043491	protein kinase B signaling	12/371	186/23174	4.88126e-05	0.00598816	0.00497042	Sox9/Axl/Klf4/Igf1r/Epha2/Rcn3/Dlg1/Igfbp5/F3/P2rx4/Thbs1/Meis3	12
GO:0051271	negative regulation of cellular component movement	16/371	315/23174	5.39871e-05	0.00627768	0.00521074	Klf4/Cnn2/Actn1/Ada/Patz1/Bin1/Igfbp5/Adamts9/Sema4b/Pik3r2/Tpm1/Phldb2/Dusp10/Thbs1/Nbl1/Rhob	16
GO:0071887	leukocyte apoptotic process	10/371	132/23174	5.41828e-05	0.00627768	0.00521074	Axl/Ada/Traf3ip2/Kitl/Anxa1/Slc7a11/Irs2/Tgfb2/Serpinb9/Lgals3	10
GO:2000106	regulation of leukocyte apoptotic process	9/371	108/23174	6.08698e-05	0.00677479	0.00562336	Axl/Ada/Kitl/Anxa1/Slc7a11/Irs2/Tgfb2/Serpinb9/Lgals3	9
GO:0071496	cellular response to external stimulus	15/371	285/23174	6.17219e-05	0.00677479	0.00562336	Sox9/Axl/Cnn2/Castor1/Fos/Rnase4/Mapk8/Tfrc/Impact/Usp33/Wnt2b/Vcam1/Slc2a1/P2rx4/Cdkn2b	15
GO:0007044	cell-substrate junction assembly	8/371	85/23174	6.58414e-05	0.00688766	0.00571705	Actn1/Sdc4/Cttn/Gpm6b/Phldb2/S100a10/Fmn1/Tns1	8
GO:0110053	regulation of actin filament organization	14/371	254/23174	6.60528e-05	0.00688766	0.00571705	Sdc4/Prkcd/Dlg1/Bin1/Tmod1/Cttn/Pik3r2/Tpm1/Phldb2/Plekhg2/Sh3pxd2b/S100a10/Fmn1/Cd47	14
GO:0031668	cellular response to extracellular stimulus	13/371	223/23174	6.80161e-05	0.0069194	0.00574339	Axl/Castor1/Fos/Rnase4/Mapk8/Tfrc/Impact/Usp33/Wnt2b/Vcam1/Slc2a1/P2rx4/Cdkn2b	13
GO:0060537	muscle tissue development	20/371	471/23174	8.1877e-05	0.00813117	0.00674921	Sox9/Klf5/Fhl2/Jph2/Fos/Ly6e/Dlg1/Flnb/Igfbp5/Csrp1/Col11a1/Pitx2/Adamts9/Tpm1/Tbx18/Tdgf1/Gjc1/Tiparp/Tgfb2/Ncam1	20
GO:1904377	positive regulation of protein localization to cell periphery	7/371	66/23174	8.81037e-05	0.00854606	0.00709359	Itga3/Epha2/Dlg1/Acsl3/Prkci/Stx3/Lgals3	7
GO:0030010	establishment of cell polarity	10/371	141/23174	9.44388e-05	0.00895237	0.00743085	Igf1r/Llgl1/Llgl2/Fgf10/Scrib/Kif26b/Sipa1l3/Prkci/Ust/Insc	10
GO:0002040	sprouting angiogenesis	9/371	116/23174	0.000106083	0.00941665	0.00781621	Klf4/Epha2/Anxa1/Creb3l1/Adamts9/Adgra2/Pik3r2/Tdgf1/Thbs1	9
GO:0045216	cell-cell junction organization	10/371	143/23174	0.000106199	0.00941665	0.00781621	Arvcf/Ccm2/Epha2/Dlg1/Lims2/Csf1r/Gjc1/Prkci/Tgfb2/Pard6b	10
GO:0098742	cell-cell adhesion via plasma-membrane adhesion molecules	12/371	202/23174	0.000107732	0.00941665	0.00781621	Arvcf/Klf4/Ptprs/Vcam1/Anxa3/Tenm3/Plxnb2/Nexn/Tgfb2/Sdk1/Lrfn4/Flrt3	12
GO:0090596	sensory organ morphogenesis	15/371	300/23174	0.00010944	0.00941665	0.00781621	Sox9/Naglu/Epha2/Fgf10/Scrib/Cryaa/Col11a1/Pitx2/Tenm3/Tbx18/Tdrd7/Prkci/Sdk1/Tsku/Fzd2	15
GO:0090287	regulation of cellular response to growth factor stimulus	14/371	267/23174	0.000112269	0.00941665	0.00781621	Itga3/Fgf10/Fam20c/Fbn1/Creb3l1/Ngf/Tgfb1i1/Adgra2/Tdgf1/Chst11/Thbs1/Nbl1/Rgma/Cdkn2b	14
GO:0031032	actomyosin structure organization	12/371	203/23174	0.000112882	0.00941665	0.00781621	Cnn1/Cnn2/Sdc4/Csrp1/Tmod1/Pik3r2/Tpm1/Phldb2/Sh3pxd2b/S100a10/Frmd6/Cd47	12
GO:0071560	cellular response to transforming growth factor beta stimulus	12/371	204/23174	0.000118243	0.00967041	0.00802685	Sox9/Itga3/Igf1r/Mtmr4/Fos/Fbn1/Tgfb1i1/Tdgf1/Chst11/Tgfb2/Thbs1/Cdkn2b	12
GO:0007264	small GTPase mediated signal transduction	20/371	485/23174	0.000121509	0.00974643	0.00808995	Itga3/Vav2/Kitl/Arhgef28/Fgf10/Spata13/Tiam2/Arhgap1/Ngf/Sipa1l3/Rab30/Plekhg2/Tgfb2/Rhou/Rapgef5/Dock5/Prag1/Plekhg3/Rhob/Rras2	20
GO:0034349	glial cell apoptotic process	4/371	17/23174	0.000130424	0.0102561	0.00851303	Mapk8/Prkcd/Prkci/Akap12	4
GO:0048592	eye morphogenesis	11/371	176/23174	0.000132782	0.0102561	0.00851303	Sox9/Naglu/Epha2/Scrib/Cryaa/Pitx2/Tenm3/Tdrd7/Prkci/Sdk1/Tsku	11
GO:0071559	response to transforming growth factor beta	12/371	208/23174	0.000141927	0.0107632	0.00893395	Sox9/Itga3/Igf1r/Mtmr4/Fos/Fbn1/Tgfb1i1/Tdgf1/Chst11/Tgfb2/Thbs1/Cdkn2b	12
GO:0001655	urogenital system development	16/371	346/23174	0.000160626	0.0119638	0.00993046	Sox9/Itga3/Igf1r/Crlf1/Vcan/Fgf10/Dlg1/Anxa1/Kif26b/Fbn1/Wnt2b/Tbx18/Tiparp/Tgfb2/Greb1l/Fmn1	16
GO:0007411	axon guidance	13/371	244/23174	0.000167481	0.0122555	0.0101726	Epha2/Unc5b/Csf1r/Usp33/Sema4b/Plxnb2/Nexn/Tgfb2/Ncam1/Flrt2/Flrt3/Slit3/Tubb3	13
GO:0043010	camera-type eye development	16/371	348/23174	0.000171495	0.0122939	0.0102045	Sox9/Klf4/Epha2/Limk2/Fgf10/Scrib/Dlg1/Cryaa/Pitx2/Tmod1/Tenm3/Tdrd7/Tgfb2/Sdk1/Inhba/Tsku	16
GO:0097485	neuron projection guidance	13/371	245/23174	0.000174359	0.0122939	0.0102045	Epha2/Unc5b/Csf1r/Usp33/Sema4b/Plxnb2/Nexn/Tgfb2/Ncam1/Flrt2/Flrt3/Slit3/Tubb3	13
GO:0061614	pri-miRNA transcription by RNA polymerase II	6/371	52/23174	0.000176848	0.0122939	0.0102045	Sox9/Klf4/Klf5/Fos/Ets1/Tgfb2	6
GO:0007045	cell-substrate adherens junction assembly	7/371	75/23174	0.000198555	0.0132276	0.0109794	Actn1/Sdc4/Cttn/Gpm6b/Phldb2/S100a10/Fmn1	7
GO:0048041	focal adhesion assembly	7/371	75/23174	0.000198555	0.0132276	0.0109794	Actn1/Sdc4/Cttn/Gpm6b/Phldb2/S100a10/Fmn1	7
GO:0043062	extracellular structure organization	15/371	317/23174	0.000199793	0.0132276	0.0109794	Sox9/Sdc4/Pxdn/Creb3l1/Col11a1/Adamts9/Gpm6b/Crispld2/Ets1/Acsl3/Phldb2/Tgfb2/Sh3pxd2b/Flrt2/Lgals3	15
GO:0072033	renal vesicle formation	3/371	8/23174	0.000214715	0.0139934	0.0116151	Sox9/Kif26b/Fmn1	3
GO:0060541	respiratory system development	13/371	251/23174	0.000220939	0.0141027	0.0117058	Sox9/Itga3/Ada/Rcn3/Fgf10/Igfbp5/Slc7a11/Wnt2b/Pitx2/Disp1/Fndc3b/Insc/Zic3	13
GO:0042063	gliogenesis	15/371	321/23174	0.00022865	0.0141027	0.0117058	Sox9/Vcan/Fgf10/Scrib/Bin1/Csf1r/Anxa1/P2rx4/Il34/Prkci/Tgfb2/Dusp10/Sh3tc2/Syne2/Cdkn2b	15
GO:0030324	lung development	12/371	219/23174	0.000229033	0.0141027	0.0117058	Sox9/Itga3/Ada/Rcn3/Fgf10/Igfbp5/Slc7a11/Wnt2b/Pitx2/Fndc3b/Insc/Zic3	12
GO:0002683	negative regulation of immune system process	19/371	470/23174	0.000229917	0.0141027	0.0117058	Sox9/Axl/Ptprs/Sdc4/Ada/Kitl/Dlg1/Serping1/Parp3/Anxa1/Fbn1/Tgfb2/Dusp10/Thbs1/Milr1/Nbl1/Serpinb9/Lgals3/Cd47	19
GO:0008544	epidermis development	15/371	323/23174	0.000244382	0.0147727	0.012262	Sox9/Klf4/Igf1r/Epha2/Krt10/Fgf10/Scrib/Anxa1/Flnb/Igfbp5/Fosl2/Foxq1/Tgfb2/Kazn/Inhba	15
GO:0030323	respiratory tube development	12/371	222/23174	0.000259493	0.0154621	0.0128342	Sox9/Itga3/Ada/Rcn3/Fgf10/Igfbp5/Slc7a11/Wnt2b/Pitx2/Fndc3b/Insc/Zic3	12
GO:0001657	ureteric bud development	8/371	104/23174	0.000270943	0.0154808	0.0128497	Sox9/Crlf1/Vcan/Dlg1/Kif26b/Wnt2b/Greb1l/Fmn1	8
GO:0072163	mesonephric epithelium development	8/371	104/23174	0.000270943	0.0154808	0.0128497	Sox9/Crlf1/Vcan/Dlg1/Kif26b/Wnt2b/Greb1l/Fmn1	8
GO:0072164	mesonephric tubule development	8/371	104/23174	0.000270943	0.0154808	0.0128497	Sox9/Crlf1/Vcan/Dlg1/Kif26b/Wnt2b/Greb1l/Fmn1	8
GO:0051056	regulation of small GTPase mediated signal transduction	13/371	259/23174	0.000299338	0.0168722	0.0140046	Itga3/Vav2/Kitl/Arhgef28/Fgf10/Spata13/Tiam2/Ngf/Sipa1l3/Plekhg2/Tgfb2/Prag1/Plekhg3	13
GO:0001823	mesonephros development	8/371	107/23174	0.000328954	0.0181571	0.0150712	Sox9/Crlf1/Vcan/Dlg1/Kif26b/Wnt2b/Greb1l/Fmn1	8
GO:0046578	regulation of Ras protein signal transduction	12/371	228/23174	0.000330842	0.0181571	0.0150712	Itga3/Vav2/Kitl/Arhgef28/Fgf10/Spata13/Tiam2/Ngf/Plekhg2/Tgfb2/Prag1/Plekhg3	12
GO:0007179	transforming growth factor beta receptor signaling pathway	10/371	165/23174	0.000340623	0.0184067	0.0152784	Itga3/Mtmr4/Fos/Fbn1/Tgfb1i1/Tdgf1/Chst11/Tgfb2/Thbs1/Cdkn2b	10
GO:0097191	extrinsic apoptotic signaling pathway	12/371	229/23174	0.000344216	0.0184067	0.0152784	Kitl/Unc5b/Fgf10/Krt18/Ngf/Cttn/Tgfb2/Thbs1/Sgms1/Inhba/Lgals3/Mllt11	12
GO:0051017	actin filament bundle assembly	10/371	166/23174	0.000357404	0.0186486	0.0154791	Aif1l/Actn1/Sdc4/Pik3r2/Tpm1/Phldb2/Sh3pxd2b/S100a10/Rhob/Cd47	10
GO:0090092	regulation of transmembrane receptor protein serine/threonine kinase signaling pathway	12/371	230/23174	0.000358045	0.0186486	0.0154791	Itga3/Fgf10/Fbn1/Tgfb1i1/Tdgf1/Chst11/Tgfb2/Thbs1/Nbl1/Inhba/Rgma/Cdkn2b	12
GO:0048593	camera-type eye morphogenesis	9/371	137/23174	0.000371872	0.0186486	0.0154791	Sox9/Epha2/Scrib/Cryaa/Pitx2/Tenm3/Tdrd7/Sdk1/Tsku	9
GO:0071674	mononuclear cell migration	7/371	83/23174	0.000372406	0.0186486	0.0154791	Lgmn/Anxa1/Creb3/Thbs1/Nbl1/Lgals3/Cd47	7
GO:1903076	regulation of protein localization to plasma membrane	8/371	109/23174	0.000372972	0.0186486	0.0154791	Itga3/Epha2/Dlg1/Pik3r2/Acsl3/Prkci/Stx3/Lgals3	8
GO:0048730	epidermis morphogenesis	5/371	39/23174	0.000376723	0.0186486	0.0154791	Klf4/Fgf10/Igfbp5/Foxq1/Tgfb2	5
GO:0060606	tube closure	8/371	110/23174	0.000396714	0.0186486	0.0154791	Sdc4/Cobl/Fgf10/Scrib/Plxnb2/Tgfb2/Fzd2/Rgma	8
GO:0072001	renal system development	14/371	302/23174	0.00039745	0.0186486	0.0154791	Sox9/Itga3/Crlf1/Vcan/Fgf10/Dlg1/Kif26b/Fbn1/Wnt2b/Tbx18/Tiparp/Tgfb2/Greb1l/Fmn1	14
GO:0030336	negative regulation of cell migration	13/371	267/23174	0.000400344	0.0186486	0.0154791	Klf4/Cnn2/Ada/Patz1/Igfbp5/Adamts9/Pik3r2/Tpm1/Phldb2/Dusp10/Thbs1/Nbl1/Rhob	13
GO:0034333	adherens junction assembly	7/371	84/23174	0.000400764	0.0186486	0.0154791	Actn1/Sdc4/Cttn/Gpm6b/Phldb2/S100a10/Fmn1	7
GO:0008154	actin polymerization or depolymerization	11/371	200/23174	0.00040122	0.0186486	0.0154791	Cobl/Prkcd/Dlg1/Bin1/Tmod1/Cttn/Pik3r2/Tpm1/Plekhg2/Mical2/Fmn1	11
GO:0007346	regulation of mitotic cell cycle	19/371	492/23174	0.000405601	0.0186486	0.0154791	Ccnd2/Klf4/Igf1r/Zwint/Tom1l1/Lgmn/Fgf10/Scrib/Dlg1/Fhl1/Parp3/Anxa1/Jade1/Nabp1/Chmp5/Map9/Slf2/Gadd45a/Cdkn2b	19
GO:0061572	actin filament bundle organization	10/371	169/23174	0.000411938	0.0186486	0.0154791	Aif1l/Actn1/Sdc4/Pik3r2/Tpm1/Phldb2/Sh3pxd2b/S100a10/Rhob/Cd47	10
GO:0060560	developmental growth involved in morphogenesis	13/371	268/23174	0.0004148	0.0186486	0.0154791	Sox9/Ptprs/Cobl/Fgf10/Impact/Kif26b/Ngf/Sema4b/Cttn/Fmn1/Flrt3/Slit3/Rgma	13
GO:0010035	response to inorganic substance	19/371	493/23174	0.000415804	0.0186486	0.0154791	Axl/Fosb/Crip1/Krt10/Lgmn/Fos/Mapk8/Prkcd/Tfrc/Cryaa/Impact/Anxa1/P2rx4/Bcar1/Ncam1/Thbs1/Slc25a24/Rhob/Syt11	19
GO:0007160	cell-matrix adhesion	11/371	203/23174	0.00045493	0.0201863	0.0167555	Actn1/Sdc4/Vcam1/Adamts9/Cttn/Gpm6b/Tdgf1/Phldb2/Thbs1/S100a10/Fmn1	11
GO:0030041	actin filament polymerization	10/371	172/23174	0.000473223	0.0205995	0.0170984	Cobl/Prkcd/Dlg1/Bin1/Tmod1/Cttn/Pik3r2/Tpm1/Plekhg2/Fmn1	10
GO:1904018	positive regulation of vasculature development	11/371	204/23174	0.000474119	0.0205995	0.0170984	Klf4/Anxa1/F3/Cth/Anxa3/Ets1/Vash2/Thbs1/Lgals3/Rhob/Adam12	11
GO:1902903	regulation of supramolecular fiber organization	15/371	345/23174	0.000489238	0.0210218	0.017449	Sdc4/Mapk8/Prkcd/Dlg1/Bin1/Tmod1/Cttn/Pik3r2/Tpm1/Phldb2/Plekhg2/Sh3pxd2b/S100a10/Fmn1/Cd47	15
GO:0030198	extracellular matrix organization	13/371	273/23174	0.000493919	0.0210218	0.017449	Sox9/Pxdn/Creb3l1/Col11a1/Adamts9/Gpm6b/Crispld2/Ets1/Phldb2/Tgfb2/Sh3pxd2b/Flrt2/Lgals3	13
GO:0043534	blood vessel endothelial cell migration	8/371	114/23174	0.000504291	0.0212464	0.0176354	Klf4/Epha2/Anxa1/P2rx4/Pik3r2/Ets1/Tdgf1/Thbs1	8
GO:0044344	cellular response to fibroblast growth factor stimulus	7/371	88/23174	0.000531931	0.0219672	0.0182337	Fgf10/Fam20c/Creb3l1/Tdgf1/Thbs1/Flrt2/Flrt3	7
GO:1903035	negative regulation of response to wounding	7/371	88/23174	0.000531931	0.0219672	0.0182337	Ptprs/Prkcd/Serping1/Phldb2/Dusp10/Thbs1/Rgma	7
GO:0016055	Wnt signaling pathway	17/371	425/23174	0.000546692	0.0223554	0.0185559	Sox9/Itga3/Axl/Klf4/Fgf10/Jade1/Wnt2b/Pitx2/Wls/Dkk3/Tgfb1i1/Adgra2/Tbx18/Tdgf1/Rbms3/Tsku/Fzd2	17
GO:1903708	positive regulation of hemopoiesis	11/371	208/23174	0.000557791	0.0225878	0.0187489	Axl/Ada/Kitl/Fos/Csf1r/Anxa1/Cxcl1/Il34/Ets1/Dusp10/Inhba	11
GO:0051492	regulation of stress fiber assembly	7/371	89/23174	0.000569536	0.0228417	0.0189595	Sdc4/Pik3r2/Tpm1/Phldb2/Sh3pxd2b/S100a10/Cd47	7
GO:0198738	cell-cell signaling by wnt	17/371	427/23174	0.000576189	0.0228884	0.0189983	Sox9/Itga3/Axl/Klf4/Fgf10/Jade1/Wnt2b/Pitx2/Wls/Dkk3/Tgfb1i1/Adgra2/Tbx18/Tdgf1/Rbms3/Tsku/Fzd2	17
GO:0010810	regulation of cell-substrate adhesion	11/371	210/23174	0.000604043	0.0233094	0.0193478	Itga3/Sdc4/Lims2/Gpm6b/Bcar1/Tdgf1/Phldb2/Thbs1/S100a10/Fmn1/Dock5	11
GO:0043535	regulation of blood vessel endothelial cell migration	7/371	90/23174	0.000609223	0.0233094	0.0193478	Klf4/Epha2/Anxa1/P2rx4/Pik3r2/Ets1/Thbs1	7
GO:0071774	response to fibroblast growth factor	7/371	90/23174	0.000609223	0.0233094	0.0193478	Fgf10/Fam20c/Creb3l1/Tdgf1/Thbs1/Flrt2/Flrt3	7
GO:0071732	cellular response to nitric oxide	3/371	11/23174	0.000610407	0.0233094	0.0193478	Mapk8/Bcar1/Thbs1	3
GO:1903034	regulation of response to wounding	10/371	178/23174	0.000618614	0.0233094	0.0193478	Klf4/Igf1r/Ptprs/Prkcd/Serping1/Anxa1/Phldb2/Dusp10/Thbs1/Rgma	10
GO:0048562	embryonic organ morphogenesis	14/371	316/23174	0.00062212	0.0233094	0.0193478	Sox9/Naglu/Epha2/Fgf10/Scrib/Dlg1/Cryaa/Col11a1/Pitx2/Tbx18/Chst11/Tgfb2/Fzd2/Zic3	14
GO:2000146	negative regulation of cell motility	13/371	280/23174	0.000625905	0.0233094	0.0193478	Klf4/Cnn2/Ada/Patz1/Igfbp5/Adamts9/Pik3r2/Tpm1/Phldb2/Dusp10/Thbs1/Nbl1/Rhob	13
GO:0001822	kidney development	13/371	281/23174	0.000646991	0.0238116	0.0197647	Sox9/Itga3/Crlf1/Vcan/Fgf10/Dlg1/Kif26b/Fbn1/Wnt2b/Tiparp/Tgfb2/Greb1l/Fmn1	13
GO:0048678	response to axon injury	6/371	66/23174	0.00065423	0.0238116	0.0197647	Klf4/Igf1r/Ptprs/P2rx4/Flrt3/Rgma	6
GO:0007178	transmembrane receptor protein serine/threonine kinase signaling pathway	15/371	355/23174	0.000656518	0.0238116	0.0197647	Itga3/Mtmr4/Fos/Fgf10/Fbn1/Tgfb1i1/Tdgf1/Chst11/Akap2/Tgfb2/Thbs1/Nbl1/Inhba/Rgma/Cdkn2b	15
GO:0022407	regulation of cell-cell adhesion	16/371	394/23174	0.000672357	0.0241759	0.020067	Klf4/Adam19/Sdc4/Ada/Prkcd/Dlg1/Tfrc/Anxa1/Kif26b/Vcam1/Tenm3/Ets1/Tbx18/Dusp10/Lgals3/Cd47	16
GO:0008360	regulation of cell shape	9/371	149/23174	0.0006849	0.0244164	0.0202666	Coch/Dlg1/Csf1r/Anxa1/Plxnb2/Rhou/Sh3kbp1/Prag1/Rhob	9
GO:0034614	cellular response to reactive oxygen species	9/371	150/23174	0.000718558	0.0253992	0.0210824	Axl/Fos/Mapk8/Prkcd/Impact/Anxa1/Bcar1/Thbs1/Rhob	9
GO:0043588	skin development	13/371	287/23174	0.000786501	0.0274344	0.0227717	Sox9/Itga3/Epha2/Krt10/Fgf10/Anxa1/Flnb/Igfbp5/Fosl2/Foxq1/Tgfb2/Kazn/Inhba	13
GO:0009991	response to extracellular stimulus	16/371	400/23174	0.000789291	0.0274344	0.0227717	Axl/Igf1r/Ada/Castor1/Fos/Rnase4/Mapk8/Tfrc/Fstl1/Impact/Usp33/Wnt2b/Vcam1/Slc2a1/P2rx4/Cdkn2b	16
GO:0021670	lateral ventricle development	3/371	12/23174	0.000804242	0.0277231	0.0230113	Dpcd/Tsku/Numbl	3
GO:0010633	negative regulation of epithelial cell migration	6/371	69/23174	0.000829246	0.0280204	0.0232581	Klf4/Patz1/Adamts9/Pik3r2/Dusp10/Thbs1	6
GO:1903670	regulation of sprouting angiogenesis	6/371	69/23174	0.000829246	0.0280204	0.0232581	Klf4/Anxa1/Creb3l1/Adamts9/Pik3r2/Thbs1	6
GO:0045766	positive regulation of angiogenesis	10/371	185/23174	0.00083302	0.0280204	0.0232581	Klf4/Anxa1/F3/Anxa3/Ets1/Vash2/Thbs1/Lgals3/Rhob/Adam12	10
GO:0003338	metanephros morphogenesis	4/371	27/23174	0.000847564	0.0282815	0.0234748	Sox9/Fgf10/Kif26b/Fmn1	4
GO:0071248	cellular response to metal ion	9/371	154/23174	0.000866958	0.0286991	0.0238214	Fosb/Krt10/Lgmn/Fos/Mapk8/Tfrc/P2rx4/Slc25a24/Syt11	9
GO:0034332	adherens junction organization	8/371	124/23174	0.000879008	0.0288688	0.0239623	Actn1/Sdc4/Cttn/Gpm6b/Phldb2/S100a10/Fmn1/Numbl	8
GO:1901214	regulation of neuron death	15/371	368/23174	0.000944824	0.030788	0.0255553	Axl/Nes/Crlf1/Unc5b/Lgmn/Fos/Mapk8/Ppp2r2b/Slc7a11/Ngf/Prkci/Foxq1/Tgfb2/Rras2/En1	15
GO:0060675	ureteric bud morphogenesis	6/371	71/23174	0.000964591	0.0309624	0.0257001	Sox9/Dlg1/Kif26b/Wnt2b/Greb1l/Fmn1	6
GO:0040013	negative regulation of locomotion	14/371	331/23174	0.000974252	0.0309624	0.0257001	Klf4/Cnn2/Ada/Patz1/Igfbp5/Adamts9/Sema4b/Pik3r2/Tpm1/Phldb2/Dusp10/Thbs1/Nbl1/Rhob	14
GO:0010811	positive regulation of cell-substrate adhesion	8/371	126/23174	0.00097557	0.0309624	0.0257001	Itga3/Sdc4/Lims2/Tdgf1/Thbs1/S100a10/Fmn1/Dock5	8
GO:0030833	regulation of actin filament polymerization	9/371	157/23174	0.000993864	0.0309624	0.0257001	Prkcd/Dlg1/Bin1/Tmod1/Cttn/Pik3r2/Tpm1/Plekhg2/Fmn1	9
GO:0045104	intermediate filament cytoskeleton organization	5/371	48/23174	0.000996072	0.0309624	0.0257001	Krt10/Arhgef28/Krt18/Agfg1/Des	5
GO:0045786	negative regulation of cell cycle	17/371	449/23174	0.00100214	0.0309624	0.0257001	Klf4/Zwint/Tom1l1/Fgf10/Scrib/Dlg1/Fhl1/Bin1/Jade1/Nabp1/Ets1/Gadd45a/Tgfb2/Thbs1/Inhba/Rhob/Cdkn2b	17
GO:0048608	reproductive structure development	17/371	449/23174	0.00100214	0.0309624	0.0257001	Sox9/Axl/Igf1r/Ada/Kitl/Patz1/Llgl2/Fgf10/Dlg1/Anxa1/Vcam1/Tiparp/Vash2/Tgfb2/Inhba/Gjb3/Greb1l	17
GO:0048738	cardiac muscle tissue development	12/371	259/23174	0.00102021	0.031289	0.0259711	Fhl2/Jph2/Ly6e/Col11a1/Pitx2/Adamts9/Tpm1/Tbx18/Tdgf1/Gjc1/Tgfb2/Ncam1	12
GO:1902170	cellular response to reactive nitrogen species	3/371	13/23174	0.00103315	0.031383	0.0260492	Mapk8/Bcar1/Thbs1	3
GO:0072171	mesonephric tubule morphogenesis	6/371	72/23174	0.00103832	0.031383	0.0260492	Sox9/Dlg1/Kif26b/Wnt2b/Greb1l/Fmn1	6
GO:0099173	postsynapse organization	10/371	191/23174	0.00106227	0.0315142	0.0261581	Itga3/Igf1r/Ptprs/Actn1/Lgmn/Slc7a11/Cttn/Abhd17c/Chrnb1/Lrfn4	10
GO:0071241	cellular response to inorganic substance	11/371	225/23174	0.00106342	0.0315142	0.0261581	Fosb/Krt10/Lgmn/Fos/Mapk8/Tfrc/P2rx4/Bcar1/Thbs1/Slc25a24/Syt11	11
GO:0060993	kidney morphogenesis	7/371	99/23174	0.00107416	0.0315142	0.0261581	Sox9/Fgf10/Dlg1/Kif26b/Wnt2b/Greb1l/Fmn1	7
GO:2001233	regulation of apoptotic signaling pathway	16/371	412/23174	0.00107579	0.0315142	0.0261581	Unc5b/Fgf10/Mapk8/Prkcd/Creb3l1/Cth/Creb3/Cttn/Tgfb2/Thbs1/Sgms1/Inhba/Meis3/Lgals3/Mllt11/Wdr35	16
GO:1901343	negative regulation of vasculature development	8/371	128/23174	0.00108044	0.0315142	0.0261581	Klf4/Klf5/Epha2/Creb3l1/Adamts9/Pik3r2/Tgfb2/Thbs1	8
GO:0045103	intermediate filament-based process	5/371	49/23174	0.00109489	0.0317138	0.0263238	Krt10/Arhgef28/Krt18/Agfg1/Des	5
GO:0061458	reproductive system development	17/371	453/23174	0.00110311	0.0317314	0.0263384	Sox9/Axl/Igf1r/Ada/Kitl/Patz1/Llgl2/Fgf10/Dlg1/Anxa1/Vcam1/Tiparp/Vash2/Tgfb2/Inhba/Gjb3/Greb1l	17
GO:0051145	smooth muscle cell differentiation	6/371	73/23174	0.00111631	0.0318912	0.0264711	Sox9/Klf5/Fgf10/Pitx2/Cth/Tbx18	6
GO:0007265	Ras protein signal transduction	16/371	414/23174	0.00113121	0.0319992	0.0265607	Itga3/Vav2/Kitl/Arhgef28/Fgf10/Spata13/Tiam2/Ngf/Rab30/Plekhg2/Tgfb2/Rhou/Prag1/Plekhg3/Rhob/Rras2	16
GO:0072175	epithelial tube formation	9/371	160/23174	0.00113543	0.0319992	0.0265607	Sox9/Sdc4/Cobl/Fgf10/Scrib/Plxnb2/Tgfb2/Fzd2/Rgma	9
GO:0010769	regulation of cell morphogenesis involved in differentiation	14/371	338/23174	0.00118875	0.0327122	0.0271525	Ptprs/Sdc2/Lims2/Ngf/Sema4b/Cttn/Bcar1/Plxnb2/S100a10/Dock5/Ust/Numbl/Rgma/Syne1	14
GO:0008543	fibroblast growth factor receptor signaling pathway	6/371	74/23174	0.0011987	0.0327122	0.0271525	Fgf10/Fam20c/Creb3l1/Thbs1/Flrt2/Flrt3	6
GO:0010596	negative regulation of endothelial cell migration	5/371	50/23174	0.00120079	0.0327122	0.0271525	Klf4/Patz1/Adamts9/Pik3r2/Thbs1	5
GO:0010761	fibroblast migration	5/371	50/23174	0.00120079	0.0327122	0.0271525	Sdc4/Akap12/Thbs1/Tns1/Syne2	5
GO:0071675	regulation of mononuclear cell migration	5/371	50/23174	0.00120079	0.0327122	0.0271525	Lgmn/Creb3/Thbs1/Nbl1/Lgals3	5
GO:0110020	regulation of actomyosin structure organization	7/371	101/23174	0.00120779	0.0327122	0.0271525	Sdc4/Pik3r2/Tpm1/Phldb2/Sh3pxd2b/S100a10/Cd47	7
GO:0043523	regulation of neuron apoptotic process	12/371	265/23174	0.00124096	0.0328056	0.0272301	Axl/Nes/Crlf1/Unc5b/Lgmn/Mapk8/Ppp2r2b/Ngf/Prkci/Foxq1/Tgfb2/En1	12
GO:0007266	Rho protein signal transduction	10/371	195/23174	0.00124201	0.0328056	0.0272301	Itga3/Vav2/Arhgef28/Spata13/Tiam2/Plekhg2/Rhou/Prag1/Plekhg3/Rhob	10
GO:1902905	positive regulation of supramolecular fiber organization	10/371	195/23174	0.00124201	0.0328056	0.0272301	Sdc4/Mapk8/Dlg1/Bin1/Cttn/Tpm1/Sh3pxd2b/S100a10/Fmn1/Cd47	10
GO:0030031	cell projection assembly	18/371	499/23174	0.0012427	0.0328056	0.0272301	Aif1l/Klf5/Epha2/Ift43/Vav2/Cobl/Dnaaf2/Prkcd/Spata13/Rsph9/Cttn/Rhou/S1pr2/Cep164/Syne2/Rab3ip/Wdr35/Syne1	18
GO:0070306	lens fiber cell differentiation	4/371	30/23174	0.00127443	0.0331429	0.02751	Epha2/Cryaa/Tmod1/Tdrd7	4
GO:0051897	positive regulation of protein kinase B signaling	7/371	102/23174	0.00127931	0.0331429	0.02751	Axl/Igf1r/Igfbp5/F3/P2rx4/Thbs1/Meis3	7
GO:1905477	positive regulation of protein localization to membrane	7/371	102/23174	0.00127931	0.0331429	0.02751	Itga3/Epha2/Dlg1/Acsl3/Prkci/Stx3/Lgals3	7
GO:0003334	keratinocyte development	3/371	14/23174	0.00129938	0.0334549	0.027769	Krt10/Flnb/Fosl2	3
GO:0060428	lung epithelium development	5/371	51/23174	0.00131408	0.0334993	0.0278058	Sox9/Rcn3/Fgf10/Fndc3b/Insc	5
GO:0009855	determination of bilateral symmetry	8/371	132/23174	0.00131716	0.0334993	0.0278058	Fgf10/Mapk8/Pitx2/Disp1/Tdgf1/Dpcd/Nbl1/Zic3	8
GO:0017015	regulation of transforming growth factor beta receptor signaling pathway	7/371	103/23174	0.0013541	0.0342301	0.0284124	Itga3/Fbn1/Tgfb1i1/Tdgf1/Chst11/Thbs1/Cdkn2b	7
GO:0009799	specification of symmetry	8/371	133/23174	0.00138234	0.0345613	0.0286873	Fgf10/Mapk8/Pitx2/Disp1/Tdgf1/Dpcd/Nbl1/Zic3	8
GO:0030900	forebrain development	15/371	383/23174	0.0014041	0.0345613	0.0286873	Axl/Ptprs/Fgf10/Atat1/Csf1r/Slc7a11/Wnt2b/Pitx2/Mfsd2a/Ncam1/Dpcd/Inhba/Tsku/Numbl/Syne2	15
GO:0010038	response to metal ion	12/371	269/23174	0.00140904	0.0345613	0.0286873	Fosb/Crip1/Krt10/Lgmn/Fos/Mapk8/Tfrc/P2rx4/Ncam1/Thbs1/Slc25a24/Syt11	12
GO:0030038	contractile actin filament bundle assembly	7/371	104/23174	0.00143227	0.0345613	0.0286873	Sdc4/Pik3r2/Tpm1/Phldb2/Sh3pxd2b/S100a10/Cd47	7
GO:0032231	regulation of actin filament bundle assembly	7/371	104/23174	0.00143227	0.0345613	0.0286873	Sdc4/Pik3r2/Tpm1/Phldb2/Sh3pxd2b/S100a10/Cd47	7
GO:0043149	stress fiber assembly	7/371	104/23174	0.00143227	0.0345613	0.0286873	Sdc4/Pik3r2/Tpm1/Phldb2/Sh3pxd2b/S100a10/Cd47	7
GO:0050673	epithelial cell proliferation	16/371	424/23174	0.00144594	0.0345613	0.0286873	Ccnd2/Sox9/Epha2/Cyba/Fgf10/Dlg1/Lims2/Igfbp5/F3/Tbx18/Vash2/Tgfb2/Dusp10/Thbs1/Pex2/Cdkn2b	16
GO:0002698	negative regulation of immune effector process	8/371	134/23174	0.00145006	0.0345613	0.0286873	Serping1/Parp3/Anxa1/Tgfb2/Dusp10/Serpinb9/Lgals3/Cd47	8
GO:0055123	digestive system development	8/371	134/23174	0.00145006	0.0345613	0.0286873	Klf5/Igf1r/Ada/Cobl/Fgf10/Pitx2/Wls/Zic3	8
GO:1904375	regulation of protein localization to cell periphery	8/371	134/23174	0.00145006	0.0345613	0.0286873	Itga3/Epha2/Dlg1/Pik3r2/Acsl3/Prkci/Stx3/Lgals3	8
GO:0071277	cellular response to calcium ion	6/371	77/23174	0.001474	0.0349321	0.0289951	Fosb/Krt10/Lgmn/Fos/Slc25a24/Syt11	6
GO:0006470	protein dephosphorylation	11/371	235/23174	0.00150661	0.0354277	0.0294065	Ptprs/Mtmr4/Dusp14/Nuak1/Vcan/Prkcd/Ppp2r2b/Dusp5/Dusp10/Dusp28/Ppp1r2	11
GO:1903844	regulation of cellular response to transforming growth factor beta stimulus	7/371	105/23174	0.00151391	0.0354277	0.0294065	Itga3/Fbn1/Tgfb1i1/Tdgf1/Chst11/Thbs1/Cdkn2b	7
GO:0035023	regulation of Rho protein signal transduction	8/371	135/23174	0.00152039	0.0354277	0.0294065	Itga3/Vav2/Arhgef28/Spata13/Tiam2/Plekhg2/Prag1/Plekhg3	8
GO:0000302	response to reactive oxygen species	10/371	201/23174	0.00155744	0.03589	0.0297902	Axl/Fos/Mapk8/Prkcd/Cryaa/Impact/Anxa1/Bcar1/Thbs1/Rhob	10
GO:0002685	regulation of leukocyte migration	10/371	201/23174	0.00155744	0.03589	0.0297902	Ada/Kitl/Lgmn/Anxa1/Il1r1/Creb3/P2rx4/Thbs1/Nbl1/Lgals3	10
GO:0032717	negative regulation of interleukin-8 production	3/371	15/23174	0.00160504	0.0361871	0.0300368	Klf4/Anxa1/Otud7b	3
GO:0070307	lens fiber cell development	3/371	15/23174	0.00160504	0.0361871	0.0300368	Epha2/Cryaa/Tmod1	3
GO:0071731	response to nitric oxide	3/371	15/23174	0.00160504	0.0361871	0.0300368	Mapk8/Bcar1/Thbs1	3
GO:2001241	positive regulation of extrinsic apoptotic signaling pathway in absence of ligand	3/371	15/23174	0.00160504	0.0361871	0.0300368	Unc5b/Tgfb2/Inhba	3
GO:0048668	collateral sprouting	4/371	32/23174	0.00163074	0.0365688	0.0303537	Ptprs/Cobl/Ngf/Rgma	4
GO:0038034	signal transduction in absence of ligand	6/371	79/23174	0.00168263	0.0373312	0.0309864	Kitl/Unc5b/Fgf10/Ngf/Tgfb2/Inhba	6
GO:0097192	extrinsic apoptotic signaling pathway in absence of ligand	6/371	79/23174	0.00168263	0.0373312	0.0309864	Kitl/Unc5b/Fgf10/Ngf/Tgfb2/Inhba	6
GO:0051496	positive regulation of stress fiber assembly	5/371	54/23174	0.00170136	0.0375469	0.0311655	Sdc4/Tpm1/Sh3pxd2b/S100a10/Cd47	5
GO:0003012	muscle system process	15/371	391/23174	0.00171753	0.0377042	0.0312961	Klf4/Cyba/Ada/Anxa6/Dlg1/Bin1/Igfbp5/Tmod1/Tpm2/P2rx4/Calca/Cttn/Tpm1/Chrnb1/Dock5	15
GO:0003007	heart morphogenesis	12/371	276/23174	0.00174832	0.0379956	0.031538	Sox9/Fhl2/Ly6e/Col11a1/Pitx2/Tpm1/Tgfb2/Thbs1/Flrt2/Fzd2/Slit3/Zic3	12
GO:0030316	osteoclast differentiation	7/371	108/23174	0.00178076	0.0379956	0.031538	Epha2/Fos/Tfrc/Csf1r/Fam20c/Fbn1/Sh3pxd2a	7
GO:0072078	nephron tubule morphogenesis	6/371	80/23174	0.00179499	0.0379956	0.031538	Sox9/Dlg1/Kif26b/Wnt2b/Greb1l/Fmn1	6
GO:0000082	G1/S transition of mitotic cell cycle	9/371	171/23174	0.00180019	0.0379956	0.031538	Ccnd2/Klf4/Fgf10/Fhl1/Anxa1/Jade1/Rhou/Inhba/Cdkn2b	9
GO:0060070	canonical Wnt signaling pathway	12/371	277/23174	0.00180186	0.0379956	0.031538	Sox9/Klf4/Fgf10/Jade1/Wnt2b/Wls/Dkk3/Adgra2/Tbx18/Tdgf1/Rbms3/Fzd2	12
GO:0072659	protein localization to plasma membrane	12/371	277/23174	0.00180186	0.0379956	0.031538	Itga3/Epha2/Pacs2/Scrib/Dlg1/Krt18/Pik3r2/Acsl3/Prkci/Stx3/S100a10/Lgals3	12
GO:0021591	ventricular system development	4/371	33/23174	0.00183249	0.0379956	0.031538	Slc7a11/Dpcd/Tsku/Numbl	4
GO:0048679	regulation of axon regeneration	4/371	33/23174	0.00183249	0.0379956	0.031538	Klf4/Igf1r/Ptprs/Rgma	4
GO:0060487	lung epithelial cell differentiation	4/371	33/23174	0.00183249	0.0379956	0.031538	Sox9/Fgf10/Fndc3b/Insc	4
GO:1901890	positive regulation of cell junction assembly	4/371	33/23174	0.00183249	0.0379956	0.031538	Epha2/Sdc4/S100a10/Fmn1	4
GO:0002042	cell migration involved in sprouting angiogenesis	5/371	55/23174	0.0018473	0.0379956	0.031538	Klf4/Anxa1/Pik3r2/Tdgf1/Thbs1	5
GO:0002548	monocyte chemotaxis	5/371	55/23174	0.0018473	0.0379956	0.031538	Lgmn/Anxa1/Creb3/Nbl1/Lgals3	5
GO:0042692	muscle cell differentiation	15/371	394/23174	0.00184922	0.0379956	0.031538	Sox9/Klf5/Fhl2/Fgf10/Bin1/Igfbp5/Csrp1/Pitx2/Cth/Tmod1/Uchl1/Tbx18/Tdgf1/Chrnb1/Syne1	15
GO:0001843	neural tube closure	7/371	109/23174	0.00187737	0.0383849	0.0318611	Sdc4/Cobl/Scrib/Plxnb2/Tgfb2/Fzd2/Rgma	7
GO:0097529	myeloid leukocyte migration	10/371	207/23174	0.00193499	0.03937	0.0326788	Lgmn/Anxa1/Il1r1/Creb3/Cxcl1/P2rx4/Thbs1/Nbl1/Lgals3/Cd47	10
GO:0090051	negative regulation of cell migration involved in sprouting angiogenesis	3/371	16/23174	0.00195212	0.0395257	0.032808	Klf4/Pik3r2/Thbs1	3
GO:0045926	negative regulation of growth	12/371	280/23174	0.0019706	0.0396824	0.0329381	Ptprs/Lgmn/Fhl1/Igfbp5/Cth/Sema4b/Rrad/Tgfb2/Dusp10/Inhba/Slit3/Rgma	12
GO:0050678	regulation of epithelial cell proliferation	14/371	357/23174	0.00197889	0.0396824	0.0329381	Ccnd2/Sox9/Cyba/Fgf10/Dlg1/Lims2/F3/Tbx18/Vash2/Tgfb2/Dusp10/Thbs1/Pex2/Cdkn2b	14
GO:0050680	negative regulation of epithelial cell proliferation	8/371	141/23174	0.00200111	0.0398141	0.0330474	Sox9/Dlg1/Lims2/Tgfb2/Dusp10/Thbs1/Pex2/Cdkn2b	8
GO:0048839	inner ear development	10/371	208/23174	0.00200455	0.0398141	0.0330474	Ccm2/Sox9/Naglu/Sdc4/Fgf10/Scrib/Col11a1/Tbx18/Tgfb2/Fzd2	10
GO:0008064	regulation of actin polymerization or depolymerization	9/371	174/23174	0.00202715	0.0399735	0.0331797	Prkcd/Dlg1/Bin1/Tmod1/Cttn/Pik3r2/Tpm1/Plekhg2/Fmn1	9
GO:0072088	nephron epithelium morphogenesis	6/371	82/23174	0.00203669	0.0399735	0.0331797	Sox9/Dlg1/Kif26b/Wnt2b/Greb1l/Fmn1	6
GO:0031069	hair follicle morphogenesis	4/371	34/23174	0.00205091	0.0399735	0.0331797	Fgf10/Igfbp5/Foxq1/Tgfb2	4
GO:0060479	lung cell differentiation	4/371	34/23174	0.00205091	0.0399735	0.0331797	Sox9/Fgf10/Fndc3b/Insc	4
GO:0090288	negative regulation of cellular response to growth factor stimulus	8/371	142/23174	0.00209171	0.0405792	0.0336824	Fbn1/Creb3l1/Tgfb1i1/Adgra2/Tdgf1/Chst11/Thbs1/Nbl1	8
GO:0035148	tube formation	9/371	175/23174	0.00210767	0.0406996	0.0337824	Sox9/Sdc4/Cobl/Fgf10/Scrib/Plxnb2/Tgfb2/Fzd2/Rgma	9
GO:0072028	nephron morphogenesis	6/371	83/23174	0.00216637	0.0408868	0.0339378	Sox9/Dlg1/Kif26b/Wnt2b/Greb1l/Fmn1	6
GO:1901888	regulation of cell junction assembly	6/371	83/23174	0.00216637	0.0408868	0.0339378	Epha2/Sdc4/Gpm6b/Phldb2/S100a10/Fmn1	6
GO:0003170	heart valve development	5/371	57/23174	0.00216638	0.0408868	0.0339378	Sox9/Pitx2/Adamts9/Tgfb2/Slit3	5
GO:0051893	regulation of focal adhesion assembly	5/371	57/23174	0.00216638	0.0408868	0.0339378	Sdc4/Gpm6b/Phldb2/S100a10/Fmn1	5
GO:0090109	regulation of cell-substrate junction assembly	5/371	57/23174	0.00216638	0.0408868	0.0339378	Sdc4/Gpm6b/Phldb2/S100a10/Fmn1	5
GO:0072073	kidney epithelium development	8/371	143/23174	0.00218551	0.0409944	0.0340271	Sox9/Crlf1/Vcan/Dlg1/Kif26b/Wnt2b/Greb1l/Fmn1	8
GO:0016525	negative regulation of angiogenesis	7/371	112/23174	0.00219174	0.0409944	0.0340271	Klf4/Epha2/Creb3l1/Adamts9/Pik3r2/Tgfb2/Thbs1	7
GO:0032271	regulation of protein polymerization	10/371	211/23174	0.0022254	0.0414381	0.0343954	Mapk8/Prkcd/Dlg1/Bin1/Tmod1/Cttn/Pik3r2/Tpm1/Plekhg2/Fmn1	10
GO:0030832	regulation of actin filament length	9/371	177/23174	0.00227637	0.0421988	0.0350268	Prkcd/Dlg1/Bin1/Tmod1/Cttn/Pik3r2/Tpm1/Plekhg2/Fmn1	9
GO:0001952	regulation of cell-matrix adhesion	7/371	113/23174	0.00230508	0.0423547	0.0351561	Sdc4/Gpm6b/Tdgf1/Phldb2/Thbs1/S100a10/Fmn1	7
GO:1904019	epithelial cell apoptotic process	7/371	113/23174	0.00230508	0.0423547	0.0351561	Igf1r/Mapk8/Krt18/Ngf/Prkci/Thbs1/Cd248	7
GO:0120031	plasma membrane bounded cell projection assembly	17/371	486/23174	0.00231706	0.042388	0.0351838	Aif1l/Klf5/Epha2/Ift43/Vav2/Cobl/Dnaaf2/Prkcd/Spata13/Rsph9/Cttn/S1pr2/Cep164/Syne2/Rab3ip/Wdr35/Syne1	17
GO:0035729	cellular response to hepatocyte growth factor stimulus	3/371	17/23174	0.00234249	0.0424587	0.0352425	Lgmn/Bcar1/Tdgf1	3
GO:0070997	neuron death	15/371	404/23174	0.0023506	0.0424587	0.0352425	Axl/Nes/Crlf1/Unc5b/Lgmn/Fos/Mapk8/Ppp2r2b/Slc7a11/Ngf/Prkci/Foxq1/Tgfb2/Rras2/En1	15
GO:0043254	regulation of protein complex assembly	16/371	445/23174	0.00235147	0.0424587	0.0352425	Mapk8/Prkcd/Dlg1/Bin1/Impact/Atat1/Tmod1/Cttn/Pik3r2/Tpm1/Slf2/Plekhg2/Ncam1/Xaf1/Fmn1/Fnip2	16
GO:0031099	regeneration	8/371	145/23174	0.002383	0.0428426	0.0355611	Klf4/Klf5/Igf1r/Ptprs/Anxa1/Dusp10/Lifr/Rgma	8
GO:2000045	regulation of G1/S transition of mitotic cell cycle	7/371	114/23174	0.00242289	0.0433729	0.0360013	Ccnd2/Klf4/Fgf10/Fhl1/Anxa1/Jade1/Cdkn2b	7
GO:0043524	negative regulation of neuron apoptotic process	9/371	179/23174	0.00245563	0.0435472	0.036146	Axl/Nes/Crlf1/Unc5b/Lgmn/Ngf/Prkci/Foxq1/En1	9
GO:0050808	synapse organization	16/371	447/23174	0.00245811	0.0435472	0.036146	Itga3/Adgre5/Igf1r/Ptprs/Actn1/Lgmn/Slc7a11/Cttn/Plxnb2/Abhd17c/Sdk1/Chrnb1/Lrfn4/Flrt2/Flrt3/Tuba1a	16
GO:0045636	positive regulation of melanocyte differentiation	2/371	5/23174	0.00247574	0.0435472	0.036146	Kitl/Adamts9	2
GO:0006936	muscle contraction	12/371	288/23174	0.00248483	0.0435472	0.036146	Ada/Anxa6/Dlg1/Bin1/Tmod1/Tpm2/P2rx4/Calca/Cttn/Tpm1/Chrnb1/Dock5	12
GO:0072593	reactive oxygen species metabolic process	12/371	288/23174	0.00248483	0.0435472	0.036146	Klf4/Cyba/Pxdn/Prkcd/Cxcl1/P2rx4/Gadd45a/Thbs1/Sh3pxd2b/Sh3pxd2a/Cd47/Wdr35	12
GO:0008347	glial cell migration	5/371	59/23174	0.00252384	0.0440458	0.0365599	Vcan/Scrib/P2rx4/Tgfb2/Syne2	5
GO:0051294	establishment of spindle orientation	4/371	36/23174	0.00254042	0.0441504	0.0366467	Llgl1/Llgl2/Fgf10/Insc	4
GO:0061333	renal tubule morphogenesis	6/371	86/23174	0.00259294	0.0445286	0.0369606	Sox9/Dlg1/Kif26b/Wnt2b/Greb1l/Fmn1	6
GO:0003206	cardiac chamber morphogenesis	8/371	147/23174	0.00259421	0.0445286	0.0369606	Fhl2/Ly6e/Col11a1/Pitx2/Tpm1/Tgfb2/Fzd2/Slit3	8
GO:0003231	cardiac ventricle development	8/371	147/23174	0.00259421	0.0445286	0.0369606	Ly6e/Col11a1/Pitx2/Tpm1/Tgfb2/Greb1l/Fzd2/Slit3	8
GO:0070661	leukocyte proliferation	13/371	329/23174	0.00265036	0.0453059	0.0376058	Sdc4/Ada/Kitl/Fgf10/Prkcd/Dlg1/Tfrc/Csf1r/Anxa1/Vcam1/Il34/Irs2/Lgals3	13
GO:0014020	primary neural tube formation	7/371	116/23174	0.00267237	0.0453109	0.0376099	Sdc4/Cobl/Scrib/Plxnb2/Tgfb2/Fzd2/Rgma	7
GO:2000181	negative regulation of blood vessel morphogenesis	7/371	116/23174	0.00267237	0.0453109	0.0376099	Klf4/Epha2/Creb3l1/Adamts9/Pik3r2/Tgfb2/Thbs1	7
GO:0072077	renal vesicle morphogenesis	3/371	18/23174	0.00277787	0.0469089	0.0389363	Sox9/Kif26b/Fmn1	3
GO:0002053	positive regulation of mesenchymal cell proliferation	4/371	37/23174	0.00281286	0.0470037	0.0390151	Sox9/Tbx18/Irs2/Syne1	4
GO:0070570	regulation of neuron projection regeneration	4/371	37/23174	0.00281286	0.0470037	0.0390151	Klf4/Igf1r/Ptprs/Rgma	4
GO:0051495	positive regulation of cytoskeleton organization	10/371	218/23174	0.00281729	0.0470037	0.0390151	Sdc4/Mapk8/Dlg1/Bin1/Cttn/Tpm1/Sh3pxd2b/S100a10/Fmn1/Cd47	10
GO:0001764	neuron migration	9/371	183/23174	0.00284772	0.0473104	0.0392696	Itga3/Axl/Mapk8/Il1r1/Pitx2/Acap3/Plxnb2/Pex2/Flrt2	9
GO:0051402	neuron apoptotic process	12/371	293/23174	0.00285836	0.0473104	0.0392696	Axl/Nes/Crlf1/Unc5b/Lgmn/Mapk8/Ppp2r2b/Ngf/Prkci/Foxq1/Tgfb2/En1	12
GO:0044843	cell cycle G1/S phase transition	9/371	185/23174	0.00306149	0.0499811	0.0414864	Ccnd2/Klf4/Fgf10/Fhl1/Anxa1/Jade1/Rhou/Inhba/Cdkn2b	9
GO:0001656	metanephros development	6/371	89/23174	0.00307963	0.0499811	0.0414864	Sox9/Fgf10/Kif26b/Fbn1/Greb1l/Fmn1	6
GO:0031016	pancreas development	6/371	89/23174	0.00307963	0.0499811	0.0414864	Sox9/Igf1r/Fgf10/Anxa1/Wls/Zic3	6
GO:0060415	muscle tissue morphogenesis	6/371	89/23174	0.00307963	0.0499811	0.0414864	Ly6e/Col11a1/Pitx2/Tpm1/Tgfb2/Fzd2	6
GO:0070301	cellular response to hydrogen peroxide	6/371	89/23174	0.00307963	0.0499811	0.0414864	Axl/Mapk8/Prkcd/Impact/Anxa1/Rhob	6

## Sheet: Cluster3_GO
ID	Description	GeneRatio	BgRatio	pvalue	p.adjust	qvalue	GeneList	GeneNumber
GO:0016055	Wnt signaling pathway	18/297	425/23174	1.07133e-05	0.0112038	0.00984214	Wnt3/Etv2/Stk4/Fzd6/Csnk1e/Cfc1/Tyro3/Cdk14/Caprin2/Sfrp1/Dixdc1/Amotl2/Tmem131l/Cyld/Egr1/Dact2/Amer1/Tle5	18
GO:0198738	cell-cell signaling by wnt	18/297	427/23174	1.14133e-05	0.0112038	0.00984214	Wnt3/Etv2/Stk4/Fzd6/Csnk1e/Cfc1/Tyro3/Cdk14/Caprin2/Sfrp1/Dixdc1/Amotl2/Tmem131l/Cyld/Egr1/Dact2/Amer1/Tle5	18
GO:0007369	gastrulation	11/297	169/23174	1.22478e-05	0.0112038	0.00984214	Wnt3/Gata6/Etv2/Bmp7/Kdm6b/Frs2/Cfc1/Sfrp1/Nodal/Amot/Nat8f1	11
GO:1900744	regulation of p38MAPK cascade	6/297	41/23174	1.29903e-05	0.0112038	0.00984214	Map3k4/Gadd45b/Vegfa/Dusp1/Cyld/Ezr	6
GO:0060070	canonical Wnt signaling pathway	14/297	277/23174	1.50467e-05	0.0112038	0.00984214	Wnt3/Stk4/Fzd6/Csnk1e/Cfc1/Cdk14/Caprin2/Sfrp1/Dixdc1/Tmem131l/Cyld/Egr1/Amer1/Tle5	14
GO:0030111	regulation of Wnt signaling pathway	14/297	289/23174	2.40993e-05	0.0143369	0.0125945	Wnt3/Stk4/Fzd6/Csnk1e/Cdk14/Caprin2/Sfrp1/Dixdc1/Tmem131l/Cyld/Egr1/Dact2/Amer1/Tle5	14
GO:0040013	negative regulation of locomotion	15/297	331/23174	2.69564e-05	0.0143369	0.0125945	Wnt3/Sema6a/Trim11/Mctp1/Dusp1/Fas/Frmd5/Angpt4/Trp53inp1/Nr2f2/Sfrp1/Nodal/Abhd2/Gpr173/Arrdc3	15
GO:0038066	p38MAPK cascade	6/297	48/23174	3.28849e-05	0.0153038	0.0134439	Map3k4/Gadd45b/Vegfa/Dusp1/Cyld/Ezr	6
GO:0045446	endothelial cell differentiation	8/297	106/23174	6.73975e-05	0.0249577	0.0219245	Col18a1/Etv2/Prox1/Kdm6b/Vegfa/Nr2f2/Cxcr4/Ezr	8
GO:1903753	negative regulation of p38MAPK cascade	3/297	7/23174	7.02095e-05	0.0249577	0.0219245	Dusp1/Cyld/Ezr	3
GO:0001933	negative regulation of protein phosphorylation	16/297	407/23174	8.00422e-05	0.0249577	0.0219245	Bmp7/Psen2/Gadd45b/Sema6a/Irak3/Dusp1/Ephb2/P2rx7/Nr2f2/Sfrp1/Twist1/Cyld/Cd109/Ezr/Pkn1/Prnp	16
GO:0042326	negative regulation of phosphorylation	17/297	451/23174	8.04438e-05	0.0249577	0.0219245	Bmp7/Psen2/Gadd45b/Sema6a/Irak3/Dusp1/Ephb2/P2rx7/Nr2f2/Sfrp1/Twist1/Cyld/Cd109/Atxn1/Ezr/Pkn1/Prnp	17
GO:0051056	regulation of small GTPase mediated signal transduction	12/297	259/23174	0.000139278	0.0306851	0.0269558	Kctd10/Arhgef18/Ephb2/Iqsec1/Sos2/Fgd3/Rap1gap/Amot/P2ry10b/Arhgap24/Obscn/Syngap1	12
GO:0060828	regulation of canonical Wnt signaling pathway	11/297	221/23174	0.00014114	0.0306851	0.0269558	Stk4/Fzd6/Csnk1e/Cdk14/Caprin2/Sfrp1/Tmem131l/Cyld/Egr1/Amer1/Tle5	11
GO:0030178	negative regulation of Wnt signaling pathway	9/297	150/23174	0.000141657	0.0306851	0.0269558	Stk4/Fzd6/Csnk1e/Sfrp1/Tmem131l/Cyld/Egr1/Amer1/Tle5	9
GO:1905475	regulation of protein localization to membrane	10/297	186/23174	0.000151199	0.0306851	0.0269558	Cacnb3/Tmbim1/Myo5b/Ephb2/Gpc1/Picalm/Ezr/Gpc6/Efcab7/Prnp	10
GO:0003158	endothelium development	8/297	119/23174	0.000151882	0.0306851	0.0269558	Col18a1/Etv2/Prox1/Kdm6b/Vegfa/Nr2f2/Cxcr4/Ezr	8
GO:0090090	negative regulation of canonical Wnt signaling pathway	8/297	119/23174	0.000151882	0.0306851	0.0269558	Stk4/Fzd6/Sfrp1/Tmem131l/Cyld/Egr1/Amer1/Tle5	8
GO:0051250	negative regulation of lymphocyte activation	9/297	152/23174	0.000156599	0.0306851	0.0269558	Prdx2/Fas/Tyro3/Pag1/Sfrp1/Tmem131l/Cyld/Pkn1/Prnp	9
GO:0032535	regulation of cellular component size	15/297	397/23174	0.000204938	0.0376009	0.0330311	Wnt3/Slc12a7/Rac3/Sema6a/Vegfa/Myo5b/Epha7/Gba2/P2rx7/Add2/Inf2/Baiap2l1/Picalm/Tmsb4x/Ezr	15
GO:0050435	amyloid-beta metabolic process	5/297	43/23174	0.000215954	0.0376009	0.0330311	Psen2/Csnk1e/Picalm/Nat8f1/Prnp	5
GO:0043433	negative regulation of DNA-binding transcription factor activity	9/297	160/23174	0.000230171	0.0376009	0.0330311	Prdx2/Prox1/Irak3/Prmt2/Fzd6/Sik1/Twist1/Cyld/Prnp	9
GO:0051271	negative regulation of cellular component movement	13/297	315/23174	0.000232291	0.0376009	0.0330311	Wnt3/Sema6a/Mctp1/Dusp1/Fas/Frmd5/Angpt4/Trp53inp1/Nr2f2/Sfrp1/Nodal/Abhd2/Gpr173	13
GO:0003279	cardiac septum development	8/297	128/23174	0.000250791	0.0389039	0.0341757	Gata6/Bmp7/Prox1/Frs2/Cfc1/Ccn1/Cxcr4/Dhrs3	8
GO:0050770	regulation of axonogenesis	10/297	201/23174	0.000282933	0.041422	0.0363878	Wnt3/Sema6a/Vegfa/Myo5b/Epha7/Ephb2/Dixdc1/Cacna1a/Picalm/Syngap1	10
GO:0030509	BMP signaling pathway	9/297	165/23174	0.000289275	0.041422	0.0363878	Gata6/Etv2/Bmp7/Cfc1/Ccn1/Sfrp1/Nodal/Egr1/Grem2	9
GO:0050866	negative regulation of cell activation	10/297	203/23174	0.000306178	0.0422185	0.0370875	Prdx2/Fas/Tyro3/Pag1/Pdgfra/Sfrp1/Tmem131l/Cyld/Pkn1/Prnp	10
GO:0060900	embryonic camera-type eye formation	3/297	11/23174	0.000318609	0.0423636	0.0372149	Prox1/Frs2/Twist1	3
GO:1904375	regulation of protein localization to cell periphery	8/297	134/23174	0.000342188	0.0439299	0.0385909	Tmbim1/Myo5b/Ephb2/Picalm/Ezr/Gpc6/Efcab7/Prnp	8
GO:0007409	axonogenesis	16/297	466/23174	0.000369793	0.0451867	0.039695	Wnt3/Bmp7/Sema6a/Vcl/Vegfa/Ablim1/Myo5b/Epha7/Ephb2/Dixdc1/Cacna1a/Fbxo45/Picalm/Cxcr4/Nkx2-9/Syngap1	16
GO:0043409	negative regulation of MAPK cascade	9/297	171/23174	0.000376253	0.0451867	0.039695	Bmp7/Sema6a/Irak3/Dusp1/Ephb2/P2rx7/Sfrp1/Cyld/Ezr	9
GO:0010749	regulation of nitric oxide mediated signal transduction	3/297	12/23174	0.000420789	0.0479108	0.042088	Vegfa/Rln1/Gucy1a2	3
GO:0048596	embryonic camera-type eye morphogenesis	4/297	28/23174	0.000424673	0.0479108	0.042088	Bmp7/Prox1/Frs2/Twist1	4
GO:0071772	response to BMP	9/297	176/23174	0.00046426	0.049384	0.0433821	Gata6/Etv2/Bmp7/Cfc1/Ccn1/Sfrp1/Nodal/Egr1/Grem2	9
GO:0071773	cellular response to BMP stimulus	9/297	176/23174	0.00046426	0.049384	0.0433821	Gata6/Etv2/Bmp7/Cfc1/Ccn1/Sfrp1/Nodal/Egr1/Grem2	9

## Sheet: Cluster4_GO
ID	Description	GeneRatio	BgRatio	pvalue	p.adjust	qvalue	GeneList	GeneNumber
GO:0007264	small GTPase mediated signal transduction	29/462	485/23174	1.77222e-07	0.00045978	0.000404246	Cyth1/Arrb1/Net1/Bcl6/Fgd2/Fgd1/Dock9/Rab29/Rgl1/Notch1/Rab13/Rasgrp4/Rasa3/Arhgef7/Dock6/Rtkn/Dock4/Dock10/Madd/Iqsec3/Arhgef10l/Cdc42ep4/Prex2/Gpr18/Arhgef39/Rnd1/Gm14137/Sh2d3c/Rasgrp3	29
GO:0044282	small molecule catabolic process	22/462	308/23174	2.88966e-07	0.00045978	0.000404246	Actn3/Qdpr/Aig1/Tysnd1/Pfkp/Acot2/Hacl1/Csad/Impa2/Asrgl1/Shmt2/Pnkd/Scly/Phyh/Lpin3/Hmgcl/Inpp5b/Bcat1/Pfkm/Galt/Hyal3/Thnsl2	22
GO:1901605	alpha-amino acid metabolic process	17/462	191/23174	3.11716e-07	0.00045978	0.000404246	Qdpr/Csad/Psat1/Asrgl1/Aldh18a1/Pycr1/Shmt2/Scly/Hmgcl/Psph/Asns/Bcat1/Gpt2/Gclc/Kyat3/Phgdh/Thnsl2	17
GO:0009069	serine family amino acid metabolic process	8/462	38/23174	6.79512e-07	0.00075171	0.000660915	Csad/Psat1/Shmt2/Scly/Psph/Gclc/Phgdh/Thnsl2	8
GO:1901607	alpha-amino acid biosynthetic process	9/462	60/23174	2.76289e-06	0.00244515	0.00214982	Psat1/Aldh18a1/Pycr1/Shmt2/Psph/Asns/Bcat1/Phgdh/Thnsl2	9
GO:0008652	cellular amino acid biosynthetic process	9/462	63/23174	4.19572e-06	0.0029416	0.0025863	Psat1/Aldh18a1/Pycr1/Shmt2/Psph/Asns/Bcat1/Phgdh/Thnsl2	9
GO:0098586	cellular response to virus	8/462	49/23174	5.17173e-06	0.0029416	0.0025863	Bcl2l11/Gsdme/Ddx58/Mapk11/Lgals8/Tspan6/Trim6/Zcchc3	8
GO:0042271	susceptibility to natural killer cell mediated cytotoxicity	5/462	14/23174	5.31815e-06	0.0029416	0.0025863	H60b/Raet1a/Raet1b/Raet1c/Raet1d	5
GO:0007265	Ras protein signal transduction	23/462	414/23174	1.11633e-05	0.00548862	0.00482568	Cyth1/Arrb1/Net1/Bcl6/Fgd2/Fgd1/Rab29/Notch1/Rab13/Rasgrp4/Rasa3/Arhgef7/Rtkn/Madd/Iqsec3/Arhgef10l/Cdc42ep4/Prex2/Gpr18/Arhgef39/Rnd1/Gm14137/Rasgrp3	23
GO:0046578	regulation of Ras protein signal transduction	16/462	228/23174	1.50202e-05	0.00629319	0.00553307	Cyth1/Arrb1/Net1/Bcl6/Fgd2/Fgd1/Notch1/Rasgrp4/Rasa3/Arhgef7/Madd/Iqsec3/Arhgef10l/Prex2/Gpr18/Arhgef39	16
GO:0071360	cellular response to exogenous dsRNA	5/462	17/23174	1.56441e-05	0.00629319	0.00553307	Ddx58/Zcchc3/Raet1a/Raet1b/Raet1c	5
GO:0006563	L-serine metabolic process	4/462	9/23174	1.81478e-05	0.00647971	0.00569706	Psat1/Shmt2/Psph/Phgdh	4
GO:0007015	actin filament organization	22/462	400/23174	2.01633e-05	0.00647971	0.00569706	Kptn/Arrb1/Nckap1l/Neb/Tlr2/Arpc3/Pxn/Fchsd2/Pak1/Swap70/Arap1/Triobp/Ppargc1b/Sirpa/Arhgef10l/Cdc42ep4/Kank3/Rnd1/Gm14137/Wipf1/Tmsb15b1/Tmsb15b2	22
GO:0006520	cellular amino acid metabolic process	17/462	260/23174	2.05008e-05	0.00647971	0.00569706	Qdpr/Csad/Psat1/Asrgl1/Aldh18a1/Pycr1/Shmt2/Scly/Hmgcl/Psph/Asns/Bcat1/Gpt2/Gclc/Kyat3/Phgdh/Thnsl2	17
GO:0016054	organic acid catabolic process	15/462	211/23174	2.37409e-05	0.00656585	0.00577279	Qdpr/Aig1/Tysnd1/Acot2/Hacl1/Csad/Asrgl1/Shmt2/Scly/Phyh/Lpin3/Hmgcl/Bcat1/Hyal3/Thnsl2	15
GO:0046395	carboxylic acid catabolic process	15/462	211/23174	2.37409e-05	0.00656585	0.00577279	Qdpr/Aig1/Tysnd1/Acot2/Hacl1/Csad/Asrgl1/Shmt2/Scly/Phyh/Lpin3/Hmgcl/Bcat1/Hyal3/Thnsl2	15
GO:0009615	response to virus	17/462	270/23174	3.31362e-05	0.00862517	0.00758338	Trim25/Stat1/Xpr1/Bcl2l11/Gsdme/Rtp4/Isg15/Hyal3/A230050P20Rik/Ddx58/Mapk11/Lgals8/Ifit3b/Tspan6/Trim6/Zcchc3/Ifit3	17
GO:0007266	Rho protein signal transduction	14/462	195/23174	3.96012e-05	0.00973529	0.00855941	Arrb1/Net1/Bcl6/Fgd2/Fgd1/Arhgef7/Rtkn/Arhgef10l/Cdc42ep4/Prex2/Gpr18/Arhgef39/Rnd1/Gm14137	14
GO:0043542	endothelial cell migration	14/462	198/23174	4.68042e-05	0.0109004	0.00958383	Serpinf1/Nfe2l2/Plcg1/Adora2b/Wnt5a/Notch1/Rab13/Svbp/Pxn/Dnaja4/Card10/Fgf1/Zfp580/Lgals8	14
GO:0098656	anion transmembrane transport	13/462	180/23174	6.9871e-05	0.0148199	0.0130299	Slc1a5/Ank/Abcc1/Xpr1/Slc25a12/Slc23a2/Tcaf2/Ano1/Slc7a3/Slc12a8/Slc7a5/Casr/Slc38a10	13
GO:0051056	regulation of small GTPase mediated signal transduction	16/462	259/23174	7.03318e-05	0.0148199	0.0130299	Cyth1/Arrb1/Net1/Bcl6/Fgd2/Fgd1/Notch1/Rasgrp4/Rasa3/Arhgef7/Madd/Iqsec3/Arhgef10l/Prex2/Gpr18/Arhgef39	16
GO:0071359	cellular response to dsRNA	5/462	23/23174	7.70674e-05	0.0155011	0.0136288	Ddx58/Zcchc3/Raet1a/Raet1b/Raet1c	5
GO:0009071	serine family amino acid catabolic process	4/462	13/23174	9.66462e-05	0.0185939	0.016348	Csad/Shmt2/Scly/Thnsl2	4
GO:0006790	sulfur compound metabolic process	16/462	270/23174	0.000114358	0.0210848	0.0185381	Nfe2l2/Gpx3/Acot2/Btd/Csad/Chac1/Hmgcl/Gsr/Gclc/Chsy1/Gstm2/Phgdh/Gstm1/Spock2/Suclg2/Hs3st3b1	16
GO:0072697	protein localization to cell cortex	4/462	14/23174	0.000133177	0.0235724	0.0207252	Sapcd2/Epb41/Plk1/Rtkn	4
GO:0043406	positive regulation of MAP kinase activity	14/462	220/23174	0.000144486	0.0245904	0.0216202	Tpd52l1/Arrb1/Map2k6/Wnt5a/Fgd2/Jak2/Pxn/Pak1/Fgf1/Lpar3/Gdf15/Madd/Shc1/Magi3	14
GO:0034340	response to type I interferon	6/462	41/23174	0.000151247	0.0247877	0.0217937	Wnt5a/Shmt2/Stat1/Isg15/A230050P20Rik/Trim6	6
GO:0006749	glutathione metabolic process	7/462	59/23174	0.000166758	0.0261014	0.0229488	Nfe2l2/Gpx3/Chac1/Gsr/Gclc/Gstm2/Gstm1	7
GO:0010631	epithelial cell migration	16/462	280/23174	0.000173627	0.0261014	0.0229488	Serpinf1/Nfe2l2/Plcg1/Adora2b/Wnt5a/Pkn3/Notch1/Rab13/Svbp/Tgfbr3/Pxn/Dnaja4/Card10/Fgf1/Zfp580/Lgals8	16
GO:0009070	serine family amino acid biosynthetic process	4/462	15/23174	0.000178752	0.0261014	0.0229488	Psat1/Shmt2/Psph/Phgdh	4
GO:0090132	epithelium migration	16/462	282/23174	0.000188255	0.0261014	0.0229488	Serpinf1/Nfe2l2/Plcg1/Adora2b/Wnt5a/Pkn3/Notch1/Rab13/Svbp/Tgfbr3/Pxn/Dnaja4/Card10/Fgf1/Zfp580/Lgals8	16
GO:0050679	positive regulation of epithelial cell proliferation	13/462	199/23174	0.000191332	0.0261014	0.0229488	Plcg1/Adora2b/Wnt5a/Bnc1/Notch1/Itga4/Ecm1/Fgf1/Apln/C5ar1/Zfp580/Ccnd1/C5ar2	13
GO:0032956	regulation of actin cytoskeleton organization	18/462	342/23174	0.000194655	0.0261014	0.0229488	Nckap1l/Neb/Tlr2/Arpc3/Pxn/Fchsd2/Pak1/Swap70/Arap1/Triobp/Arhgef10l/Cdc42ep4/Kank3/Fes/Rnd1/Gm14137/Tmsb15b1/Tmsb15b2	18
GO:0090130	tissue migration	16/462	284/23174	0.000203944	0.0265427	0.0233367	Serpinf1/Nfe2l2/Plcg1/Adora2b/Wnt5a/Pkn3/Notch1/Rab13/Svbp/Tgfbr3/Pxn/Dnaja4/Card10/Fgf1/Zfp580/Lgals8	16
GO:1902903	regulation of supramolecular fiber organization	18/462	345/23174	0.000216593	0.0273836	0.024076	Nckap1l/Hdgfl3/Tlr2/Arpc3/Pxn/Fchsd2/Pak1/Swap70/Katnb1/Arap1/Colgalt1/Arhgef10l/Cdc42ep4/Kank3/Fes/Gm14137/Tmsb15b1/Tmsb15b2	18
GO:0001818	negative regulation of cytokine production	15/462	258/23174	0.000228141	0.0280423	0.0246552	Fbln1/Hfe/Arrb1/Rel/Laptm4b/Nckap1l/Bcl6/Tnfrsf21/Tlr2/Cptp/Tnfrsf1a/Sirpa/Cmklr1/Gpr18/C5ar2	15
GO:1901652	response to peptide	19/462	383/23174	0.000276574	0.0330767	0.0290815	Fyn/Jak2/Esrra/Stat1/Scly/Slc2a8/Notch1/Itga4/Lpin3/Rab13/Tgfbr3/Pxn/C2cd5/Pak1/Gnai2/Cish/Gdf15/Shc1/Trim16	19
GO:0030278	regulation of ossification	14/462	235/23174	0.000285611	0.0332587	0.0292415	Axin2/Tcirg1/Actn3/Id3/Wnt5a/Ank/Esrra/Notch1/Lrp4/Ecm1/Chsy1/Isg15/Zhx3/Cebpd	14
GO:0043405	regulation of MAP kinase activity	16/462	295/23174	0.000312164	0.0354186	0.0311406	Tpd52l1/Arrb1/Map2k6/Wnt5a/Fgd2/Jak2/Pxn/Pak1/Fgf1/Lpar3/Gdf15/Madd/Sh2b3/Shc1/Fem1a/Magi3	16
GO:0010594	regulation of endothelial cell migration	11/462	157/23174	0.000323522	0.0357897	0.0314668	Serpinf1/Nfe2l2/Plcg1/Adora2b/Wnt5a/Notch1/Svbp/Dnaja4/Card10/Fgf1/Zfp580	11
GO:0032970	regulation of actin filament-based process	19/462	390/23174	0.000346441	0.0373903	0.0328741	Pde4d/Nckap1l/Neb/Tlr2/Arpc3/Pxn/Fchsd2/Pak1/Swap70/Arap1/Triobp/Arhgef10l/Cdc42ep4/Kank3/Fes/Rnd1/Gm14137/Tmsb15b1/Tmsb15b2	19
GO:0060416	response to growth hormone	4/462	18/23174	0.000382151	0.0396836	0.0348904	Jak2/Pxn/Gdf15/Trim16	4
GO:0035023	regulation of Rho protein signal transduction	10/462	135/23174	0.000385626	0.0396836	0.0348904	Arrb1/Net1/Bcl6/Fgd2/Fgd1/Arhgef7/Arhgef10l/Prex2/Gpr18/Arhgef39	10
GO:0009063	cellular amino acid catabolic process	8/462	90/23174	0.000436417	0.0438897	0.0385884	Qdpr/Csad/Asrgl1/Shmt2/Scly/Hmgcl/Bcat1/Thnsl2	8
GO:0046887	positive regulation of hormone secretion	11/462	164/23174	0.000469118	0.0454728	0.0399804	Hfe/Arrb1/Jak2/Nmb/Spp1/Ano1/Arhgef7/C2cd2l/Pfkm/Apln/Casr	11
GO:0009991	response to extracellular stimulus	19/462	400/23174	0.000472711	0.0454728	0.0399804	Kptn/Hfe/Nfe2l2/Adora2b/Fyn/Ncoa1/Stat1/Xpr1/Itga4/Tbl1xr1/Bche/Spp1/Asns/Rasgrp4/Sesn1/Gdf15/Wipi1/Fes/Cdkn2d	19
GO:0000187	activation of MAPK activity	9/462	115/23174	0.000501226	0.0471899	0.0414901	Arrb1/Map2k6/Wnt5a/Pxn/Fgf1/Lpar3/Gdf15/Madd/Shc1	9
GO:0071902	positive regulation of protein serine/threonine kinase activity	15/462	279/23174	0.000521932	0.0481156	0.042304	Tpd52l1/Arrb1/Map2k6/Wnt5a/Fgd2/Jak2/Pxn/Pak1/Fgf1/Lpar3/Gdf15/Madd/Shc1/Magi3/Ccnd1	15

## Sheet: Cluster5_GO
ID	Description	GeneRatio	BgRatio	pvalue	p.adjust	qvalue	GeneList	GeneNumber
GO:0002285	lymphocyte activation involved in immune response	12/173	193/23174	2.4953e-08	7.0018e-05	5.34519e-05	Loxl3/Mfng/Lcp1/Il4ra/Jak3/Batf/Plcg2/Nfkbid/Icam1/Cd160/Tlr4/Ptk2b	12
GO:0002366	leukocyte activation involved in immune response	13/173	268/23174	1.20311e-07	0.000133551	0.000101953	Loxl3/Gata2/Mfng/Lcp1/Il4ra/Jak3/Batf/Plcg2/Nfkbid/Icam1/Cd160/Tlr4/Ptk2b	13
GO:0002263	cell activation involved in immune response	13/173	272/23174	1.42784e-07	0.000133551	0.000101953	Loxl3/Gata2/Mfng/Lcp1/Il4ra/Jak3/Batf/Plcg2/Nfkbid/Icam1/Cd160/Tlr4/Ptk2b	13
GO:0001938	positive regulation of endothelial cell proliferation	8/173	91/23174	4.11508e-07	0.000288673	0.000220373	Acvrl1/Gata2/Flt4/Itgb3/Prkd2/Aplnr/Kdr/Apela	8
GO:0001936	regulation of endothelial cell proliferation	9/173	129/23174	5.56192e-07	0.000312135	0.000238285	Acvrl1/Gata2/Flt4/Itgb3/Eng/Prkd2/Aplnr/Kdr/Apela	9
GO:0001935	endothelial cell proliferation	9/173	143/23174	1.32316e-06	0.000618799	0.000472392	Acvrl1/Gata2/Flt4/Itgb3/Eng/Prkd2/Aplnr/Kdr/Apela	9
GO:0001945	lymph vessel development	5/173	28/23174	1.87114e-06	0.000750058	0.000572596	Acvrl1/Flt4/Nfatc1/Sox18/Kdr	5
GO:0050679	positive regulation of epithelial cell proliferation	10/173	199/23174	2.6259e-06	0.000826671	0.000631082	Acvrl1/Gata2/Flt4/Itgb3/Tgfa/Cyp7b1/Prkd2/Aplnr/Kdr/Apela	10
GO:0045785	positive regulation of cell adhesion	14/173	410/23174	2.65147e-06	0.000826671	0.000631082	Lck/Itgb3/Cd27/Il4ra/Jak3/Vav3/Nfkbid/Icam1/Cd160/Prkd2/Rell2/Dock8/Ptk2b/Kdr	14
GO:0050678	regulation of epithelial cell proliferation	13/173	357/23174	3.03898e-06	0.000852739	0.000650982	Acvrl1/Gata2/Ptprk/Flt4/Itgb3/Eng/Tgfa/Cyp7b1/Prkd2/Aplnr/Nlrc3/Kdr/Apela	13
GO:0010959	regulation of metal ion transport	14/173	419/23174	3.40752e-06	0.000869228	0.000663571	Fxyd5/Itgb3/Mylk/Nedd4l/Jak3/Trf/Plcg2/Kcne3/Icam1/Aplnr/Cracr2b/F2rl3/Ptk2b/Arrb2	14
GO:0006816	calcium ion transport	14/173	425/23174	4.01289e-06	0.000938347	0.000716335	Lck/Itgb3/Mylk/Jak3/Nfatc1/Plcg2/Kcne3/Icam1/Aplnr/Cracr2b/F2rl3/Cacng8/Ptk2b/Arrb2	14
GO:0018108	peptidyl-tyrosine phosphorylation	12/173	316/23174	4.81755e-06	0.00103985	0.000793823	Lck/Blk/Flt4/Itgb3/Samsn1/Tgfa/Jak3/Icam1/Tlr4/Ptk2b/Arrb2/Kdr	12
GO:0018212	peptidyl-tyrosine modification	12/173	319/23174	5.30357e-06	0.00106246	0.000811083	Lck/Blk/Flt4/Itgb3/Samsn1/Tgfa/Jak3/Icam1/Tlr4/Ptk2b/Arrb2/Kdr	12
GO:0032874	positive regulation of stress-activated MAPK cascade	9/173	171/23174	5.77784e-06	0.00106246	0.000811083	Flt4/Rassf2/Cd27/Trf/Mdfi/Tlr4/Rell2/Ptk2b/Map3k5	9
GO:0070304	positive regulation of stress-activated protein kinase signaling cascade	9/173	172/23174	6.05821e-06	0.00106246	0.000811083	Flt4/Rassf2/Cd27/Trf/Mdfi/Tlr4/Rell2/Ptk2b/Map3k5	9
GO:0051924	regulation of calcium ion transport	11/173	271/23174	6.46286e-06	0.00106675	0.00081436	Itgb3/Mylk/Jak3/Plcg2/Kcne3/Icam1/Aplnr/Cracr2b/F2rl3/Ptk2b/Arrb2	11
GO:0002757	immune response-activating signal transduction	14/173	450/23174	7.6966e-06	0.00114537	0.000874377	Lck/Lcp2/Blk/Prkch/Trim30a/Rps6ka3/Vav3/Plcg2/Nfkbid/Cd160/Tlr4/Prkd2/Tifa/Arrb2	14
GO:0072676	lymphocyte migration	7/173	97/23174	8.3557e-06	0.00114537	0.000874377	Itgb3/Icam1/Cyp7b1/Spns2/Dock8/Ptk2b/Lrch1	7
GO:0006691	leukotriene metabolic process	4/173	18/23174	8.45894e-06	0.00114537	0.000874377	Alox5/Tlr4/Alox5ap/Mgst2	4
GO:0030098	lymphocyte differentiation	13/173	395/23174	9.05512e-06	0.00114537	0.000874377	Lck/Loxl3/Mfng/Inpp5d/Cd27/Il4ra/Jak3/Nfatc1/Batf/Plcg2/Nfkbid/Ptk2b/Adgrg3	13
GO:1901342	regulation of vasculature development	12/173	340/23174	1.00901e-05	0.00114537	0.000874377	Acvrl1/Gata2/Itgb3/Eng/Plxnd1/Nfatc1/Cd160/Prkd2/Aplnr/Ptk2b/Kdr/Apela	12
GO:0032872	regulation of stress-activated MAPK cascade	10/173	232/23174	1.01961e-05	0.00114537	0.000874377	Flt4/Rassf2/Mecom/Cd27/Trf/Mdfi/Tlr4/Rell2/Ptk2b/Map3k5	10
GO:0002764	immune response-regulating signaling pathway	14/173	463/23174	1.0607e-05	0.00114537	0.000874377	Lck/Lcp2/Blk/Prkch/Trim30a/Rps6ka3/Vav3/Plcg2/Nfkbid/Cd160/Tlr4/Prkd2/Tifa/Arrb2	14
GO:0045766	positive regulation of angiogenesis	9/173	185/23174	1.09104e-05	0.00114537	0.000874377	Acvrl1/Gata2/Itgb3/Eng/Prkd2/Aplnr/Ptk2b/Kdr/Apela	9
GO:0070302	regulation of stress-activated protein kinase signaling cascade	10/173	234/23174	1.09876e-05	0.00114537	0.000874377	Flt4/Rassf2/Mecom/Cd27/Trf/Mdfi/Tlr4/Rell2/Ptk2b/Map3k5	10
GO:1903706	regulation of hemopoiesis	13/173	406/23174	1.21225e-05	0.00114537	0.000874377	Lck/Acvr1b/Loxl3/Gata2/Itgb3/Inpp5d/Rassf2/Cd27/Il4ra/Jak3/Nfkbid/Ptk2b/Kdr	13
GO:0046330	positive regulation of JNK cascade	8/173	143/23174	1.23857e-05	0.00114537	0.000874377	Flt4/Rassf2/Cd27/Trf/Mdfi/Tlr4/Ptk2b/Map3k5	8
GO:0046328	regulation of JNK cascade	9/173	188/23174	1.24115e-05	0.00114537	0.000874377	Flt4/Rassf2/Mecom/Cd27/Trf/Mdfi/Tlr4/Ptk2b/Map3k5	9
GO:0002683	negative regulation of immune system process	14/173	470/23174	1.25469e-05	0.00114537	0.000874377	Tspan32/Loxl3/Gata2/Samsn1/Inpp5d/Il4ra/Trim30a/Jak3/Nfkbid/Cd160/Nlrc3/Ptk2b/Arrb2/Lrch1	14
GO:0046777	protein autophosphorylation	10/173	239/23174	1.32024e-05	0.00114537	0.000874377	Lck/Acvr1b/Blk/Flt4/Gfra2/Eng/Rassf2/Prkd2/Ptk2b/Kdr	10
GO:0001946	lymphangiogenesis	4/173	20/23174	1.32379e-05	0.00114537	0.000874377	Acvrl1/Flt4/Nfatc1/Sox18	4
GO:0070838	divalent metal ion transport	14/173	473/23174	1.34701e-05	0.00114537	0.000874377	Lck/Itgb3/Mylk/Jak3/Nfatc1/Plcg2/Kcne3/Icam1/Aplnr/Cracr2b/F2rl3/Cacng8/Ptk2b/Arrb2	14
GO:0072511	divalent inorganic cation transport	14/173	476/23174	1.44529e-05	0.00119279	0.000910577	Lck/Itgb3/Mylk/Jak3/Nfatc1/Plcg2/Kcne3/Icam1/Aplnr/Cracr2b/F2rl3/Cacng8/Ptk2b/Arrb2	14
GO:0036303	lymph vessel morphogenesis	4/173	21/23174	1.62577e-05	0.00130201	0.000993954	Acvrl1/Flt4/Nfatc1/Sox18	4
GO:0030183	B cell differentiation	8/173	149/23174	1.67043e-05	0.00130201	0.000993954	Mfng/Inpp5d/Cd27/Jak3/Nfatc1/Plcg2/Ptk2b/Adgrg3	8
GO:0050673	epithelial cell proliferation	13/173	424/23174	1.91343e-05	0.0014511	0.00110777	Acvrl1/Gata2/Ptprk/Flt4/Itgb3/Eng/Tgfa/Cyp7b1/Prkd2/Aplnr/Nlrc3/Kdr/Apela	13
GO:0045765	regulation of angiogenesis	11/173	307/23174	2.07331e-05	0.00153098	0.00116875	Acvrl1/Gata2/Itgb3/Eng/Plxnd1/Cd160/Prkd2/Aplnr/Ptk2b/Kdr/Apela	11
GO:0007254	JNK cascade	9/173	202/23174	2.19724e-05	0.00153761	0.00117381	Flt4/Rassf2/Mecom/Cd27/Trf/Mdfi/Tlr4/Ptk2b/Map3k5	9
GO:0050777	negative regulation of immune response	8/173	155/23174	2.2224e-05	0.00153761	0.00117381	Loxl3/Samsn1/Inpp5d/Il4ra/Jak3/Cd160/Nlrc3/Arrb2	8
GO:0002286	T cell activation involved in immune response	7/173	113/23174	2.27306e-05	0.00153761	0.00117381	Loxl3/Lcp1/Il4ra/Jak3/Batf/Nfkbid/Icam1	7
GO:0007596	blood coagulation	8/173	156/23174	2.32781e-05	0.00153761	0.00117381	Tspan32/C1qtnf1/Itgb3/F5/Pear1/Tfpi2/Tlr4/F2rl3	8
GO:1904018	positive regulation of vasculature development	9/173	204/23174	2.37493e-05	0.00153761	0.00117381	Acvrl1/Gata2/Itgb3/Eng/Prkd2/Aplnr/Ptk2b/Kdr/Apela	9
GO:0048015	phosphatidylinositol-mediated signaling	8/173	157/23174	2.43737e-05	0.00153761	0.00117381	Flt4/Gpr143/Pear1/Plcg2/Cd160/Rgl2/Nlrc3/Kdr	8
GO:0051403	stress-activated MAPK cascade	10/173	257/23174	2.46587e-05	0.00153761	0.00117381	Flt4/Rassf2/Mecom/Cd27/Trf/Mdfi/Tlr4/Rell2/Ptk2b/Map3k5	10
GO:0007599	hemostasis	8/173	158/23174	2.55123e-05	0.00155472	0.00118688	Tspan32/C1qtnf1/Itgb3/F5/Pear1/Tfpi2/Tlr4/F2rl3	8
GO:0002820	negative regulation of adaptive immune response	5/173	47/23174	2.60413e-05	0.00155472	0.00118688	Loxl3/Samsn1/Il4ra/Jak3/Cd160	5
GO:0050817	coagulation	8/173	159/23174	2.66951e-05	0.00156055	0.00119133	Tspan32/C1qtnf1/Itgb3/F5/Pear1/Tfpi2/Tlr4/F2rl3	8
GO:0048017	inositol lipid-mediated signaling	8/173	160/23174	2.79235e-05	0.00159905	0.00122072	Flt4/Gpr143/Pear1/Plcg2/Cd160/Rgl2/Nlrc3/Kdr	8
GO:0043270	positive regulation of ion transport	11/173	318/23174	2.8641e-05	0.00160733	0.00122704	Mylk/Nedd4l/Alox5/Jak3/Plcg2/Kcne3/Atp8a1/Aplnr/F2rl3/Cacng8/Arrb2	11
GO:1903589	positive regulation of blood vessel endothelial cell proliferation involved in sprouting angiogenesis	3/173	9/23174	3.32305e-05	0.00182833	0.00139575	Gata2/Aplnr/Apela	3
GO:0032715	negative regulation of interleukin-6 production	5/173	50/23174	3.53254e-05	0.00190622	0.00145521	Inpp5d/Trim30a/Tlr4/Nlrc3/Arrb2	5
GO:0002335	mature B cell differentiation	4/173	27/23174	4.60346e-05	0.00243723	0.00186059	Mfng/Nfatc1/Plcg2/Ptk2b	4
GO:0042113	B cell activation	12/173	404/23174	5.46795e-05	0.0028181	0.00215134	Mfng/Samsn1/Inpp5d/Cd27/Jak3/Nfatc1/Vav3/Batf/Plcg2/Tlr4/Ptk2b/Adgrg3	12
GO:0007229	integrin-mediated signaling pathway	6/173	89/23174	5.52371e-05	0.0028181	0.00215134	Tspan32/Loxl3/Itgb3/Adam15/Vav3/Ptk2b	6
GO:0051928	positive regulation of calcium ion transport	7/173	134/23174	6.7766e-05	0.00335939	0.00256456	Mylk/Jak3/Plcg2/Kcne3/Aplnr/F2rl3/Arrb2	7
GO:0031098	stress-activated protein kinase signaling cascade	10/173	290/23174	6.82413e-05	0.00335939	0.00256456	Flt4/Rassf2/Mecom/Cd27/Trf/Mdfi/Tlr4/Rell2/Ptk2b/Map3k5	10
GO:1902105	regulation of leukocyte differentiation	10/173	294/23174	7.64543e-05	0.00369881	0.00282367	Lck/Loxl3/Gata2/Itgb3/Inpp5d/Rassf2/Cd27/Il4ra/Jak3/Nfkbid	10
GO:0002697	regulation of immune effector process	12/173	420/23174	7.91384e-05	0.00376377	0.00287327	Tspan32/Loxl3/Gata2/Il18rap/Il4ra/Was/Jak3/Nfkbid/Cd160/Tlr4/Raet1e/Arrb2	12
GO:0042110	T cell activation	13/173	491/23174	8.59042e-05	0.00401745	0.00306693	Lck/Loxl3/Lcp1/Cd27/Il4ra/Was/Jak3/Batf/Nfkbid/Icam1/Cd160/Nlrc3/Dock8	13
GO:0042060	wound healing	11/173	360/23174	8.74536e-05	0.00402287	0.00307106	Tspan32/Acvrl1/C1qtnf1/Itgb3/Mylk/F5/Eng/Pear1/Tfpi2/Tlr4/F2rl3	11
GO:0010595	positive regulation of endothelial cell migration	6/173	97/23174	8.94254e-05	0.00404722	0.00308965	Gata2/Flt4/Itgb3/Prkd2/Ptk2b/Kdr	6
GO:0009611	response to wounding	13/173	495/23174	9.31573e-05	0.0041492	0.00316751	Tspan32/Acvrl1/C1qtnf1/Itgb3/Lcp1/Mylk/F5/Eng/Pear1/Tfpi2/Scarf1/Tlr4/F2rl3	13
GO:0035710	CD4-positive, alpha-beta T cell activation	6/173	100/23174	0.000105907	0.00456711	0.00348654	Loxl3/Il4ra/Jak3/Batf/Nfkbid/Cd160	6
GO:0042093	T-helper cell differentiation	5/173	63/23174	0.000108373	0.00456711	0.00348654	Loxl3/Il4ra/Jak3/Batf/Nfkbid	5
GO:0019370	leukotriene biosynthetic process	3/173	13/23174	0.000110678	0.00456711	0.00348654	Alox5/Alox5ap/Mgst2	3
GO:1900225	regulation of NLRP3 inflammasome complex assembly	3/173	13/23174	0.000110678	0.00456711	0.00348654	Trim30a/Tlr4/Nlrc3	3
GO:1903587	regulation of blood vessel endothelial cell proliferation involved in sprouting angiogenesis	3/173	13/23174	0.000110678	0.00456711	0.00348654	Gata2/Aplnr/Apela	3
GO:0002703	regulation of leukocyte mediated immunity	9/173	250/23174	0.000114331	0.00460546	0.00351581	Gata2/Il18rap/Il4ra/Was/Jak3/Cd160/Tlr4/Raet1e/Arrb2	9
GO:0002294	CD4-positive, alpha-beta T cell differentiation involved in immune response	5/173	64/23174	0.000116853	0.00460546	0.00351581	Loxl3/Il4ra/Jak3/Batf/Nfkbid	5
GO:2000514	regulation of CD4-positive, alpha-beta T cell activation	5/173	64/23174	0.000116853	0.00460546	0.00351581	Loxl3/Il4ra/Jak3/Nfkbid/Cd160	5
GO:1902106	negative regulation of leukocyte differentiation	6/173	102/23174	0.000118173	0.00460546	0.00351581	Loxl3/Gata2/Inpp5d/Il4ra/Jak3/Nfkbid	6
GO:0043542	endothelial cell migration	8/173	198/23174	0.000125145	0.00477142	0.00364251	Acvrl1/Gata2/Flt4/Itgb3/Plxnd1/Prkd2/Ptk2b/Kdr	8
GO:0002293	alpha-beta T cell differentiation involved in immune response	5/173	65/23174	0.000125832	0.00477142	0.00364251	Loxl3/Il4ra/Jak3/Batf/Nfkbid	5
GO:0002287	alpha-beta T cell activation involved in immune response	5/173	66/23174	0.000135331	0.00506317	0.00386523	Loxl3/Il4ra/Jak3/Batf/Nfkbid	5
GO:0044546	NLRP3 inflammasome complex assembly	3/173	14/23174	0.000140091	0.0051723	0.00394855	Trim30a/Tlr4/Nlrc3	3
GO:0050866	negative regulation of cell activation	8/173	203/23174	0.000148579	0.00534502	0.0040804	Tspan32/Loxl3/C1qtnf1/Samsn1/Inpp5d/Il4ra/Jak3/Nfkbid	8
GO:1903039	positive regulation of leukocyte cell-cell adhesion	8/173	203/23174	0.000148579	0.00534502	0.0040804	Lck/Cd27/Il4ra/Jak3/Nfkbid/Icam1/Cd160/Dock8	8
GO:0045576	mast cell activation	5/173	69/23174	0.000167144	0.00593679	0.00453215	Lcp2/Gata2/Il4ra/Tlr4/Ptpre	5
GO:1903708	positive regulation of hemopoiesis	8/173	208/23174	0.000175516	0.00615624	0.00469968	Lck/Acvr1b/Gata2/Itgb3/Inpp5d/Cd27/Il4ra/Nfkbid	8
GO:0045622	regulation of T-helper cell differentiation	4/173	38/23174	0.000181619	0.00623625	0.00476076	Loxl3/Il4ra/Jak3/Nfkbid	4
GO:0010594	regulation of endothelial cell migration	7/173	157/23174	0.000182242	0.00623625	0.00476076	Acvrl1/Gata2/Flt4/Itgb3/Prkd2/Ptk2b/Kdr	7
GO:1903707	negative regulation of hemopoiesis	7/173	158/23174	0.000189508	0.00624168	0.00476491	Loxl3/Gata2/Inpp5d/Il4ra/Jak3/Nfkbid/Ptk2b	7
GO:0002292	T cell differentiation involved in immune response	5/173	71/23174	0.000191326	0.00624168	0.00476491	Loxl3/Il4ra/Jak3/Batf/Nfkbid	5
GO:0007204	positive regulation of cytosolic calcium ion concentration	10/173	329/23174	0.000191539	0.00624168	0.00476491	Lck/Gata2/C1qtnf1/Itgb3/Jak3/Plcg2/Aplnr/F2rl3/Ptk2b/Kdr	10
GO:0022407	regulation of cell-cell adhesion	11/173	394/23174	0.000192437	0.00624168	0.00476491	Lck/Loxl3/C1qtnf1/Cd27/Il4ra/Jak3/Nfkbid/Icam1/Cd160/Mdga1/Dock8	11
GO:0002274	myeloid leukocyte activation	8/173	211/23174	0.000193523	0.00624168	0.00476491	Tspan32/Lcp2/Gata2/Il18rap/Il4ra/Batf/Tlr4/Ptpre	8
GO:1904064	positive regulation of cation transmembrane transport	7/173	159/23174	0.000197006	0.00628181	0.00479554	Nedd4l/Alox5/Plcg2/Kcne3/Aplnr/F2rl3/Cacng8	7
GO:0051209	release of sequestered calcium ion into cytosol	6/173	115/23174	0.000228007	0.00718863	0.00548781	Lck/Itgb3/Plcg2/Aplnr/F2rl3/Ptk2b	6
GO:0002532	production of molecular mediator involved in inflammatory response	5/173	74/23174	0.000232493	0.00724218	0.00552869	Alox5/Il4ra/Tlr4/Nlrc3/Alox5ap	5
GO:0002040	sprouting angiogenesis	6/173	116/23174	0.000238975	0.00724218	0.00552869	Gata2/Flt4/Aplnr/Ptk2b/Kdr/Apela	6
GO:0070374	positive regulation of ERK1 and ERK2 cascade	8/173	218/23174	0.0002415	0.00724218	0.00552869	Flt4/Itgb3/Icam1/Tlr4/Prkd2/Ptk2b/Arrb2/Kdr	8
GO:0038083	peptidyl-tyrosine autophosphorylation	4/173	41/23174	0.000244868	0.00724218	0.00552869	Lck/Blk/Ptk2b/Kdr	4
GO:1903672	positive regulation of sprouting angiogenesis	4/173	41/23174	0.000244868	0.00724218	0.00552869	Gata2/Aplnr/Kdr/Apela	4
GO:0033674	positive regulation of kinase activity	12/173	475/23174	0.000248041	0.00724218	0.00552869	Itgb3/Rassf2/Dab1/Tgfa/Trf/Mdfi/Vav3/Tlr4/Dgkz/Ptk2b/Arrb2/Map3k5	12
GO:1904062	regulation of cation transmembrane transport	10/173	340/23174	0.000249249	0.00724218	0.00552869	Fxyd5/Itgb3/Nedd4l/Alox5/Plcg2/Kcne3/Aplnr/F2rl3/Cacng8/Ptk2b	10
GO:0051283	negative regulation of sequestering of calcium ion	6/173	117/23174	0.000250353	0.00724218	0.00552869	Lck/Itgb3/Plcg2/Aplnr/F2rl3/Ptk2b	6
GO:0050878	regulation of body fluid levels	10/173	342/23174	0.000261168	0.0074674	0.00570063	Tspan32/C1qtnf1/Socs2/Itgb3/F5/Pear1/Tfpi2/Tlr4/Aplnr/F2rl3	10
GO:0030168	platelet activation	5/173	76/23174	0.000263461	0.0074674	0.00570063	Tspan32/C1qtnf1/Itgb3/Pear1/Tlr4	5
GO:0010631	epithelial cell migration	9/173	280/23174	0.000266353	0.00747388	0.00570557	Acvrl1/Gata2/Flt4/Itgb3/Plxnd1/Ltb4r2/Prkd2/Ptk2b/Kdr	9
GO:0051282	regulation of sequestering of calcium ion	6/173	119/23174	0.000274387	0.00762308	0.00581947	Lck/Itgb3/Plcg2/Aplnr/F2rl3/Ptk2b	6
GO:0090132	epithelium migration	9/173	282/23174	0.000280663	0.00772099	0.00589422	Acvrl1/Gata2/Flt4/Itgb3/Plxnd1/Ltb4r2/Prkd2/Ptk2b/Kdr	9
GO:0051208	sequestering of calcium ion	6/173	120/23174	0.000287065	0.0077719	0.00593308	Lck/Itgb3/Plcg2/Aplnr/F2rl3/Ptk2b	6
GO:0007162	negative regulation of cell adhesion	9/173	283/23174	0.000288053	0.0077719	0.00593308	Acvrl1/Loxl3/C1qtnf1/Adam15/Dab1/Plxnd1/Il4ra/Jak3/Nfkbid	9
GO:0070232	regulation of T cell apoptotic process	4/173	43/23174	0.000294957	0.00782515	0.00597373	Cd27/Jak3/Nfkbid/Dock8	4
GO:0090130	tissue migration	9/173	284/23174	0.000295604	0.00782515	0.00597373	Acvrl1/Gata2/Flt4/Itgb3/Plxnd1/Ltb4r2/Prkd2/Ptk2b/Kdr	9
GO:0007264	small GTPase mediated signal transduction	12/173	485/23174	0.000299586	0.00785644	0.00599762	Dab1/Rhof/Rab38/Arhgef6/Was/Rab20/Vav3/Dgkz/Rgl2/F2rl3/Dock8/Sipa1	12
GO:0045088	regulation of innate immune response	9/173	285/23174	0.000303318	0.00788066	0.00601611	Il18rap/Trim30a/Rps6ka3/Cd160/Tlr4/Tifa/Nlrc3/Raet1e/Arrb2	9
GO:1903037	regulation of leukocyte cell-cell adhesion	9/173	287/23174	0.000319247	0.00821841	0.00627395	Lck/Loxl3/Cd27/Il4ra/Jak3/Nfkbid/Icam1/Cd160/Dock8	9
GO:0070527	platelet aggregation	4/173	44/23174	0.000322575	0.00822861	0.00628173	Tspan32/C1qtnf1/Itgb3/Pear1	4
GO:0002312	B cell activation involved in immune response	5/173	80/23174	0.000334698	0.00846093	0.00645909	Mfng/Batf/Plcg2/Tlr4/Ptk2b	5
GO:0034767	positive regulation of ion transmembrane transport	7/173	175/23174	0.000353309	0.00880503	0.00672178	Nedd4l/Alox5/Plcg2/Kcne3/Aplnr/F2rl3/Cacng8	7
GO:0043367	CD4-positive, alpha-beta T cell differentiation	5/173	81/23174	0.000354586	0.00880503	0.00672178	Loxl3/Il4ra/Jak3/Batf/Nfkbid	5
GO:0002043	blood vessel endothelial cell proliferation involved in sprouting angiogenesis	3/173	19/23174	0.00036283	0.00885306	0.00675844	Gata2/Aplnr/Apela	3
GO:0032695	negative regulation of interleukin-12 production	3/173	19/23174	0.00036283	0.00885306	0.00675844	Jak3/Nlrc3/Arrb2	3
GO:0045089	positive regulation of innate immune response	8/173	232/23174	0.000366802	0.00887282	0.00677353	Il18rap/Trim30a/Rps6ka3/Cd160/Tlr4/Tifa/Raet1e/Arrb2	8
GO:0050852	T cell receptor signaling pathway	6/173	126/23174	0.000373099	0.00894799	0.00683091	Lck/Lcp2/Plcg2/Nfkbid/Cd160/Prkd2	6
GO:1903727	positive regulation of phospholipid metabolic process	4/173	46/23174	0.000383292	0.00911455	0.00695807	Rab38/Vav3/Dgkz/Ptk2b	4
GO:0014065	phosphatidylinositol 3-kinase signaling	6/173	127/23174	0.00038921	0.00912063	0.00696271	Flt4/Pear1/Cd160/Rgl2/Nlrc3/Kdr	6
GO:0050851	antigen receptor-mediated signaling pathway	9/173	295/23174	0.000390048	0.00912063	0.00696271	Lck/Lcp2/Blk/Prkch/Vav3/Plcg2/Nfkbid/Cd160/Prkd2	9
GO:0045581	negative regulation of T cell differentiation	4/173	47/23174	0.000416525	0.00952969	0.00727498	Loxl3/Il4ra/Jak3/Nfkbid	4
GO:0048010	vascular endothelial growth factor receptor signaling pathway	4/173	47/23174	0.000416525	0.00952969	0.00727498	Flt4/Prkd2/Ptk2b/Kdr	4
GO:0002313	mature B cell differentiation involved in immune response	3/173	20/23174	0.000424523	0.00952969	0.00727498	Mfng/Plcg2/Ptk2b	3
GO:0045623	negative regulation of T-helper cell differentiation	3/173	20/23174	0.000424523	0.00952969	0.00727498	Loxl3/Il4ra/Jak3	3
GO:0051770	positive regulation of nitric-oxide synthase biosynthetic process	3/173	20/23174	0.000424523	0.00952969	0.00727498	Jak3/Tlr4/Kdr	3
GO:0007044	cell-substrate junction assembly	5/173	85/23174	0.000443201	0.00980484	0.00748503	Acvrl1/Ptprk/Itgb3/Ptk2b/Kdr	5
GO:0002695	negative regulation of leukocyte activation	7/173	182/23174	0.000447263	0.00980484	0.00748503	Tspan32/Loxl3/Samsn1/Inpp5d/Il4ra/Jak3/Nfkbid	7
GO:0045619	regulation of lymphocyte differentiation	7/173	182/23174	0.000447263	0.00980484	0.00748503	Lck/Loxl3/Inpp5d/Cd27/Il4ra/Jak3/Nfkbid	7
GO:0022409	positive regulation of cell-cell adhesion	8/173	242/23174	0.000485304	0.0105563	0.0080587	Lck/Cd27/Il4ra/Jak3/Nfkbid/Icam1/Cd160/Dock8	8
GO:1901223	negative regulation of NIK/NF-kappaB signaling	3/173	21/23174	0.000492567	0.0106319	0.00811639	Rassf2/Nlrc3/Adgrg3	3
GO:0050870	positive regulation of T cell activation	7/173	187/23174	0.000525833	0.0112354	0.00857709	Lck/Cd27/Il4ra/Jak3/Nfkbid/Cd160/Dock8	7
GO:0043370	regulation of CD4-positive, alpha-beta T cell differentiation	4/173	50/23174	0.000528534	0.0112354	0.00857709	Loxl3/Il4ra/Jak3/Nfkbid	4
GO:1900226	negative regulation of NLRP3 inflammasome complex assembly	2/173	5/23174	0.000545971	0.0114192	0.00871743	Trim30a/Nlrc3	2
GO:1904035	regulation of epithelial cell apoptotic process	5/173	89/23174	0.00054756	0.0114192	0.00871743	Gata2/Icam1/Cd160/Arrb2/Kdr	5
GO:0051480	regulation of cytosolic calcium ion concentration	10/173	376/23174	0.000549391	0.0114192	0.00871743	Lck/Gata2/C1qtnf1/Itgb3/Jak3/Plcg2/Aplnr/F2rl3/Ptk2b/Kdr	10
GO:0097553	calcium ion transmembrane import into cytosol	6/173	136/23174	0.000559984	0.0115538	0.00882019	Lck/Itgb3/Plcg2/Aplnr/F2rl3/Ptk2b	6
GO:0002696	positive regulation of leukocyte activation	11/173	448/23174	0.000569494	0.0116642	0.0089045	Lck/Gata2/Inpp5d/Cd27/Il4ra/Jak3/Vav3/Nfkbid/Cd160/Tlr4/Dock8	11
GO:0048771	tissue remodeling	7/173	192/23174	0.000615025	0.0124156	0.00947805	Acvrl1/Flt4/Itgb3/Inpp5d/Rassf2/Trf/Ptk2b	7
GO:0050731	positive regulation of peptidyl-tyrosine phosphorylation	7/173	192/23174	0.000615025	0.0124156	0.00947805	Lck/Itgb3/Tgfa/Icam1/Tlr4/Ptk2b/Arrb2	7
GO:0043371	negative regulation of CD4-positive, alpha-beta T cell differentiation	3/173	23/23174	0.000648739	0.0130026	0.00992619	Loxl3/Il4ra/Jak3	3
GO:0042269	regulation of natural killer cell mediated cytotoxicity	4/173	53/23174	0.000660451	0.0131434	0.0100337	Il18rap/Cd160/Raet1e/Arrb2	4
GO:0001570	vasculogenesis	5/173	93/23174	0.000669378	0.0132273	0.0100977	Eng/Aplnr/Sox18/Kdr/Apela	5
GO:0007159	leukocyte cell-cell adhesion	9/173	319/23174	0.000683953	0.0134208	0.0102454	Lck/Loxl3/Cd27/Il4ra/Jak3/Nfkbid/Icam1/Cd160/Dock8	9
GO:0002715	regulation of natural killer cell mediated immunity	4/173	54/23174	0.000709169	0.0136296	0.0104049	Il18rap/Cd160/Raet1e/Arrb2	4
GO:0032655	regulation of interleukin-12 production	4/173	54/23174	0.000709169	0.0136296	0.0104049	Jak3/Tlr4/Nlrc3/Arrb2	4
GO:2000351	regulation of endothelial cell apoptotic process	4/173	54/23174	0.000709169	0.0136296	0.0104049	Gata2/Icam1/Cd160/Kdr	4
GO:0010634	positive regulation of epithelial cell migration	6/173	143/23174	0.000729099	0.0139174	0.0106245	Gata2/Flt4/Itgb3/Prkd2/Ptk2b/Kdr	6
GO:0050867	positive regulation of cell activation	11/173	463/23174	0.000746449	0.0140696	0.0107407	Lck/Gata2/Inpp5d/Cd27/Il4ra/Jak3/Vav3/Nfkbid/Cd160/Tlr4/Dock8	11
GO:0070371	ERK1 and ERK2 cascade	9/173	323/23174	0.000747102	0.0140696	0.0107407	Flt4/Itgb3/Trf/Icam1/Tlr4/Prkd2/Ptk2b/Arrb2/Kdr	9
GO:0050730	regulation of peptidyl-tyrosine phosphorylation	8/173	260/23174	0.000775934	0.0145151	0.0110809	Lck/Itgb3/Samsn1/Tgfa/Icam1/Tlr4/Ptk2b/Arrb2	8
GO:0051251	positive regulation of lymphocyte activation	10/173	394/23174	0.000786523	0.0146158	0.0111577	Lck/Inpp5d/Cd27/Il4ra/Jak3/Vav3/Nfkbid/Cd160/Tlr4/Dock8	10
GO:0002429	immune response-activating cell surface receptor signaling pathway	9/173	326/23174	0.000797522	0.0146584	0.0111902	Lck/Lcp2/Blk/Prkch/Vav3/Plcg2/Nfkbid/Cd160/Prkd2	9
GO:0045620	negative regulation of lymphocyte differentiation	4/173	56/23174	0.000814141	0.0146584	0.0111902	Loxl3/Il4ra/Jak3/Nfkbid	4
GO:0002826	negative regulation of T-helper 1 type immune response	2/173	6/23174	0.000814934	0.0146584	0.0111902	Il4ra/Jak3	2
GO:0038033	positive regulation of endothelial cell chemotaxis by VEGF-activated vascular endothelial growth factor receptor signaling pathway	2/173	6/23174	0.000814934	0.0146584	0.0111902	Prkd2/Kdr	2
GO:0090383	phagosome acidification	2/173	6/23174	0.000814934	0.0146584	0.0111902	Rab38/Rab20	2
GO:0045648	positive regulation of erythrocyte differentiation	3/173	25/23174	0.000833336	0.0147065	0.011227	Acvr1b/Gata2/Inpp5d	3
GO:0051767	nitric-oxide synthase biosynthetic process	3/173	25/23174	0.000833336	0.0147065	0.011227	Jak3/Tlr4/Kdr	3
GO:0051769	regulation of nitric-oxide synthase biosynthetic process	3/173	25/23174	0.000833336	0.0147065	0.011227	Jak3/Tlr4/Kdr	3
GO:0034329	cell junction assembly	7/173	203/23174	0.000853632	0.0149706	0.0114286	Acvrl1/Ptprk/Itgb3/Prkch/Nedd4l/Ptk2b/Kdr	7
GO:0032615	interleukin-12 production	4/173	57/23174	0.000870534	0.014986	0.0114403	Jak3/Tlr4/Nlrc3/Arrb2	4
GO:0050854	regulation of antigen receptor-mediated signaling pathway	4/173	57/23174	0.000870534	0.014986	0.0114403	Lck/Prkch/Cd160/Prkd2	4
GO:0072577	endothelial cell apoptotic process	4/173	57/23174	0.000870534	0.014986	0.0114403	Gata2/Icam1/Cd160/Kdr	4
GO:0007015	actin filament organization	10/173	400/23174	0.00088218	0.0150939	0.0115227	Lcp1/Msrb2/Myom1/Rhof/Was/Pstpip1/Trf/Icam1/Ptk2b/Gmfg	10
GO:0030099	myeloid cell differentiation	10/173	401/23174	0.000899016	0.015098	0.0115258	Acvr1b/Gata2/Itgb3/Inpp5d/Rassf2/Jak3/Trf/Nfatc1/Batf/Ptk2b	10
GO:0008360	regulation of cell shape	6/173	149/23174	0.000903351	0.015098	0.0115258	Rhof/Plxnd1/Icam1/S100a13/Ptk2b/Kdr	6
GO:0006874	cellular calcium ion homeostasis	11/173	474/23174	0.000903463	0.015098	0.0115258	Lck/Gata2/C1qtnf1/Itgb3/Jak3/Kctd17/Plcg2/Aplnr/F2rl3/Ptk2b/Kdr	11
GO:0002819	regulation of adaptive immune response	7/173	205/23174	0.000903944	0.015098	0.0115258	Loxl3/Samsn1/Il4ra/Was/Jak3/Nfkbid/Cd160	7
GO:0070231	T cell apoptotic process	4/173	58/23174	0.000929625	0.0152843	0.0116681	Cd27/Jak3/Nfkbid/Dock8	4
GO:0072678	T cell migration	4/173	58/23174	0.000929625	0.0152843	0.0116681	Itgb3/Icam1/Dock8/Lrch1	4
GO:0045580	regulation of T cell differentiation	6/173	150/23174	0.000935263	0.0152843	0.0116681	Lck/Loxl3/Cd27/Il4ra/Jak3/Nfkbid	6
GO:0070233	negative regulation of T cell apoptotic process	3/173	26/23174	0.000936887	0.0152843	0.0116681	Cd27/Jak3/Dock8	3
GO:0046849	bone remodeling	5/173	101/23174	0.000972545	0.0157743	0.0120422	Itgb3/Inpp5d/Rassf2/Trf/Ptk2b	5
GO:0001667	ameboidal-type cell migration	10/173	406/23174	0.000987206	0.0158977	0.0121364	Acvrl1/Acvr1b/Gata2/Flt4/Itgb3/Plxnd1/Ltb4r2/Prkd2/Ptk2b/Kdr	10
GO:2000401	regulation of lymphocyte migration	4/173	59/23174	0.000991484	0.0158977	0.0121364	Itgb3/Dock8/Ptk2b/Lrch1	4
GO:0051250	negative regulation of lymphocyte activation	6/173	152/23174	0.00100169	0.0159701	0.0121916	Loxl3/Samsn1/Inpp5d/Il4ra/Jak3/Nfkbid	6
GO:0002768	immune response-regulating cell surface receptor signaling pathway	9/173	338/23174	0.00102772	0.0162925	0.0124378	Lck/Lcp2/Blk/Prkch/Vav3/Plcg2/Nfkbid/Cd160/Prkd2	9
GO:0046639	negative regulation of alpha-beta T cell differentiation	3/173	27/23174	0.00104824	0.0165246	0.0126149	Loxl3/Il4ra/Jak3	3
GO:0050900	leukocyte migration	9/173	340/23174	0.00107086	0.0167867	0.012815	Itgb3/Vav3/Icam1/Cyp7b1/Spns2/Mtus1/Dock8/Ptk2b/Lrch1	9
GO:0046634	regulation of alpha-beta T cell activation	5/173	104/23174	0.00110909	0.0172894	0.0131988	Loxl3/Il4ra/Jak3/Nfkbid/Cd160	5
GO:0032720	negative regulation of tumor necrosis factor production	4/173	61/23174	0.00112378	0.0174081	0.0132893	Trim30a/Tlr4/Nlrc3/Arrb2	4
GO:0002457	T cell antigen processing and presentation	2/173	7/23174	0.00113531	0.0174081	0.0132893	Was/Icam1	2
GO:0035754	B cell chemotaxis	2/173	7/23174	0.00113531	0.0174081	0.0132893	Cyp7b1/Ptk2b	2
GO:0072539	T-helper 17 cell differentiation	3/173	28/23174	0.00116762	0.0176664	0.0134866	Loxl3/Batf/Nfkbid	3
GO:0055074	calcium ion homeostasis	11/173	490/23174	0.00117996	0.0176664	0.0134866	Lck/Gata2/C1qtnf1/Itgb3/Jak3/Kctd17/Plcg2/Aplnr/F2rl3/Ptk2b/Kdr	11
GO:0046631	alpha-beta T cell activation	6/173	157/23174	0.00118364	0.0176664	0.0134866	Loxl3/Il4ra/Jak3/Batf/Nfkbid/Cd160	6
GO:0060402	calcium ion transport into cytosol	6/173	157/23174	0.00118364	0.0176664	0.0134866	Lck/Itgb3/Plcg2/Aplnr/F2rl3/Ptk2b	6
GO:1903169	regulation of calcium ion transmembrane transport	6/173	157/23174	0.00118364	0.0176664	0.0134866	Itgb3/Plcg2/Kcne3/Aplnr/F2rl3/Ptk2b	6
GO:1903556	negative regulation of tumor necrosis factor superfamily cytokine production	4/173	62/23174	0.00119436	0.0177322	0.0135368	Trim30a/Tlr4/Nlrc3/Arrb2	4
GO:0045446	endothelial cell differentiation	5/173	106/23174	0.00120768	0.0178356	0.0136157	Acvrl1/Eng/Icam1/Sox18/Kdr	5
GO:0002573	myeloid leukocyte differentiation	7/173	216/23174	0.00122397	0.0179815	0.0137271	Gata2/Itgb3/Inpp5d/Rassf2/Trf/Nfatc1/Batf	7
GO:0010035	response to inorganic substance	11/173	493/23174	0.00123886	0.0181054	0.0138217	Lck/Mylk/Nedd4l/Trf/Plcg2/Cpne8/Sipa1/Ptk2b/Alox5ap/Kdr/Map3k5	11
GO:0070588	calcium ion transmembrane transport	8/173	280/23174	0.00124834	0.0181494	0.0138553	Lck/Itgb3/Plcg2/Kcne3/Aplnr/F2rl3/Cacng8/Ptk2b	8
GO:0035904	aorta development	4/173	63/23174	0.00126799	0.0183401	0.0140009	Acvrl1/Mylk/Eng/Plxnd1	4
GO:0032635	interleukin-6 production	6/173	160/23174	0.00130435	0.0186965	0.0142729	Il18rap/Inpp5d/Trim30a/Tlr4/Nlrc3/Arrb2	6
GO:0030316	osteoclast differentiation	5/173	108/23174	0.00131262	0.0186965	0.0142729	Itgb3/Inpp5d/Rassf2/Trf/Nfatc1	5
GO:0045621	positive regulation of lymphocyte differentiation	5/173	108/23174	0.00131262	0.0186965	0.0142729	Lck/Inpp5d/Cd27/Il4ra/Nfkbid	5
GO:0072503	cellular divalent inorganic cation homeostasis	11/173	498/23174	0.0013424	0.0190241	0.014523	Lck/Gata2/C1qtnf1/Itgb3/Jak3/Kctd17/Plcg2/Aplnr/F2rl3/Ptk2b/Kdr	11
GO:0032963	collagen metabolic process	5/173	109/23174	0.00136754	0.019283	0.0147207	Eng/Adam15/Mmp15/Tns2/Arrb2	5
GO:0032414	positive regulation of ion transmembrane transporter activity	5/173	110/23174	0.00142414	0.0198885	0.0151829	Nedd4l/Alox5/Plcg2/Kcne3/Cacng8	5
GO:0042267	natural killer cell mediated cytotoxicity	4/173	65/23174	0.00142466	0.0198885	0.0151829	Il18rap/Cd160/Raet1e/Arrb2	4
GO:0006898	receptor-mediated endocytosis	7/173	223/23174	0.00146985	0.0204178	0.015587	Itgb3/Ifitm3/Trf/Plcg2/Scarf1/Cacng8/Arrb2	7
GO:0035912	dorsal aorta morphogenesis	2/173	8/23174	0.00150632	0.0206182	0.01574	Acvrl1/Eng	2
GO:0038089	positive regulation of cell migration by vascular endothelial growth factor signaling pathway	2/173	8/23174	0.00150632	0.0206182	0.01574	Prkd2/Kdr	2
GO:0060836	lymphatic endothelial cell differentiation	2/173	8/23174	0.00150632	0.0206182	0.01574	Acvrl1/Sox18	2
GO:0046632	alpha-beta T cell differentiation	5/173	112/23174	0.00154249	0.0209589	0.0160001	Loxl3/Il4ra/Jak3/Batf/Nfkbid	5
GO:0010632	regulation of epithelial cell migration	7/173	225/23174	0.00154673	0.0209589	0.0160001	Acvrl1/Gata2/Flt4/Itgb3/Prkd2/Ptk2b/Kdr	7
GO:0043302	positive regulation of leukocyte degranulation	3/173	31/23174	0.00157603	0.0209589	0.0160001	Gata2/Il4ra/Cd160	3
GO:0048535	lymph node development	3/173	31/23174	0.00157603	0.0209589	0.0160001	Tlx1/Jak3/Spns2	3
GO:2000352	negative regulation of endothelial cell apoptotic process	3/173	31/23174	0.00157603	0.0209589	0.0160001	Gata2/Icam1/Kdr	3
GO:2000515	negative regulation of CD4-positive, alpha-beta T cell activation	3/173	31/23174	0.00157603	0.0209589	0.0160001	Loxl3/Il4ra/Jak3	3
GO:0002228	natural killer cell mediated immunity	4/173	67/23174	0.00159435	0.0210359	0.0160589	Il18rap/Cd160/Raet1e/Arrb2	4
GO:0001952	regulation of cell-matrix adhesion	5/173	113/23174	0.00160431	0.0210359	0.0160589	Acvrl1/Itgb3/Adam15/Ptk2b/Kdr	5
GO:1904019	epithelial cell apoptotic process	5/173	113/23174	0.00160431	0.0210359	0.0160589	Gata2/Icam1/Cd160/Arrb2/Kdr	5
GO:0043534	blood vessel endothelial cell migration	5/173	114/23174	0.00166793	0.0216789	0.0165497	Acvrl1/Gata2/Prkd2/Ptk2b/Kdr	5
GO:1902107	positive regulation of leukocyte differentiation	6/173	168/23174	0.0016724	0.0216789	0.0165497	Lck/Itgb3/Inpp5d/Cd27/Il4ra/Nfkbid	6
GO:0034109	homotypic cell-cell adhesion	4/173	68/23174	0.00168425	0.0216789	0.0165497	Tspan32/C1qtnf1/Itgb3/Pear1	4
GO:0046637	regulation of alpha-beta T cell differentiation	4/173	68/23174	0.00168425	0.0216789	0.0165497	Loxl3/Il4ra/Jak3/Nfkbid	4
GO:0045860	positive regulation of protein kinase activity	10/173	437/23174	0.00170618	0.0218609	0.0166887	Itgb3/Rassf2/Dab1/Tgfa/Trf/Mdfi/Tlr4/Ptk2b/Arrb2/Map3k5	10
GO:0072538	T-helper 17 type immune response	3/173	32/23174	0.00172959	0.0219228	0.0167359	Loxl3/Batf/Nfkbid	3
GO:0000187	activation of MAPK activity	5/173	115/23174	0.00173338	0.0219228	0.0167359	Tgfa/Trf/Mdfi/Tlr4/Map3k5	5
GO:0043087	regulation of GTPase activity	8/173	295/23174	0.00173445	0.0219228	0.0167359	Tbc1d8/Plxnd1/Vav3/Icam1/Dock8/Ptk2b/Arrb2/Lrch1	8
GO:0034764	positive regulation of transmembrane transport	7/173	230/23174	0.00175269	0.022054	0.0168361	Nedd4l/Alox5/Plcg2/Kcne3/Aplnr/F2rl3/Cacng8	7
GO:0060401	cytosolic calcium ion transport	6/173	170/23174	0.00177564	0.0220707	0.0168488	Lck/Itgb3/Plcg2/Aplnr/F2rl3/Ptk2b	6
GO:1904892	regulation of STAT cascade	6/173	170/23174	0.00177564	0.0220707	0.0168488	Lck/Socs2/Gfra2/Dab1/Mgat5/Ptk2b	6
GO:1903670	regulation of sprouting angiogenesis	4/173	69/23174	0.00177761	0.0220707	0.0168488	Gata2/Aplnr/Kdr/Apela	4
GO:0002460	adaptive immune response based on somatic recombination of immune receptors built from immunoglobulin superfamily domains	10/173	440/23174	0.00179386	0.0221074	0.0168768	Loxl3/Il18rap/Inpp5d/Il4ra/Was/Jak3/Batf/Nfkbid/Icam1/Raet1e	10
GO:0001894	tissue homeostasis	7/173	231/23174	0.00179632	0.0221074	0.0168768	Gata2/Itgb3/Inpp5d/Trf/Tlr4/Ptk2b/Kdr	7
GO:0032411	positive regulation of transporter activity	5/173	117/23174	0.0018699	0.0227874	0.0173959	Nedd4l/Alox5/Plcg2/Kcne3/Cacng8	5
GO:1903725	regulation of phospholipid metabolic process	4/173	70/23174	0.0018745	0.0227874	0.0173959	Rab38/Vav3/Dgkz/Ptk2b	4
GO:0030041	actin filament polymerization	6/173	172/23174	0.00188365	0.0227874	0.0173959	Msrb2/Was/Pstpip1/Icam1/Ptk2b/Gmfg	6
GO:0060326	cell chemotaxis	8/173	299/23174	0.00188652	0.0227874	0.0173959	Eng/Vav3/Cyp7b1/Prkd2/Mtus1/Ptk2b/Arrb2/Kdr	8
GO:0090218	positive regulation of lipid kinase activity	3/173	33/23174	0.00189218	0.0227874	0.0173959	Vav3/Dgkz/Ptk2b	3
GO:0031349	positive regulation of defense response	9/173	371/23174	0.0019491	0.0233725	0.0178426	Il18rap/Trim30a/Rps6ka3/Cd160/Tlr4/Tifa/Raet1e/Alox5ap/Arrb2	9
GO:0003158	endothelium development	5/173	119/23174	0.00201414	0.0240497	0.0183596	Acvrl1/Eng/Icam1/Sox18/Kdr	5
GO:0042832	defense response to protozoan	3/173	34/23174	0.00206399	0.0245405	0.0187343	Tspan32/Il4ra/Batf	3
GO:0050863	regulation of T cell activation	8/173	304/23174	0.00209122	0.0247593	0.0189013	Lck/Loxl3/Cd27/Il4ra/Jak3/Nfkbid/Cd160/Dock8	8
GO:0070372	regulation of ERK1 and ERK2 cascade	8/173	306/23174	0.00217783	0.02557	0.0195202	Flt4/Itgb3/Icam1/Tlr4/Prkd2/Ptk2b/Arrb2/Kdr	8
GO:0045453	bone resorption	4/173	73/23174	0.00218703	0.02557	0.0195202	Itgb3/Inpp5d/Trf/Ptk2b	4
GO:2001259	positive regulation of cation channel activity	4/173	73/23174	0.00218703	0.02557	0.0195202	Nedd4l/Plcg2/Kcne3/Cacng8	4
GO:0035909	aorta morphogenesis	3/173	35/23174	0.0022452	0.0260332	0.0198738	Acvrl1/Mylk/Eng	3
GO:0038084	vascular endothelial growth factor signaling pathway	3/173	35/23174	0.0022452	0.0260332	0.0198738	Flt4/Prkd2/Kdr	3
GO:0002315	marginal zone B cell differentiation	2/173	10/23174	0.0023972	0.0274269	0.0209377	Mfng/Ptk2b	2
GO:0035907	dorsal aorta development	2/173	10/23174	0.0023972	0.0274269	0.0209377	Acvrl1/Eng	2
GO:0051601	exocyst localization	2/173	10/23174	0.0023972	0.0274269	0.0209377	Exoc3l2/Exoc3l	2
GO:0007045	cell-substrate adherens junction assembly	4/173	75/23174	0.00241427	0.0274269	0.0209377	Acvrl1/Ptprk/Ptk2b/Kdr	4
GO:0048041	focal adhesion assembly	4/173	75/23174	0.00241427	0.0274269	0.0209377	Acvrl1/Ptprk/Ptk2b/Kdr	4
GO:2000516	positive regulation of CD4-positive, alpha-beta T cell activation	3/173	36/23174	0.00243598	0.027562	0.0210408	Il4ra/Nfkbid/Cd160	3
GO:0032412	regulation of ion transmembrane transporter activity	7/173	245/23174	0.0025004	0.0281771	0.0215105	Fxyd5/Nedd4l/Alox5/Plcg2/Kcne3/Cacng8/Ptk2b	7
GO:0070228	regulation of lymphocyte apoptotic process	4/173	76/23174	0.00253376	0.0284389	0.0217103	Cd27/Jak3/Nfkbid/Dock8	4
GO:0032147	activation of protein kinase activity	7/173	247/23174	0.0026162	0.0291261	0.0222349	Itgb3/Tgfa/Trf/Mdfi/Tlr4/Ptk2b/Map3k5	7
GO:0002717	positive regulation of natural killer cell mediated immunity	3/173	37/23174	0.0026365	0.0291261	0.0222349	Il18rap/Cd160/Raet1e	3
GO:0030513	positive regulation of BMP signaling pathway	3/173	37/23174	0.0026365	0.0291261	0.0222349	Acvrl1/Eng/Kdr	3
GO:0045954	positive regulation of natural killer cell mediated cytotoxicity	3/173	37/23174	0.0026365	0.0291261	0.0222349	Il18rap/Cd160/Raet1e	3
GO:0051092	positive regulation of NF-kappaB transcription factor activity	5/173	128/23174	0.00276548	0.0304311	0.0232312	Prkch/Il18rap/Icam1/Tlr4/Prkd2	5
GO:0043507	positive regulation of JUN kinase activity	4/173	78/23174	0.0027848	0.0305241	0.0233021	Trf/Mdfi/Ptk2b/Map3k5	4
GO:0034765	regulation of ion transmembrane transport	10/173	468/23174	0.00280152	0.0305878	0.0233508	Fxyd5/Itgb3/Nedd4l/Alox5/Plcg2/Kcne3/Aplnr/F2rl3/Cacng8/Ptk2b	10
GO:0001562	response to protozoan	3/173	38/23174	0.00284692	0.0306321	0.0233846	Tspan32/Il4ra/Batf	3
GO:0043267	negative regulation of potassium ion transport	3/173	38/23174	0.00284692	0.0306321	0.0233846	Nedd4l/Kcne3/Ptk2b	3
GO:2000403	positive regulation of lymphocyte migration	3/173	38/23174	0.00284692	0.0306321	0.0233846	Itgb3/Dock8/Ptk2b	3
GO:0097696	STAT cascade	6/173	187/23174	0.00285997	0.0306321	0.0233846	Lck/Socs2/Gfra2/Dab1/Jak3/Mgat5	6
GO:0034330	cell junction organization	7/173	251/23174	0.00286016	0.0306321	0.0233846	Acvrl1/Ptprk/Itgb3/Prkch/Nedd4l/Ptk2b/Kdr	7
GO:0051279	regulation of release of sequestered calcium ion into cytosol	4/173	79/23174	0.00291649	0.0311166	0.0237545	Itgb3/Aplnr/F2rl3/Ptk2b	4
GO:0051090	regulation of DNA-binding transcription factor activity	9/173	395/23174	0.00296382	0.0315018	0.0240485	Prkch/Il18rap/Nfkbid/Icam1/Tlr4/Prkd2/Nlrc3/Arrb2/Adgrg3	9
GO:0022898	regulation of transmembrane transporter activity	7/173	253/23174	0.00298849	0.0316442	0.0241572	Fxyd5/Nedd4l/Alox5/Plcg2/Kcne3/Cacng8/Ptk2b	7
GO:1904427	positive regulation of calcium ion transmembrane transport	4/173	80/23174	0.00305238	0.0321991	0.0245809	Plcg2/Kcne3/Aplnr/F2rl3	4
GO:0046456	icosanoid biosynthetic process	3/173	40/23174	0.00329808	0.0346607	0.0264601	Alox5/Alox5ap/Mgst2	3
GO:0002699	positive regulation of immune effector process	7/173	259/23174	0.0034001	0.0355995	0.0271768	Gata2/Il18rap/Il4ra/Nfkbid/Cd160/Tlr4/Raet1e	7
GO:0002730	regulation of dendritic cell cytokine production	2/173	12/23174	0.00348155	0.0358289	0.0273519	Jak3/Tlr4	2
GO:0006750	glutathione biosynthetic process	2/173	12/23174	0.00348155	0.0358289	0.0273519	Gclm/Mgst2	2
GO:0045625	regulation of T-helper 1 cell differentiation	2/173	12/23174	0.00348155	0.0358289	0.0273519	Il4ra/Jak3	2
GO:0072540	T-helper 17 cell lineage commitment	2/173	12/23174	0.00348155	0.0358289	0.0273519	Loxl3/Batf	2
GO:1901888	regulation of cell junction assembly	4/173	83/23174	0.00348585	0.0358289	0.0273519	Acvrl1/Prkch/Nedd4l/Kdr	4
GO:0046627	negative regulation of insulin receptor signaling pathway	3/173	41/23174	0.00353912	0.0361119	0.0275679	Socs2/Grb14/Ptpre	3
GO:0050856	regulation of T cell receptor signaling pathway	3/173	41/23174	0.00353912	0.0361119	0.0275679	Lck/Cd160/Prkd2	3
GO:0034103	regulation of tissue remodeling	4/173	84/23174	0.00363916	0.0368646	0.0281425	Flt4/Itgb3/Inpp5d/Trf	4
GO:0034333	adherens junction assembly	4/173	84/23174	0.00363916	0.0368646	0.0281425	Acvrl1/Ptprk/Ptk2b/Kdr	4
GO:0048469	cell maturation	6/173	197/23174	0.00369438	0.0369621	0.0282169	Gata2/Grb14/Scarf1/Sox18/Ptk2b/Kdr	6
GO:0032409	regulation of transporter activity	7/173	263/23174	0.00369763	0.0369621	0.0282169	Fxyd5/Nedd4l/Alox5/Plcg2/Kcne3/Cacng8/Ptk2b	7
GO:0002221	pattern recognition receptor signaling pathway	5/173	137/23174	0.00370148	0.0369621	0.0282169	Trim30a/Rps6ka3/Tlr4/Tifa/Arrb2	5
GO:0034341	response to interferon-gamma	5/173	137/23174	0.00370148	0.0369621	0.0282169	Ifitm3/Was/Rab20/Tlr4/Bst2	5
GO:0002823	negative regulation of adaptive immune response based on somatic recombination of immune receptors built from immunoglobulin superfamily domains	3/173	42/23174	0.00379067	0.0375852	0.0286926	Loxl3/Il4ra/Jak3	3
GO:0046636	negative regulation of alpha-beta T cell activation	3/173	42/23174	0.00379067	0.0375852	0.0286926	Loxl3/Il4ra/Jak3	3
GO:0002758	innate immune response-activating signal transduction	5/173	139/23174	0.00393691	0.0388978	0.0296947	Trim30a/Rps6ka3/Tlr4/Tifa/Arrb2	5
GO:0008154	actin polymerization or depolymerization	6/173	200/23174	0.00397672	0.0391532	0.0298897	Msrb2/Was/Pstpip1/Icam1/Ptk2b/Gmfg	6
GO:0007265	Ras protein signal transduction	9/173	414/23174	0.00403152	0.039554	0.0301956	Rhof/Rab38/Arhgef6/Was/Rab20/Vav3/Dgkz/Rgl2/F2rl3	9
GO:0002685	regulation of leukocyte migration	6/173	201/23174	0.00407429	0.0396172	0.0302439	Itgb3/Icam1/Mtus1/Dock8/Ptk2b/Lrch1	6
GO:0002371	dendritic cell cytokine production	2/173	13/23174	0.00409444	0.0396172	0.0302439	Jak3/Tlr4	2
GO:0003157	endocardium development	2/173	13/23174	0.00409444	0.0396172	0.0302439	Sox18/Kdr	2
GO:0031953	negative regulation of protein autophosphorylation	2/173	13/23174	0.00409444	0.0396172	0.0302439	Gfra2/Eng	2
GO:0010038	response to metal ion	7/173	269/23174	0.00418058	0.0401737	0.0306686	Lck/Mylk/Nedd4l/Trf/Plcg2/Cpne8/Alox5ap	7
GO:0030217	T cell differentiation	7/173	269/23174	0.00418058	0.0401737	0.0306686	Lck/Loxl3/Cd27/Il4ra/Jak3/Batf/Nfkbid	7
GO:0007160	cell-matrix adhesion	6/173	203/23174	0.00427475	0.0409383	0.0312524	Acvrl1/Ptprk/Itgb3/Adam15/Ptk2b/Kdr	6
GO:0061028	establishment of endothelial barrier	3/173	44/23174	0.00432579	0.0412863	0.031518	Eng/Icam1/Sox18	3
GO:0006644	phospholipid metabolic process	8/173	346/23174	0.00458392	0.0434048	0.0331353	Socs2/Inpp5d/Rab38/Vav3/Plcg2/Dgkz/Ptk2b/Plaat3	8
GO:0003254	regulation of membrane depolarization	3/173	45/23174	0.00460963	0.0434048	0.0331353	Nedd4l/Gclm/Kdr	3
GO:0031952	regulation of protein autophosphorylation	3/173	45/23174	0.00460963	0.0434048	0.0331353	Gfra2/Eng/Rassf2	3
GO:1900077	negative regulation of cellular response to insulin stimulus	3/173	45/23174	0.00460963	0.0434048	0.0331353	Socs2/Grb14/Ptpre	3
GO:0043535	regulation of blood vessel endothelial cell migration	4/173	90/23174	0.00465598	0.0436946	0.0333565	Acvrl1/Gata2/Prkd2/Kdr	4
GO:0002449	lymphocyte mediated immunity	9/173	424/23174	0.00470322	0.043876	0.033495	Il18rap/Inpp5d/Il4ra/Was/Batf/Icam1/Cd160/Raet1e/Arrb2	9
GO:0010561	negative regulation of glycoprotein biosynthetic process	2/173	14/23174	0.0047535	0.043876	0.033495	Jak3/Bace2	2
GO:0019184	nonribosomal peptide biosynthetic process	2/173	14/23174	0.0047535	0.043876	0.033495	Gclm/Mgst2	2
GO:0030949	positive regulation of vascular endothelial growth factor receptor signaling pathway	2/173	14/23174	0.0047535	0.043876	0.033495	Prkd2/Kdr	2
GO:1905063	regulation of vascular smooth muscle cell differentiation	2/173	14/23174	0.0047535	0.043876	0.033495	Eng/Nfatc1	2
GO:2000404	regulation of T cell migration	3/173	46/23174	0.00490449	0.0451213	0.0344457	Itgb3/Dock8/Lrch1	3
GO:0030838	positive regulation of actin filament polymerization	4/173	92/23174	0.00503332	0.0460113	0.0351251	Was/Icam1/Ptk2b/Gmfg	4
GO:0010810	regulation of cell-substrate adhesion	6/173	210/23174	0.00503402	0.0460113	0.0351251	Acvrl1/Itgb3/Adam15/Rell2/Ptk2b/Kdr	6
GO:0045429	positive regulation of nitric oxide biosynthetic process	3/173	47/23174	0.00521049	0.0474696	0.0362384	Icam1/Tlr4/Ptk2b	3
GO:0043506	regulation of JUN kinase activity	4/173	93/23174	0.00522945	0.0474881	0.0362525	Trf/Mdfi/Ptk2b/Map3k5	4
GO:0007178	transmembrane receptor protein serine/threonine kinase signaling pathway	8/173	355/23174	0.00533386	0.04828	0.0368571	Acvrl1/Acvr1b/Ptprk/Eng/Trf/Arrb2/Kdr/Apela	8
GO:0010862	positive regulation of pathway-restricted SMAD protein phosphorylation	3/173	48/23174	0.00552774	0.0493976	0.0377102	Acvrl1/Acvr1b/Eng	3
GO:0042088	T-helper 1 type immune response	3/173	48/23174	0.00552774	0.0493976	0.0377102	Il18rap/Il4ra/Jak3	3
GO:0043550	regulation of lipid kinase activity	3/173	48/23174	0.00552774	0.0493976	0.0377102	Vav3/Dgkz/Ptk2b	3
GO:1904407	positive regulation of nitric oxide metabolic process	3/173	48/23174	0.00552774	0.0493976	0.0377102	Icam1/Tlr4/Ptk2b	3
GO:0032675	regulation of interleukin-6 production	5/173	151/23174	0.00557954	0.0497022	0.0379427	Inpp5d/Trim30a/Tlr4/Nlrc3/Arrb2	5
GO:0045637	regulation of myeloid cell differentiation	6/173	215/23174	0.00563398	0.0498966	0.0380912	Acvr1b/Gata2/Itgb3/Inpp5d/Rassf2/Ptk2b	6
GO:0045582	positive regulation of T cell differentiation	4/173	95/23174	0.00563693	0.0498966	0.0380912	Lck/Cd27/Il4ra/Nfkbid	4

## Sheet: Cluster6_GO
ID	Description	GeneRatio	BgRatio	pvalue	p.adjust	qvalue	GeneList	GeneNumber
GO:1903706	regulation of hemopoiesis	31/527	406/23174	4.89747e-09	2.48988e-05	2.03632e-05	Mmp14/Tgfb1/Mef2c/Irf1/Myb/Vsir/Tcf3/Id2/Stat5b/Hes1/Runx1/Pim1/Mdk/Fam210b/Zbtb46/Lef1/Cd1d1/Fbxw7/Tal1/Gas6/Socs1/Itpkb/Pik3r1/Lyn/Zfp36l2/Pik3r6/Foxo3/Zfpm1/Pglyrp2/Prmt1/Flt3l	31
GO:1903708	positive regulation of hemopoiesis	21/527	208/23174	1.34337e-08	3.41485e-05	2.7928e-05	Mmp14/Tgfb1/Irf1/Myb/Vsir/Id2/Stat5b/Runx1/Mdk/Fam210b/Zbtb46/Lef1/Cd1d1/Tal1/Gas6/Socs1/Itpkb/Pik3r6/Foxo3/Prmt1/Flt3l	21
GO:0030098	lymphocyte differentiation	29/527	395/23174	3.65111e-08	6.18741e-05	5.06031e-05	Mmp14/Tgfb1/Kit/Irf1/Ahr/Myb/Vsir/Tcf3/Id2/Mink1/Stat5b/Ripk3/Runx1/Mdk/Lef1/Cd1d1/Foxp1/Gas6/Lyl1/Socs1/Itpkb/Prex1/Pik3r1/Fzd5/Zfp36l2/Pik3r6/Pglyrp2/Gimap1/Flt3l	29
GO:0031532	actin cytoskeleton reorganization	14/527	101/23174	6.98677e-08	7.96739e-05	6.51604e-05	Tgfb1/Kit/Tek/Lpin1/Mink1/Rapgef3/Gsn/Mdk/Arhgdib/Micall2/F11r/S1pr1/Ntf3/Dtnbp1	14
GO:1902105	regulation of leukocyte differentiation	24/527	294/23174	7.83575e-08	7.96739e-05	6.51604e-05	Mmp14/Tgfb1/Irf1/Myb/Vsir/Id2/Stat5b/Runx1/Mdk/Zbtb46/Lef1/Cd1d1/Fbxw7/Tal1/Gas6/Socs1/Itpkb/Pik3r1/Lyn/Zfp36l2/Pik3r6/Zfpm1/Pglyrp2/Flt3l	24
GO:1903707	negative regulation of hemopoiesis	17/527	158/23174	1.28645e-07	0.000109005	8.91488e-05	Irf1/Tcf3/Id2/Stat5b/Hes1/Runx1/Mdk/Zbtb46/Fbxw7/Tal1/Socs1/Itpkb/Pik3r1/Lyn/Zfpm1/Pglyrp2/Prmt1	17
GO:0045621	positive regulation of lymphocyte differentiation	14/527	108/23174	1.64575e-07	0.000119529	9.77552e-05	Mmp14/Tgfb1/Irf1/Myb/Vsir/Stat5b/Runx1/Mdk/Cd1d1/Gas6/Socs1/Itpkb/Pik3r6/Flt3l	14
GO:1902107	positive regulation of leukocyte differentiation	17/527	168/23174	3.13017e-07	0.000198922	0.000162686	Mmp14/Tgfb1/Irf1/Myb/Vsir/Id2/Stat5b/Runx1/Mdk/Zbtb46/Lef1/Cd1d1/Gas6/Socs1/Itpkb/Pik3r6/Flt3l	17
GO:0042110	T cell activation	31/527	491/23174	3.63533e-07	0.000205356	0.000167948	Il12rb1/Tgfb1/Kit/Irf1/Myb/Vsir/Tcf3/Fkbp1b/Mink1/Stat5b/Ripk3/Hes1/Runx1/Gsn/Mdk/Lef1/Cd1d1/Foxp1/Rab27a/Ccnd3/Cd276/Socs1/Itpkb/Prex1/Fzd5/Zfp36l2/Pik3r6/Btla/H2-T23/Cd59b/Gimap1	31
GO:0002683	negative regulation of immune system process	30/527	470/23174	4.46799e-07	0.000227153	0.000185774	Tgfb1/Cd68/Irf1/Vsir/Tcf3/Id2/Stat5b/Angpt1/Hes1/Cd200/Runx1/Nmi/Mdk/Zbtb46/Fbxw7/Tal1/Cd59a/Ccl12/Gramd4/Cd276/Socs1/Itpkb/Pik3r1/Lyn/Zfpm1/Btla/H2-T23/Cd59b/Pglyrp2/Prmt1	30
GO:0006816	calcium ion transport	28/527	425/23174	5.78422e-07	0.000254145	0.00020785	Tgfb1/Mcu/Ahr/Myb/Ccn2/Stc2/Tspan13/Fkbp1b/Mcur1/Rapgef3/Hes1/Diaph1/F2/Ppp3ca/Gem/Stim1/Cask/Gas6/Tpcn1/Slc24a5/Ccl12/Rgs4/Micu3/Lyn/Marcksl1/F2r/Calcrl/Capn3	28
GO:0070663	regulation of leukocyte proliferation	20/527	238/23174	5.9987e-07	0.000254145	0.00020785	Il12rb1/Tgfb1/Mef2c/Cd40/Irf1/Ahr/Vsir/Tcf3/Stat5b/Ripk3/Hes1/St6gal1/Cd1d1/Ccl12/Cd276/Lyn/Btla/H2-T23/Cd59b/Flt3l	20
GO:0045619	regulation of lymphocyte differentiation	17/527	182/23174	9.73585e-07	0.000380747	0.00031139	Mmp14/Tgfb1/Irf1/Myb/Vsir/Id2/Stat5b/Runx1/Mdk/Cd1d1/Gas6/Socs1/Itpkb/Zfp36l2/Pik3r6/Pglyrp2/Flt3l	17
GO:0030217	T cell differentiation	21/527	269/23174	1.0531e-06	0.000382426	0.000312763	Tgfb1/Kit/Irf1/Myb/Vsir/Tcf3/Mink1/Stat5b/Ripk3/Runx1/Mdk/Lef1/Cd1d1/Foxp1/Socs1/Itpkb/Prex1/Fzd5/Zfp36l2/Pik3r6/Gimap1	21
GO:0045646	regulation of erythrocyte differentiation	9/527	49/23174	1.38959e-06	0.000470978	0.000385184	Tcf3/Id2/Stat5b/Fam210b/Tal1/Lyn/Foxo3/Zfpm1/Prmt1	9
GO:0070838	divalent metal ion transport	29/527	473/23174	1.56483e-06	0.000497226	0.000406651	Tgfb1/Mcu/Ahr/Myb/Ccn2/Stc2/Tspan13/Fkbp1b/Mcur1/Rapgef3/Hes1/Diaph1/Slc40a1/F2/Ppp3ca/Gem/Stim1/Cask/Gas6/Tpcn1/Slc24a5/Ccl12/Rgs4/Micu3/Lyn/Marcksl1/F2r/Calcrl/Capn3	29
GO:0072511	divalent inorganic cation transport	29/527	476/23174	1.77445e-06	0.000530664	0.000433998	Tgfb1/Mcu/Ahr/Myb/Ccn2/Stc2/Tspan13/Fkbp1b/Mcur1/Rapgef3/Hes1/Diaph1/Slc40a1/F2/Ppp3ca/Gem/Stim1/Cask/Gas6/Tpcn1/Slc24a5/Ccl12/Rgs4/Micu3/Lyn/Marcksl1/F2r/Calcrl/Capn3	29
GO:0050731	positive regulation of peptidyl-tyrosine phosphorylation	17/527	192/23174	2.04445e-06	0.000577444	0.000472256	Tgfb1/Kit/Cd40/Tcf3/Angpt1/Hes1/Efna1/Fbxw7/Tal1/Tec/Gas6/Vegfc/Arl2bp/Tnfrsf18/Lyn/Ctf1/Ntf3	17
GO:0070661	leukocyte proliferation	23/527	329/23174	2.19074e-06	0.000586197	0.000479415	Il12rb1/Tgfb1/Mef2c/Cd40/Irf1/Ahr/Vsir/Tcf3/Fkbp1b/Stat5b/Ripk3/Hes1/St6gal1/Lef1/Cd1d1/Ccnd3/Ccl12/Cd276/Lyn/Btla/H2-T23/Cd59b/Flt3l	23
GO:0045785	positive regulation of cell adhesion	26/527	410/23174	2.95147e-06	0.000750263	0.000613595	Il12rb1/Tgfb1/Tek/Irf1/Myb/Vsir/Stat5b/Angpt1/Hes1/Runx1/Mdk/Lef1/Cd1d1/Ppp3ca/Vegfc/Adam9/Cd276/Ninj1/Socs1/Itpkb/Prex1/Tnfrsf18/Pik3r6/H2-T23/Cd59b/Ank3	26
GO:0048872	homeostasis of number of cells	22/527	315/23174	3.69127e-06	0.00087811	0.000718152	Tgfb1/Mef2c/Kit/Ezh1/Ahr/Myb/Tcf3/Id2/Stat5b/Fancc/Ripk3/Pmaip1/Slc40a1/Fam210b/Tal1/Itpkb/Lyn/F2r/Foxo3/Zfpm1/Prmt1/Flt3l	22
GO:0018108	peptidyl-tyrosine phosphorylation	22/527	316/23174	3.88502e-06	0.00087811	0.000718152	Il12rb1/Tgfb1/Kit/Tek/Cd40/Irf1/Tcf3/Angpt1/Hes1/Efna1/Fbxw7/Tal1/Tec/Gas6/Vegfc/Arl2bp/Hk1/Socs1/Tnfrsf18/Lyn/Ctf1/Ntf3	22
GO:0035855	megakaryocyte development	6/527	20/23174	3.97256e-06	0.00087811	0.000718152	Zfp385a/Kit/Pip4k2a/Tal1/Zfpm1/Nbeal2	6
GO:0018212	peptidyl-tyrosine modification	22/527	319/23174	4.52307e-06	0.000958138	0.000783603	Il12rb1/Tgfb1/Kit/Tek/Cd40/Irf1/Tcf3/Angpt1/Hes1/Efna1/Fbxw7/Tal1/Tec/Gas6/Vegfc/Arl2bp/Hk1/Socs1/Tnfrsf18/Lyn/Ctf1/Ntf3	22
GO:0032944	regulation of mononuclear cell proliferation	18/527	227/23174	4.95449e-06	0.000978422	0.000800192	Il12rb1/Tgfb1/Mef2c/Cd40/Irf1/Ahr/Vsir/Tcf3/Stat5b/Ripk3/Hes1/St6gal1/Cd1d1/Cd276/Lyn/Btla/H2-T23/Cd59b	18
GO:0033674	positive regulation of kinase activity	28/527	475/23174	5.00373e-06	0.000978422	0.000800192	Tgfb1/Kit/Tek/Tsacc/Cd40/Tcf3/Mink1/Ripk3/Angpt1/Pim1/F2/Efna1/Fbxw7/Tal1/Syap1/Gas6/Adam9/Slc27a1/Parp16/Ppp1r9a/Ccnd3/Socs1/Lyn/Itga1/Fzd5/Pik3r6/F2r/Ntf3	28
GO:0001779	natural killer cell differentiation	7/527	32/23174	6.21115e-06	0.00114761	0.000938558	Irf1/Tcf3/Id2/Stat5b/Gas6/Pglyrp2/Flt3l	7
GO:0050870	positive regulation of T cell activation	16/527	187/23174	6.32042e-06	0.00114761	0.000938558	Il12rb1/Tgfb1/Irf1/Myb/Vsir/Stat5b/Hes1/Runx1/Mdk/Cd1d1/Cd276/Socs1/Itpkb/Pik3r6/H2-T23/Cd59b	16
GO:0050730	regulation of peptidyl-tyrosine phosphorylation	19/527	260/23174	8.87599e-06	0.00149084	0.00121927	Tgfb1/Kit/Cd40/Irf1/Tcf3/Angpt1/Hes1/Efna1/Fbxw7/Tal1/Tec/Gas6/Vegfc/Arl2bp/Socs1/Tnfrsf18/Lyn/Ctf1/Ntf3	19
GO:0050867	positive regulation of cell activation	27/527	463/23174	8.96107e-06	0.00149084	0.00121927	Il12rb1/Mmp14/Tgfb1/Gab2/Mef2c/Cd40/Irf1/Myb/Ccn2/Vsir/Tcf3/Stat5b/Hes1/Runx1/Stxbp1/Mdk/Cd1d1/Ctsc/Gas6/Cd276/Socs1/Itpkb/Pik3r6/H2-T23/Cd59b/Capn3/Flt3l	27
GO:0032943	mononuclear cell proliferation	21/527	309/23174	9.29658e-06	0.00149084	0.00121927	Il12rb1/Tgfb1/Mef2c/Cd40/Irf1/Ahr/Vsir/Tcf3/Fkbp1b/Stat5b/Ripk3/Hes1/St6gal1/Lef1/Cd1d1/Ccnd3/Cd276/Lyn/Btla/H2-T23/Cd59b	21
GO:0045637	regulation of myeloid cell differentiation	17/527	215/23174	9.38374e-06	0.00149084	0.00121927	Tgfb1/Mef2c/Tcf3/Id2/Stat5b/Runx1/Fam210b/Zbtb46/Lef1/Fbxw7/Tal1/Itpkb/Pik3r1/Lyn/Foxo3/Zfpm1/Prmt1	17
GO:0045582	positive regulation of T cell differentiation	11/527	95/23174	1.05667e-05	0.00162791	0.00133137	Tgfb1/Irf1/Myb/Vsir/Stat5b/Runx1/Mdk/Cd1d1/Socs1/Itpkb/Pik3r6	11
GO:2000249	regulation of actin cytoskeleton reorganization	7/527	35/23174	1.16975e-05	0.00173936	0.00142252	Tgfb1/Tek/Rapgef3/Mdk/Arhgdib/F11r/Ntf3	7
GO:0022409	positive regulation of cell-cell adhesion	18/527	242/23174	1.19744e-05	0.00173936	0.00142252	Il12rb1/Tgfb1/Irf1/Myb/Vsir/Stat5b/Hes1/Runx1/Mdk/Lef1/Cd1d1/Cd276/Socs1/Itpkb/Pik3r6/H2-T23/Cd59b/Ank3	18
GO:0045638	negative regulation of myeloid cell differentiation	11/527	97/23174	1.29222e-05	0.0018249	0.00149247	Tcf3/Stat5b/Runx1/Zbtb46/Fbxw7/Tal1/Itpkb/Pik3r1/Lyn/Zfpm1/Prmt1	11
GO:0032956	regulation of actin cytoskeleton organization	22/527	342/23174	1.35834e-05	0.00186643	0.00152644	Rnd2/Tgfb1/Mef2c/Tek/Wasf1/Ccn2/Rapgef3/Shank3/Tmeff2/Pam/Gsn/Mdk/Stmn1/Arhgdib/Ppp1r9a/F11r/Rgs4/Arhgap18/Prex1/Pik3r1/S1pr1/Ntf3	22
GO:0098751	bone cell development	7/527	36/23174	1.42383e-05	0.00190493	0.00155793	Zfp385a/Kit/Pip4k2a/Fbxw7/Tal1/Zfpm1/Nbeal2	7
GO:0045648	positive regulation of erythrocyte differentiation	6/527	25/23174	1.6478e-05	0.00214805	0.00175676	Id2/Stat5b/Fam210b/Tal1/Foxo3/Prmt1	6
GO:0050670	regulation of lymphocyte proliferation	17/527	225/23174	1.69978e-05	0.00216042	0.00176687	Il12rb1/Tgfb1/Mef2c/Cd40/Irf1/Ahr/Vsir/Tcf3/Stat5b/Ripk3/Hes1/Cd1d1/Cd276/Lyn/Btla/H2-T23/Cd59b	17
GO:1903039	positive regulation of leukocyte cell-cell adhesion	16/527	203/23174	1.778e-05	0.00220471	0.0018031	Il12rb1/Tgfb1/Irf1/Myb/Vsir/Stat5b/Hes1/Runx1/Mdk/Cd1d1/Cd276/Socs1/Itpkb/Pik3r6/H2-T23/Cd59b	16
GO:0030099	myeloid cell differentiation	24/527	401/23174	1.84201e-05	0.00222971	0.00182355	Zfp385a/Tgfb1/Gab2/Mef2c/Kit/Myb/Tcf3/Id2/Stat5b/Runx1/Pip4k2a/Fam210b/Zbtb46/Lef1/Fbxw7/Tal1/Camk4/Itpkb/Pik3r1/Lyn/Foxo3/Zfpm1/Nbeal2/Prmt1	24
GO:1902106	negative regulation of leukocyte differentiation	11/527	102/23174	2.08999e-05	0.00244432	0.00199906	Irf1/Id2/Runx1/Mdk/Zbtb46/Fbxw7/Socs1/Pik3r1/Lyn/Zfpm1/Pglyrp2	11
GO:0060562	epithelial tube morphogenesis	23/527	378/23174	2.11546e-05	0.00244432	0.00199906	Mmp14/Tgfb1/Mef2c/Tek/Wnt2/Fuz/Ahr/Ahi1/Angpt1/Hes1/Shank3/Acvr1/Mdk/Lef1/Tnc/Tead2/Spry1/Kdm6a/Ift172/Mthfd1l/Fzd1/Hmga2/Cecr2	23
GO:0050708	regulation of protein secretion	27/527	489/23174	2.36242e-05	0.00266901	0.00218282	Tgfb1/Il17ra/Tek/Mcu/Cd40/Ahi1/Fkbp1b/Glrx/Angpt1/Cd200/Pam/Mdk/Ppp3ca/Unc13b/Sergef/Cask/Gas6/Vegfc/Adam9/Cd276/Hk1/Socs1/Lyn/Fzd5/F2r/H2-T23/Ptprv	27
GO:0030219	megakaryocyte differentiation	8/527	53/23174	2.44504e-05	0.0027023	0.00221005	Zfp385a/Mef2c/Kit/Pip4k2a/Tal1/Zfpm1/Nbeal2/Prmt1	8
GO:0070588	calcium ion transmembrane transport	19/527	280/23174	2.50912e-05	0.00271412	0.00221972	Tgfb1/Mcu/Ahr/Tspan13/Fkbp1b/Mcur1/Rapgef3/Diaph1/F2/Gem/Stim1/Gas6/Tpcn1/Slc24a5/Micu3/Lyn/Marcksl1/F2r/Capn3	19
GO:0045860	positive regulation of protein kinase activity	25/527	437/23174	2.63618e-05	0.00279216	0.00228353	Tgfb1/Kit/Tsacc/Cd40/Tcf3/Mink1/Ripk3/Angpt1/Pim1/Efna1/Fbxw7/Tal1/Syap1/Gas6/Adam9/Slc27a1/Parp16/Ppp1r9a/Ccnd3/Socs1/Itga1/Fzd5/Pik3r6/F2r/Ntf3	25
GO:0046651	lymphocyte proliferation	20/527	307/23174	2.77488e-05	0.00287096	0.00234798	Il12rb1/Tgfb1/Mef2c/Cd40/Irf1/Ahr/Vsir/Tcf3/Fkbp1b/Stat5b/Ripk3/Hes1/Lef1/Cd1d1/Ccnd3/Cd276/Lyn/Btla/H2-T23/Cd59b	20
GO:0070665	positive regulation of leukocyte proliferation	13/527	145/23174	2.82352e-05	0.00287096	0.00234798	Il12rb1/Mef2c/Cd40/Tcf3/Stat5b/Hes1/St6gal1/Cd1d1/Cd276/Lyn/H2-T23/Cd59b/Flt3l	13
GO:2001185	regulation of CD8-positive, alpha-beta T cell activation	5/527	17/23174	2.94461e-05	0.00293537	0.00240066	Irf1/Vsir/Runx1/Socs1/H2-T23	5
GO:0016311	dephosphorylation	22/527	361/23174	3.10865e-05	0.0030393	0.00248566	Ppm1j/Tgfb1/Mef2c/Camta1/Mtmr1/Ahr/Ppm1d/Fkbp1b/Dusp13/Ripk3/Inpp5a/Ppp2r5a/Ppp3ca/Lhpp/Mtm1/Ppp6r2/Ppp1r16b/Itga1/Pdp1/Ptp4a3/Ell/Ptprv	22
GO:0042509	regulation of tyrosine phosphorylation of STAT protein	9/527	71/23174	3.23439e-05	0.00310257	0.0025374	Kit/Cd40/Irf1/Hes1/Arl2bp/Socs1/Tnfrsf18/Lyn/Ctf1	9
GO:0035162	embryonic hemopoiesis	6/527	28/23174	3.308e-05	0.00311442	0.0025471	Kit/Ahr/Runx1/Tal1/Zfpm1/Flt3l	6
GO:0045444	fat cell differentiation	17/527	238/23174	3.48828e-05	0.00322444	0.00263707	Zfp385a/Fbxo9/Tgfb1/Lama4/Lpin1/Id2/Aldh6a1/Ebf2/Hes1/Nr4a1/Syap1/Socs1/Zfp36l2/Arxes2/Zfpm1/Tmem120b/Bscl2	17
GO:0002696	positive regulation of leukocyte activation	25/527	448/23174	3.96312e-05	0.00359795	0.00294254	Il12rb1/Mmp14/Tgfb1/Gab2/Mef2c/Cd40/Irf1/Myb/Vsir/Tcf3/Stat5b/Hes1/Runx1/Stxbp1/Mdk/Cd1d1/Ctsc/Gas6/Cd276/Socs1/Itpkb/Pik3r6/H2-T23/Cd59b/Flt3l	25
GO:0022407	regulation of cell-cell adhesion	23/527	394/23174	4.03556e-05	0.00359944	0.00294376	Il12rb1/Tgfb1/Irf1/Myb/Vsir/Mink1/Stat5b/Hes1/Runx1/Mdk/Lef1/Cd1d1/Cd276/Socs1/Itpkb/Pik3r1/Lyn/Pik3r6/Btla/H2-T23/Cd59b/Ank3/Ass1	23
GO:0090287	regulation of cellular response to growth factor stimulus	18/527	267/23174	4.43848e-05	0.00389056	0.00318185	Ltbp1/Tgfb1/Tek/Fuz/Wasf1/Vsir/Cyfip2/Angpt1/Hes1/Cask/Vegfc/Cd59a/Spry1/Nrep/Fzd1/Zfp423/Tcf4/Ptp4a3	18
GO:0007260	tyrosine phosphorylation of STAT protein	9/527	75/23174	5.03359e-05	0.00433742	0.00354731	Kit/Cd40/Irf1/Hes1/Arl2bp/Socs1/Tnfrsf18/Lyn/Ctf1	9
GO:0030220	platelet formation	5/527	19/23174	5.32878e-05	0.00444124	0.00363222	Zfp385a/Mef2c/Tal1/Zfpm1/Nbeal2	5
GO:0032823	regulation of natural killer cell differentiation	5/527	19/23174	5.32878e-05	0.00444124	0.00363222	Irf1/Stat5b/Gas6/Pglyrp2/Flt3l	5
GO:0003007	heart morphogenesis	18/527	276/23174	6.81433e-05	0.00550277	0.00450038	Tgfb1/Mef2c/Tek/Wnt2/Ahr/Ahi1/Id2/Angpt1/Hes1/Pim1/Acvr1/Efna1/Tead2/Kdm6a/Ift172/Fzd1/S1pr1/Zfpm1	18
GO:0036344	platelet morphogenesis	5/527	20/23174	6.97263e-05	0.00550277	0.00450038	Zfp385a/Mef2c/Tal1/Zfpm1/Nbeal2	5
GO:0072659	protein localization to plasma membrane	18/527	277/23174	7.13766e-05	0.00550277	0.00450038	Mmp14/Tgfb1/Rab11a/Nectin3/Ppp2r5a/Stxbp1/Tspan5/Fam126a/Cask/Gas6/Palm/Ldlrap1/F11r/Pik3r1/Scn3b/Pls1/Kalrn/Ank3	18
GO:0034341	response to interferon-gamma	12/527	137/23174	7.15194e-05	0.00550277	0.00450038	Il12rb1/Irf1/Ifitm1/Stxbp1/Gsn/Nmi/Trim21/Ccl12/Socs1/Gbp7/Irgm1/Ifitm2	12
GO:1904018	positive regulation of vasculature development	15/527	204/23174	7.17539e-05	0.00550277	0.00450038	Kit/Tek/Cd40/Rapgef3/Runx1/Mdk/Ddah1/Stim1/Srpx2/Vegfc/Btg1/Ppp1r16b/Asb4/Pik3r6/Hmga2	15
GO:0070167	regulation of biomineral tissue development	10/527	97/23174	7.27267e-05	0.00550277	0.00450038	Tgfb1/Mef2c/Rflnb/Acvr1/Gas6/Bmp2k/Cd276/S1pr1/Tmem119/Odaph	10
GO:0050863	regulation of T cell activation	19/527	304/23174	7.62673e-05	0.00550277	0.00450038	Il12rb1/Tgfb1/Irf1/Myb/Vsir/Stat5b/Ripk3/Hes1/Runx1/Gsn/Mdk/Cd1d1/Cd276/Socs1/Itpkb/Pik3r6/Btla/H2-T23/Cd59b	19
GO:0070493	thrombin-activated receptor signaling pathway	4/527	11/23174	7.68483e-05	0.00550277	0.00450038	F2rl2/F2/Stmn1/F2r	4
GO:0071864	positive regulation of cell proliferation in bone marrow	4/527	11/23174	7.68483e-05	0.00550277	0.00450038	Mef2c/Lef1/Hmga2/Flt3l	4
GO:0097278	complement-dependent cytotoxicity	4/527	11/23174	7.68483e-05	0.00550277	0.00450038	Cd55/Rab27a/Cd59a/Cd59b	4
GO:0044282	small molecule catabolic process	19/527	308/23174	9.06286e-05	0.00639939	0.00523367	Tgfb1/Prodh/Acsf3/Upp1/Lpin1/Aldh6a1/Gldc/Acsl5/Cyp26a1/Inpp5a/Gad2/Sord/Ddah1/Pon3/Akr1b8/Hk1/Npl/Nudt18/Acad11	19
GO:0032970	regulation of actin filament-based process	22/527	390/23174	9.73497e-05	0.00677981	0.00554479	Rnd2/Tgfb1/Mef2c/Tek/Wasf1/Ccn2/Rapgef3/Shank3/Tmeff2/Pam/Gsn/Mdk/Stmn1/Arhgdib/Ppp1r9a/F11r/Rgs4/Arhgap18/Prex1/Pik3r1/S1pr1/Ntf3	22
GO:0043550	regulation of lipid kinase activity	7/527	48/23174	9.92311e-05	0.00681745	0.00557557	Tgfb1/Tek/Ppp2r5a/F2/Pik3r3/Pik3r1/Lyn	7
GO:0006470	protein dephosphorylation	16/527	235/23174	0.000103597	0.00682972	0.00558561	Ppm1j/Tgfb1/Camta1/Ppm1d/Fkbp1b/Dusp13/Ppp2r5a/Ppp3ca/Lhpp/Mtm1/Ppp6r2/Ppp1r16b/Itga1/Pdp1/Ptp4a3/Ptprv	16
GO:0010714	positive regulation of collagen metabolic process	6/527	34/23174	0.000105193	0.00682972	0.00558561	Ltbp1/Tgfb1/Ccn2/Vsir/F2/F2r	6
GO:0002697	regulation of immune effector process	23/527	420/23174	0.00010599	0.00682972	0.00558561	Il12rb1/Tgfb1/Gab2/Tek/Cd40/Irf1/Myb/Vsir/Stat5b/Ripk3/Angpt1/Cd55/Stxbp1/Cd1d1/Foxp1/Cd59a/Hk1/Lyn/Fzd5/Pik3r6/H2-T23/Cd59b/Pglyrp2	23
GO:1903037	regulation of leukocyte cell-cell adhesion	18/527	287/23174	0.000111963	0.00682972	0.00558561	Il12rb1/Tgfb1/Irf1/Myb/Vsir/Stat5b/Hes1/Runx1/Mdk/Cd1d1/Cd276/Socs1/Itpkb/Pik3r6/Btla/H2-T23/Cd59b/Ass1	18
GO:0051251	positive regulation of lymphocyte activation	22/527	394/23174	0.00011276	0.00682972	0.00558561	Il12rb1/Mmp14/Tgfb1/Mef2c/Cd40/Irf1/Myb/Vsir/Tcf3/Stat5b/Hes1/Runx1/Mdk/Cd1d1/Gas6/Cd276/Socs1/Itpkb/Pik3r6/H2-T23/Cd59b/Flt3l	22
GO:0060374	mast cell differentiation	3/527	5/23174	0.000113021	0.00682972	0.00558561	Kit/Tal1/Zfpm1	3
GO:0032825	positive regulation of natural killer cell differentiation	4/527	12/23174	0.000113202	0.00682972	0.00558561	Irf1/Stat5b/Gas6/Flt3l	4
GO:0071838	cell proliferation in bone marrow	4/527	12/23174	0.000113202	0.00682972	0.00558561	Mef2c/Lef1/Hmga2/Flt3l	4
GO:0071863	regulation of cell proliferation in bone marrow	4/527	12/23174	0.000113202	0.00682972	0.00558561	Mef2c/Lef1/Hmga2/Flt3l	4
GO:1901342	regulation of vasculature development	20/527	340/23174	0.000114187	0.00682972	0.00558561	Kit/Tek/Cd40/Rapgef3/Runx1/Mdk/Efna1/Fbxw7/Ddah1/Stim1/Srpx2/Vegfc/Cd59a/Btg1/Ppp1r16b/Asb4/Foxo4/Pik3r6/Tcf4/Hmga2	20
GO:1904062	regulation of cation transmembrane transport	20/527	340/23174	0.000114187	0.00682972	0.00558561	Tgfb1/Mef2c/Ahr/Tspan13/Fkbp1b/Mink1/Glrx/Rapgef3/Shank3/Diaph1/F2/Gem/Stim1/Rgs4/Lyn/F2r/Scn3b/Chchd10/Ank3/Capn3	20
GO:1904951	positive regulation of establishment of protein localization	24/527	452/23174	0.000121048	0.00715591	0.00585238	Tgfb1/Il17ra/Tek/Mcu/Glrx/Rapgef3/Pmaip1/Mdk/Fbxw7/Unc13b/Cask/Gas6/Vegfc/Adam9/Cd276/Hk1/Camk4/Zfand1/Pik3r1/Fzd5/F2r/Ptp4a3/H2-T23/Ank3	24
GO:0046634	regulation of alpha-beta T cell activation	10/527	104/23174	0.000131032	0.00765709	0.00626227	Tgfb1/Irf1/Myb/Vsir/Runx1/Cd1d1/Socs1/Itpkb/Btla/H2-T23	10
GO:0007015	actin filament organization	22/527	400/23174	0.000139943	0.00808491	0.00661215	Rnd2/Wasf1/Ccn2/Rflnb/Cap2/Rapgef3/Shank3/Diaph1/Tmeff2/Gsn/Stmn1/Sorbs2/Ppp1r9a/Gas7/Micall2/Rgs4/Arhgap18/Prex1/Pik3r1/S1pr1/Pls1/Shroom4	22
GO:0006644	phospholipid metabolic process	20/527	346/23174	0.000144382	0.00824764	0.00674525	Tgfb1/Tek/Mtmr1/Isyna1/Sptlc2/Acsl5/Pip4k2a/Fabp5/Pik3r3/Fam126a/Mtm1/Slc27a1/Dgkh/Socs1/Pitpnc1/Pik3r1/Pi4ka/Lyn/Dpm3/Etnk2	20
GO:0010038	response to metal ion	17/527	269/23174	0.00015727	0.00888398	0.00726567	Mef2c/Id2/Slc40a1/Gsn/Sord/Ppp3ca/Aoc1/Stim1/Adam9/Mt2/Mt1/Itpkb/Hvcn1/Ank3/Fibin/Ass1/Capn3	17
GO:0030183	B cell differentiation	12/527	149/23174	0.000159708	0.00892257	0.00729723	Mmp14/Kit/Ahr/Myb/Tcf3/Id2/Stat5b/Foxp1/Lyl1/Pik3r1/Zfp36l2/Gimap1	12
GO:0010712	regulation of collagen metabolic process	7/527	52/23174	0.000166724	0.00921331	0.007535	Ltbp1/Tgfb1/Ccn2/Vsir/Rapgef3/F2/F2r	7
GO:0051924	regulation of calcium ion transport	17/527	271/23174	0.000171787	0.00939104	0.00768036	Tgfb1/Ahr/Stc2/Tspan13/Fkbp1b/Rapgef3/Hes1/Diaph1/F2/Gem/Stim1/Cask/Ccl12/Rgs4/Lyn/F2r/Capn3	17
GO:0060216	definitive hemopoiesis	5/527	24/23174	0.000177315	0.00959011	0.00784317	Runx1/Tal1/Lyl1/Zfp36l2/Zfpm1	5
GO:0046488	phosphatidylinositol metabolic process	11/527	129/23174	0.000180168	0.00964183	0.00788547	Mtmr1/Pip4k2a/Pik3r3/Fam126a/Mtm1/Slc27a1/Socs1/Pitpnc1/Pik3r1/Pi4ka/Dpm3	11
GO:0035306	positive regulation of dephosphorylation	7/527	53/23174	0.000188374	0.00997598	0.00815875	Tgfb1/Mef2c/Camta1/Ripk3/Ppp2r5a/Ppp1r16b/Itga1	7
GO:0032649	regulation of interferon-gamma production	10/527	109/23174	0.000193492	0.0101414	0.008294	Il12rb1/Vsir/Ripk3/Runx1/Cd1d1/Gas6/Cd276/Fzd5/Zfpm1/Pglyrp2	10
GO:0034765	regulation of ion transmembrane transport	24/527	468/23174	0.000203769	0.0105711	0.00864543	Tgfb1/Mef2c/Ahr/Tspan13/Fkbp1b/Mink1/Glrx/Rapgef3/Shank3/Diaph1/Acsl5/F2/Gem/Stim1/Tpcn1/Hk1/Rgs4/Lyn/F2r/Scn3b/Chchd10/Hvcn1/Ank3/Capn3	24
GO:0021700	developmental maturation	18/527	303/23174	0.000219445	0.0112243	0.00917968	Sept4/Id2/Rflnb/Hes1/Runx1/Gdf11/Stxbp1/Fam210b/Unc13b/Tal1/Zdhhc15/Lyl1/Tut4/Palm/Fzd5/S1pr1/Foxo3/Ank3	18
GO:0034755	iron ion transmembrane transport	4/527	14/23174	0.000220777	0.0112243	0.00917968	Slc40a1/Steap3/Slc25a37/Slc25a28	4
GO:0042531	positive regulation of tyrosine phosphorylation of STAT protein	7/527	55/23174	0.000238484	0.0120045	0.00981772	Kit/Cd40/Hes1/Arl2bp/Tnfrsf18/Lyn/Ctf1	7
GO:0060348	bone development	15/527	228/23174	0.000245311	0.0122271	0.00999978	Zfp385a/Mmp14/Mef2c/Kit/Rflnb/Matn2/Pip4k2a/Fbxw7/Tal1/Csgalnact1/Ift172/Zfpm1/Tmem119/Nbeal2/Sp5	15
GO:0045765	regulation of angiogenesis	18/527	307/23174	0.000257456	0.0125988	0.0103038	Tek/Cd40/Rapgef3/Runx1/Mdk/Efna1/Fbxw7/Ddah1/Stim1/Srpx2/Vegfc/Cd59a/Btg1/Ppp1r16b/Foxo4/Pik3r6/Tcf4/Hmga2	18
GO:0046631	alpha-beta T cell activation	12/527	157/23174	0.000260204	0.0125988	0.0103038	Tgfb1/Irf1/Myb/Vsir/Runx1/Lef1/Cd1d1/Foxp1/Socs1/Itpkb/Btla/H2-T23	12
GO:1903169	regulation of calcium ion transmembrane transport	12/527	157/23174	0.000260204	0.0125988	0.0103038	Tgfb1/Ahr/Tspan13/Fkbp1b/Rapgef3/Diaph1/F2/Gem/Stim1/Lyn/F2r/Capn3	12
GO:0042098	T cell proliferation	14/527	205/23174	0.000267528	0.0127248	0.0104068	Il12rb1/Tgfb1/Irf1/Vsir/Fkbp1b/Stat5b/Ripk3/Hes1/Cd1d1/Ccnd3/Cd276/Btla/H2-T23/Cd59b	14
GO:0045927	positive regulation of growth	18/527	308/23174	0.000267811	0.0127248	0.0104068	Mmp14/Rnd2/Rab11a/Mef2c/Wnt2/Ahr/Ahi1/Il9r/Stat5b/Pim1/F2/Lef1/Acsl4/Mtm1/Pls1/Map1b/Hmga2/Capn3	18
GO:0019216	regulation of lipid metabolic process	19/527	336/23174	0.000277131	0.0130255	0.0106527	Tgfb1/Kit/Tek/Pdk1/Mtmr1/Id2/Stat5b/Acsl5/Ppp2r5a/F2/Fabp5/Pik3r3/Gfi1/Acsl4/Slc27a1/Pik3r1/Lyn/Ces1g/Bscl2	19
GO:0043534	blood vessel endothelial cell migration	10/527	114/23174	0.000279264	0.0130255	0.0106527	Tgfb1/Mef2c/Cd40/Angpt1/Nr4a1/Efna1/Fbxw7/Pik3r3/Srpx2/Vegfc	10
GO:0007162	negative regulation of cell adhesion	17/527	283/23174	0.000286007	0.0132187	0.0108108	Mmp14/Tgfb1/Irf1/Vsir/Cbll1/Angpt1/Runx1/Mdk/Lef1/Tnc/Cask/Cd276/Socs1/Pik3r1/Btla/Plxnc1/Ass1	17
GO:0036037	CD8-positive, alpha-beta T cell activation	5/527	27/23174	0.000318362	0.0145816	0.0119254	Irf1/Vsir/Runx1/Socs1/H2-T23	5
GO:0032946	positive regulation of mononuclear cell proliferation	11/527	138/23174	0.000324575	0.0147334	0.0120496	Il12rb1/Mef2c/Cd40/Tcf3/Stat5b/Hes1/St6gal1/Cd1d1/Cd276/H2-T23/Cd59b	11
GO:0045766	positive regulation of angiogenesis	13/527	185/23174	0.000333374	0.0149989	0.0122667	Tek/Cd40/Rapgef3/Runx1/Mdk/Ddah1/Stim1/Srpx2/Vegfc/Btg1/Ppp1r16b/Pik3r6/Hmga2	13
GO:1905475	regulation of protein localization to membrane	13/527	186/23174	0.000351162	0.0156606	0.0128079	Mmp14/Tgfb1/Rab11a/Shank3/Pmaip1/Ppp2r5a/Gsn/Sorbs2/Ldlrap1/Pik3r1/Pls1/Kalrn/Ank3	13
GO:0045589	regulation of regulatory T cell differentiation	5/527	28/23174	0.00038038	0.0167555	0.0137033	Tgfb1/Irf1/Vsir/Mdk/Socs1	5
GO:0097286	iron ion import	3/527	7/23174	0.000382305	0.0167555	0.0137033	Steap3/Slc25a37/Slc25a28	3
GO:0035303	regulation of dephosphorylation	12/527	164/23174	0.000388032	0.0168298	0.0137641	Tgfb1/Mef2c/Camta1/Mtmr1/Ahr/Fkbp1b/Ripk3/Ppp2r5a/Ppp6r2/Ppp1r16b/Itga1/Ell	12
GO:0002260	lymphocyte homeostasis	8/527	78/23174	0.000393932	0.0168298	0.0137641	Tgfb1/Mef2c/Ahr/Stat5b/Ripk3/Pmaip1/Slc40a1/Lyn	8
GO:0061515	myeloid cell development	8/527	78/23174	0.000393932	0.0168298	0.0137641	Zfp385a/Kit/Pip4k2a/Fam210b/Fbxw7/Tal1/Zfpm1/Nbeal2	8
GO:0048568	embryonic organ development	24/527	490/23174	0.000397677	0.0168482	0.0137792	Mmp14/Tgfb1/Mef2c/Kit/Wnt2/Fuz/Ahr/Myb/Ahi1/Id2/Hes1/Runx1/Acvr1/Efna1/Lef1/Tal1/Gfi1/Tead2/Kdm6a/Ift172/Mthfd1l/Fzd5/Zfpm1/Flt3l	24
GO:0090257	regulation of muscle system process	15/527	239/23174	0.000405273	0.0170006	0.0139037	Mef2c/Mrvi1/Kit/Ccn2/Fkbp1b/Ppp3ca/Foxp1/Rgs4/F2r/Foxo3/Arhgap42/Calcrl/Tnnt1/Bscl2/Grcc10	15
GO:0007159	leukocyte cell-cell adhesion	18/527	319/23174	0.00040796	0.0170006	0.0139037	Il12rb1/Tgfb1/Irf1/Myb/Vsir/Stat5b/Hes1/Runx1/Mdk/Cd1d1/Cd276/Socs1/Itpkb/Pik3r6/Btla/H2-T23/Cd59b/Ass1	18
GO:0045787	positive regulation of cell cycle	19/527	347/23174	0.000413355	0.0170853	0.013973	Tgfb1/Rab11a/Ccn2/Tcf3/Id2/Stat5b/Hes1/Pim1/Lef1/Tal1/Trim21/Dynlt3/Nudt16/Ccnd3/Gdpd5/Foxo4/Prdm9/Ptprv/Flt3l	19
GO:0051222	positive regulation of protein transport	22/527	433/23174	0.000420066	0.0172227	0.0140854	Tgfb1/Il17ra/Tek/Mcu/Glrx/Rapgef3/Mdk/Fbxw7/Unc13b/Cask/Gas6/Vegfc/Adam9/Cd276/Hk1/Camk4/Zfand1/Pik3r1/Fzd5/F2r/H2-T23/Ank3	22
GO:0045639	positive regulation of myeloid cell differentiation	9/527	99/23174	0.000429108	0.0174527	0.0142735	Tgfb1/Id2/Stat5b/Runx1/Fam210b/Lef1/Tal1/Foxo3/Prmt1	9
GO:0010035	response to inorganic substance	24/527	493/23174	0.000433899	0.0175075	0.0143183	Mef2c/Id2/Fancc/Glrx/Ripk3/Nr4a1/Slc40a1/Gsn/Sord/Ppp3ca/Aoc1/Foxp1/Stim1/Adam9/Mt2/Mt1/Itpkb/Zfand1/Foxo3/Hvcn1/Ank3/Fibin/Ass1/Capn3	24
GO:0030318	melanocyte differentiation	5/527	29/23174	0.000451102	0.0178243	0.0145774	Mef2c/Kit/Rab27a/Slc24a5/Lrmda	5
GO:0002573	myeloid leukocyte differentiation	14/527	216/23174	0.00045421	0.0178243	0.0145774	Tgfb1/Gab2/Mef2c/Kit/Id2/Runx1/Zbtb46/Lef1/Fbxw7/Tal1/Camk4/Pik3r1/Lyn/Zfpm1	14
GO:0001569	branching involved in blood vessel morphogenesis	6/527	44/23174	0.000455635	0.0178243	0.0145774	Tek/Ahr/Angpt1/Acvr1/Mdk/Lef1	6
GO:0046486	glycerolipid metabolic process	18/527	322/23174	0.000455774	0.0178243	0.0145774	Mtmr1/Lpin1/Acsl5/Pip4k2a/Fabp5/Pik3r3/Fam126a/Acsl4/Mtm1/Slc27a1/Dgkh/Socs1/Pitpnc1/Pik3r1/Pi4ka/Dpm3/Ces1g/Etnk2	18
GO:0032609	interferon-gamma production	10/527	122/23174	0.0004814	0.0186827	0.0152795	Il12rb1/Vsir/Ripk3/Runx1/Cd1d1/Gas6/Cd276/Fzd5/Zfpm1/Pglyrp2	10
GO:0031099	regeneration	11/527	145/23174	0.000495337	0.019078	0.0156027	Tgfb1/Ezh1/Fkbp1b/Matn2/Mdk/Tnc/Tec/Lrig2/Ninj1/Nrep/Capn3	11
GO:0061572	actin filament bundle organization	12/527	169/23174	0.000508846	0.0194229	0.0158848	Rnd2/Ccn2/Rflnb/Rapgef3/Shank3/Tmeff2/Stmn1/Ppp1r9a/Gas7/Pik3r1/S1pr1/Pls1	12
GO:0032814	regulation of natural killer cell activation	6/527	45/23174	0.000515754	0.0194229	0.0158848	Irf1/Stat5b/Gas6/H2-T23/Pglyrp2/Flt3l	6
GO:0032965	regulation of collagen biosynthetic process	6/527	45/23174	0.000515754	0.0194229	0.0158848	Ltbp1/Tgfb1/Ccn2/Rapgef3/F2/F2r	6
GO:0002367	cytokine production involved in immune response	9/527	102/23174	0.000534786	0.0199078	0.0162814	Tgfb1/Kit/Tek/Vsir/Angpt1/Gas6/Hk1/Fzd5/H2-T23	9
GO:0042129	regulation of T cell proliferation	12/527	170/23174	0.000536462	0.0199078	0.0162814	Il12rb1/Tgfb1/Irf1/Vsir/Stat5b/Ripk3/Hes1/Cd1d1/Cd276/Btla/H2-T23/Cd59b	12
GO:0051188	cofactor biosynthetic process	15/527	246/23174	0.000548059	0.0201908	0.0165128	Ggt1/Pdk1/Pnpo/Slc25a39/Fdxr/Ddit4/Prxl2c/Nadk2/Mpc1/Acsl5/Abcb6/Coq8a/Acsl4/Hk1/Mthfd1l	15
GO:0002761	regulation of myeloid leukocyte differentiation	10/527	125/23174	0.000583262	0.0213331	0.0174471	Tgfb1/Id2/Runx1/Zbtb46/Lef1/Fbxw7/Tal1/Pik3r1/Lyn/Zfpm1	10
GO:0035740	CD8-positive, alpha-beta T cell proliferation	3/527	8/23174	0.000601361	0.02156	0.0176326	Irf1/Vsir/H2-T23	3
GO:2000564	regulation of CD8-positive, alpha-beta T cell proliferation	3/527	8/23174	0.000601361	0.02156	0.0176326	Irf1/Vsir/H2-T23	3
GO:0030101	natural killer cell activation	9/527	104/23174	0.000616424	0.02156	0.0176326	Irf1/Tcf3/Id2/Stat5b/Gas6/Rab27a/H2-T23/Pglyrp2/Flt3l	9
GO:0032232	negative regulation of actin filament bundle assembly	5/527	31/23174	0.000621728	0.02156	0.0176326	Shank3/Tmeff2/Stmn1/Ppp1r9a/S1pr1	5
GO:0032816	positive regulation of natural killer cell activation	5/527	31/23174	0.000621728	0.02156	0.0176326	Irf1/Stat5b/Gas6/H2-T23/Flt3l	5
GO:0032967	positive regulation of collagen biosynthetic process	5/527	31/23174	0.000621728	0.02156	0.0176326	Ltbp1/Tgfb1/Ccn2/F2/F2r	5
GO:0045066	regulatory T cell differentiation	5/527	31/23174	0.000621728	0.02156	0.0176326	Tgfb1/Irf1/Vsir/Mdk/Socs1	5
GO:0006650	glycerophospholipid metabolic process	14/527	223/23174	0.00062339	0.02156	0.0176326	Mtmr1/Pip4k2a/Fabp5/Pik3r3/Fam126a/Mtm1/Slc27a1/Dgkh/Socs1/Pitpnc1/Pik3r1/Pi4ka/Dpm3/Etnk2	14
GO:1903909	regulation of receptor clustering	4/527	18/23174	0.000627855	0.0215677	0.0176389	Tgfb1/Shank3/Gsn/Sorbs2	4
GO:0045580	regulation of T cell differentiation	11/527	150/23174	0.00065869	0.022475	0.018381	Tgfb1/Irf1/Myb/Vsir/Stat5b/Runx1/Mdk/Cd1d1/Socs1/Itpkb/Pik3r6	11
GO:0007219	Notch signaling pathway	12/527	175/23174	0.000694186	0.0235283	0.0192423	Mmp14/Tgfb1/Kit/Hes1/Fbxw7/Tspan5/Sorbs2/Gdpd5/Ift172/Dtx4/Zfp423/Ptp4a3	12
GO:0002262	myeloid cell homeostasis	12/527	176/23174	0.000729985	0.0241247	0.0197302	Kit/Tcf3/Id2/Stat5b/Fancc/Fam210b/Tal1/Itpkb/Lyn/Foxo3/Zfpm1/Prmt1	12
GO:0032388	positive regulation of intracellular transport	13/527	201/23174	0.000731788	0.0241247	0.0197302	Tgfb1/Gab2/Tek/Rapgef3/Stxbp1/Fbxw7/Unc13b/Gas6/Ldlrap1/Camk4/Zfand1/Pik3r1/Ank3	13
GO:0002762	negative regulation of myeloid leukocyte differentiation	6/527	48/23174	0.000733671	0.0241247	0.0197302	Runx1/Zbtb46/Fbxw7/Pik3r1/Lyn/Zfpm1	6
GO:0010631	epithelial cell migration	16/527	280/23174	0.000733987	0.0241247	0.0197302	Tgfb1/Gab2/Rab11a/Mef2c/Kit/Tek/Cd40/Angpt1/Nr4a1/Efna1/Fbxw7/Pik3r3/Srpx2/Vegfc/Adam9/Ptp4a3	16
GO:0051250	negative regulation of lymphocyte activation	11/527	152/23174	0.000735511	0.0241247	0.0197302	Tgfb1/Irf1/Vsir/Id2/Runx1/Mdk/Cd276/Socs1/Lyn/Btla/Pglyrp2	11
GO:0048863	stem cell differentiation	14/527	227/23174	0.000742119	0.0241855	0.0197798	Mef2c/Kit/Vsir/Hes1/Cyp26a1/Acvr1/Sema6d/Tal1/Tead2/Rbm24/Foxo4/Fzd1/Zfp36l2/Tcf7l1	14
GO:0031589	cell-substrate adhesion	18/527	337/23174	0.000774507	0.0250802	0.0205116	Mmp14/Bcam/Tek/Ccn2/Mink1/Angpt1/St6gal1/Mdk/Efna1/Cask/Gas6/Vegfc/Adam9/Micall2/Ninj1/Prex1/Pik3r1/Itga1	18
GO:0051090	regulation of DNA-binding transcription factor activity	20/527	395/23174	0.000788686	0.0253162	0.0207046	Tgfb1/Keap1/Kit/Wnt2/Cd40/Tcf3/Id2/Ripk3/Cd200/Pim1/Sigirr/Ppp3ca/Gfi1/Trim21/Gas6/Tut4/Fzd1/Hmga2/Parp10/Capn3	20
GO:0090132	epithelium migration	16/527	282/23174	0.000791754	0.0253162	0.0207046	Tgfb1/Gab2/Rab11a/Mef2c/Kit/Tek/Cd40/Angpt1/Nr4a1/Efna1/Fbxw7/Pik3r3/Srpx2/Vegfc/Adam9/Ptp4a3	16
GO:0019221	cytokine-mediated signaling pathway	18/527	338/23174	0.000801283	0.0253313	0.0207169	Kit/Irf1/Rffl/Stat5b/Angpt1/Ifitm1/Sigirr/Nmi/Gfi1/Gas6/Slc27a1/Tut4/Ccl12/Socs1/Irgm1/Foxo3/Ifitm2/Dok1	18
GO:0031032	actomyosin structure organization	13/527	203/23174	0.00080219	0.0253313	0.0207169	Mef2c/Ccn2/Rapgef3/Epb41l4a/Tmeff2/Stmn1/Foxp1/Ppp1r9a/F11r/Pik3r1/S1pr1/Tnnt1/Capn3	13
GO:0071248	cellular response to metal ion	11/527	154/23174	0.00081963	0.0254263	0.0207946	Mef2c/Id2/Slc40a1/Gsn/Aoc1/Mt2/Mt1/Itpkb/Hvcn1/Ank3/Capn3	11
GO:0046638	positive regulation of alpha-beta T cell differentiation	6/527	49/23174	0.000820203	0.0254263	0.0207946	Irf1/Myb/Runx1/Cd1d1/Socs1/Itpkb	6
GO:0046834	lipid phosphorylation	6/527	49/23174	0.000820203	0.0254263	0.0207946	Pik3r3/Fam126a/Dgkh/Socs1/Pik3r1/Pi4ka	6
GO:0030218	erythrocyte differentiation	10/527	131/23174	0.00084075	0.0259053	0.0211864	Kit/Tcf3/Id2/Stat5b/Fam210b/Tal1/Lyn/Foxo3/Zfpm1/Prmt1	10
GO:0090130	tissue migration	16/527	284/23174	0.00085335	0.0261351	0.0213743	Tgfb1/Gab2/Rab11a/Mef2c/Kit/Tek/Cd40/Angpt1/Nr4a1/Efna1/Fbxw7/Pik3r3/Srpx2/Vegfc/Adam9/Ptp4a3	16
GO:0046637	regulation of alpha-beta T cell differentiation	7/527	68/23174	0.000884221	0.0266783	0.0218186	Tgfb1/Irf1/Myb/Runx1/Cd1d1/Socs1/Itpkb	7
GO:0033077	T cell differentiation in thymus	8/527	88/23174	0.000886498	0.0266783	0.0218186	Tcf3/Mink1/Stat5b/Ripk3/Cd1d1/Itpkb/Fzd5/Zfp36l2	8
GO:1903659	regulation of complement-dependent cytotoxicity	3/527	9/23174	0.000886827	0.0266783	0.0218186	Cd55/Cd59a/Cd59b	3
GO:0061001	regulation of dendritic spine morphogenesis	6/527	50/23174	0.000914397	0.0272477	0.0222842	Shank3/Efna1/Cask/Ppp1r9a/Dtnbp1/Kalrn	6
GO:1990778	protein localization to cell periphery	18/527	342/23174	0.000916473	0.0272477	0.0222842	Mmp14/Tgfb1/Rab11a/Nectin3/Ppp2r5a/Stxbp1/Tspan5/Fam126a/Cask/Gas6/Palm/Ldlrap1/F11r/Pik3r1/Scn3b/Pls1/Kalrn/Ank3	18
GO:0001776	leukocyte homeostasis	9/527	110/23174	0.000924417	0.027324	0.0223467	Tgfb1/Mef2c/Ahr/Stat5b/Ripk3/Pmaip1/Slc40a1/Itpkb/Lyn	9
GO:1904035	regulation of epithelial cell apoptotic process	8/527	89/23174	0.000955048	0.0280375	0.0229302	Tek/Cd40/Angpt1/Gsn/Mdk/Gas6/Ccl12/Foxo3	8
GO:0048015	phosphatidylinositol-mediated signaling	11/527	157/23174	0.000960648	0.0280375	0.0229302	Gab2/Tek/Angpt1/Gsn/F2/Pitpnm2/Ppp1r16b/Pik3r1/Pi4ka/Pik3r6/F2r	11
GO:0046635	positive regulation of alpha-beta T cell activation	7/527	69/23174	0.000965099	0.0280375	0.0229302	Irf1/Myb/Runx1/Cd1d1/Socs1/Itpkb/H2-T23	7
GO:0002695	negative regulation of leukocyte activation	12/527	182/23174	0.000978758	0.0282727	0.0231226	Tgfb1/Irf1/Vsir/Id2/Cd200/Runx1/Mdk/Cd276/Socs1/Lyn/Btla/Pglyrp2	12
GO:0007599	hemostasis	11/527	158/23174	0.00101189	0.0289013	0.0236366	Zfp385a/F2rl2/Stxbp1/F2/Tec/Gas6/Rab27a/Lyn/F2r/Nbeal2/Dtnbp1	11
GO:0031214	biomineral tissue development	11/527	158/23174	0.00101189	0.0289013	0.0236366	Tgfb1/Mef2c/Rflnb/Acvr1/Stim1/Gas6/Bmp2k/Cd276/S1pr1/Tmem119/Odaph	11
GO:0043535	regulation of blood vessel endothelial cell migration	8/527	90/23174	0.00102778	0.0291912	0.0238737	Tgfb1/Mef2c/Cd40/Angpt1/Efna1/Fbxw7/Srpx2/Vegfc	8
GO:0046632	alpha-beta T cell differentiation	9/527	112/23174	0.0010512	0.0295402	0.0241591	Tgfb1/Irf1/Myb/Runx1/Lef1/Cd1d1/Foxp1/Socs1/Itpkb	9
GO:1903725	regulation of phospholipid metabolic process	7/527	70/23174	0.00105169	0.0295402	0.0241591	Tgfb1/Tek/Mtmr1/Pik3r3/Slc27a1/Pik3r1/Lyn	7
GO:0048754	branching morphogenesis of an epithelial tube	12/527	184/23174	0.00107592	0.0300548	0.02458	Mmp14/Tgfb1/Tek/Wnt2/Ahr/Angpt1/Acvr1/Mdk/Lef1/Tnc/Spry1/Hmga2	12
GO:0001667	ameboidal-type cell migration	20/527	406/23174	0.00110135	0.030528	0.024967	Tgfb1/Gab2/Rab11a/Mef2c/Kit/Tek/Cd40/Rffl/Angpt1/Nr4a1/Acvr1/Sema6d/Efna1/Fbxw7/Pik3r3/Arhgdib/Srpx2/Vegfc/Adam9/Ptp4a3	20
GO:0060998	regulation of dendritic spine development	8/527	91/23174	0.00110487	0.030528	0.024967	Mef2c/Shank3/Efna1/Cask/Ppp1r9a/Palm/Dtnbp1/Kalrn	8
GO:0050671	positive regulation of lymphocyte proliferation	10/527	136/23174	0.00112081	0.0306447	0.0250624	Il12rb1/Mef2c/Cd40/Tcf3/Stat5b/Hes1/Cd1d1/Cd276/H2-T23/Cd59b	10
GO:0048017	inositol lipid-mediated signaling	11/527	160/23174	0.00112115	0.0306447	0.0250624	Gab2/Tek/Angpt1/Gsn/F2/Pitpnm2/Ppp1r16b/Pik3r1/Pi4ka/Pik3r6/F2r	11
GO:0016054	organic acid catabolic process	13/527	211/23174	0.00114337	0.0309197	0.0252873	Tgfb1/Prodh/Acsf3/Lpin1/Aldh6a1/Gldc/Acsl5/Cyp26a1/Gad2/Ddah1/Pon3/Npl/Acad11	13
GO:0046395	carboxylic acid catabolic process	13/527	211/23174	0.00114337	0.0309197	0.0252873	Tgfb1/Prodh/Acsf3/Lpin1/Aldh6a1/Gldc/Acsl5/Cyp26a1/Gad2/Ddah1/Pon3/Npl/Acad11	13
GO:0060333	interferon-gamma-mediated signaling pathway	4/527	21/23174	0.0011634	0.031295	0.0255942	Irf1/Nmi/Socs1/Irgm1	4
GO:0045862	positive regulation of proteolysis	17/527	321/23174	0.00117644	0.0313908	0.0256726	Mmp14/Fuz/Ccn2/Vsir/Cyfip2/Pmaip1/Gsn/Efna1/Fbxw7/Ctsc/Adam9/Gramd4/Lyn/F2r/Sox7/Capn3/Hspa1a	17
GO:0051147	regulation of muscle cell differentiation	11/527	161/23174	0.00117932	0.0313908	0.0256726	Mmp14/Tgfb1/Mef2c/Kit/Foxp1/Bhlhe41/Rbm24/Rgs4/Foxo4/Tmem119/Flt3l	11
GO:0071346	cellular response to interferon-gamma	9/527	115/23174	0.00126744	0.0335608	0.0274474	Il12rb1/Irf1/Stxbp1/Gsn/Nmi/Ccl12/Socs1/Gbp7/Irgm1	9
GO:0002366	leukocyte activation involved in immune response	15/527	268/23174	0.00130651	0.034416	0.0281468	Tgfb1/Gab2/Msh6/Kit/Cd40/Irf1/Myb/Cplx2/Stxbp1/Mdk/Lef1/Foxp1/Rab27a/Lyn/Pglyrp2	15
GO:0002040	sprouting angiogenesis	9/527	116/23174	0.00134701	0.0351304	0.028731	Tek/Angpt1/Nr4a1/Lef1/Fbxw7/Pik3r3/Srpx2/Vegfc/Ppp1r16b	9
GO:0051145	smooth muscle cell differentiation	7/527	73/23174	0.0013485	0.0351304	0.028731	Tgfb1/Mef2c/Kit/Hes1/Acvr1/Foxo4/Ntf3	7
GO:0009108	coenzyme biosynthetic process	12/527	189/23174	0.00135436	0.0351304	0.028731	Pdk1/Pnpo/Fdxr/Ddit4/Prxl2c/Nadk2/Mpc1/Acsl5/Coq8a/Acsl4/Hk1/Mthfd1l	12
GO:0032964	collagen biosynthetic process	6/527	54/23174	0.00137686	0.0353534	0.0289134	Ltbp1/Tgfb1/Ccn2/Rapgef3/F2/F2r	6
GO:2000351	regulation of endothelial cell apoptotic process	6/527	54/23174	0.00137686	0.0353534	0.0289134	Tek/Cd40/Angpt1/Gas6/Ccl12/Foxo3	6
GO:0001819	positive regulation of cytokine production	21/527	445/23174	0.00142507	0.0362533	0.0296494	Il12rb1/Tgfb1/Il17ra/Tek/Cd40/Irf1/Rnf135/Stat5b/Cd200/Runx1/Mdk/Cd1d1/Tut4/Gpsm3/Cd276/Hk1/Pik3r1/Fzd5/F2r/Zfpm1/H2-T23	21
GO:0071375	cellular response to peptide hormone stimulus	14/527	243/23174	0.00142617	0.0362533	0.0296494	Irf1/Lpin1/Stat5b/Nr4a1/Pik3r3/Syap1/Sesn3/Ccnd3/Socs1/Pik3r1/Foxo4/Foxo3/Dnaic1/Ptprv	14
GO:0043547	positive regulation of GTPase activity	13/527	217/23174	0.00147227	0.0372388	0.0304554	Cd40/Rapgef3/Rgs16/Arhgap27/Ccl12/F11r/Rgs4/Prex1/S1pr1/F2r/Ntf3/Arhgap42/Kalrn	13
GO:0051017	actin filament bundle assembly	11/527	166/23174	0.00150867	0.0374687	0.0306434	Rnd2/Ccn2/Rapgef3/Shank3/Tmeff2/Stmn1/Ppp1r9a/Gas7/Pik3r1/S1pr1/Pls1	11
GO:0002263	cell activation involved in immune response	15/527	272/23174	0.00151197	0.0374687	0.0306434	Tgfb1/Gab2/Msh6/Kit/Cd40/Irf1/Myb/Cplx2/Stxbp1/Mdk/Lef1/Foxp1/Rab27a/Lyn/Pglyrp2	15
GO:0007528	neuromuscular junction development	6/527	55/23174	0.00151626	0.0374687	0.0306434	Shank3/Tnc/Unc13b/Sorbs2/F2r/Kalrn	6
GO:0048066	developmental pigmentation	6/527	55/23174	0.00151626	0.0374687	0.0306434	Mef2c/Kit/Lef1/Rab27a/Slc24a5/Lrmda	6
GO:0031929	TOR signaling	9/527	118/23174	0.0015182	0.0374687	0.0306434	Fbxo9/Ddit4/Mtm1/Syap1/Gas6/Sesn3/Depdc5/Lamtor4/Nim1k	9
GO:0034101	erythrocyte homeostasis	10/527	142/23174	0.001553	0.0381424	0.0311943	Kit/Tcf3/Id2/Stat5b/Fam210b/Tal1/Lyn/Foxo3/Zfpm1/Prmt1	10
GO:0010959	regulation of metal ion transport	20/527	419/23174	0.00160256	0.0391661	0.0320316	Tgfb1/Ahr/Stc2/Tspan13/Fkbp1b/Glrx/Rapgef3/Hes1/Diaph1/F2/Gem/Stim1/Cask/Ccl12/Rgs4/Lyn/F2r/Scn3b/Ank3/Capn3	20
GO:0046854	phosphatidylinositol phosphorylation	5/527	38/23174	0.00161185	0.0391661	0.0320316	Pik3r3/Fam126a/Socs1/Pik3r1/Pi4ka	5
GO:0003205	cardiac chamber development	12/527	193/23174	0.0016178	0.0391661	0.0320316	Ltbp1/Tgfb1/Mef2c/Tek/Wnt2/Fuz/Ahr/Id2/Hes1/Acvr1/Fzd1/Zfpm1	12
GO:0140112	extracellular vesicle biogenesis	4/527	23/23174	0.0016605	0.0399558	0.0326774	Rab11a/Steap3/Rab27a/Arrdc4	4
GO:0045620	negative regulation of lymphocyte differentiation	6/527	56/23174	0.00166614	0.0399558	0.0326774	Irf1/Id2/Runx1/Mdk/Socs1/Pglyrp2	6
GO:0010807	regulation of synaptic vesicle priming	3/527	11/23174	0.00168382	0.0400025	0.0327156	Stxbp5/Stxbp1/Unc13b	3
GO:0016188	synaptic vesicle maturation	3/527	11/23174	0.00168382	0.0400025	0.0327156	Stxbp1/Unc13b/Zdhhc15	3
GO:0061138	morphogenesis of a branching epithelium	13/527	221/23174	0.00173244	0.0409661	0.0335037	Mmp14/Tgfb1/Tek/Wnt2/Ahr/Angpt1/Acvr1/Mdk/Lef1/Tnc/Spry1/Fzd5/Hmga2	13
GO:0060996	dendritic spine development	9/527	121/23174	0.00180734	0.0420292	0.0343732	Mef2c/Shank3/Efna1/Cask/Acsl4/Ppp1r9a/Palm/Dtnbp1/Kalrn	9
GO:0035307	positive regulation of protein dephosphorylation	5/527	39/23174	0.0018148	0.0420292	0.0343732	Tgfb1/Camta1/Ppp2r5a/Ppp1r16b/Itga1	5
GO:0043551	regulation of phosphatidylinositol 3-kinase activity	5/527	39/23174	0.0018148	0.0420292	0.0343732	Tgfb1/Tek/Pik3r3/Pik3r1/Lyn	5
GO:0050931	pigment cell differentiation	5/527	39/23174	0.0018148	0.0420292	0.0343732	Mef2c/Kit/Rab27a/Slc24a5/Lrmda	5
GO:0007264	small GTPase mediated signal transduction	22/527	485/23174	0.00182451	0.0420292	0.0343732	Rnd2/Rab11a/Wasf1/F2rl2/Rapgef3/Arhgap31/Arhgef9/Stmn1/Arhgdib/Rab27a/Ssx2ip/Spry1/Itpkb/Garnl3/Arhgap18/Prex1/Arhgef1/Elmo1/F2r/Arhgap42/Kalrn/Dok1	22
GO:0072577	endothelial cell apoptotic process	6/527	57/23174	0.001827	0.0420292	0.0343732	Tek/Cd40/Angpt1/Gas6/Ccl12/Foxo3	6
GO:0007517	muscle organ development	20/527	424/23174	0.00184133	0.0421521	0.0344736	Tgfb1/Mef2c/Wnt2/Angpt1/Nr4a1/Pim1/Lef1/Ppp3ca/Hivep3/Foxp1/Mtm1/Sap30/Rbm24/Rgs4/Foxo4/Fzd1/S1pr1/Zfpm1/Dtnbp1/Capn3	20
GO:0042692	muscle cell differentiation	19/527	394/23174	0.00184892	0.0421521	0.0344736	Mmp14/Tgfb1/Mef2c/Kit/Hes1/Acvr1/Ppp3ca/Foxp1/Bhlhe41/Stim1/Sorbs2/Rbm24/Rgs4/Foxo4/Ntf3/Tmem119/Tnnt1/Capn3/Flt3l	19
GO:0032006	regulation of TOR signaling	8/527	99/23174	0.00190171	0.043162	0.0352996	Fbxo9/Ddit4/Mtm1/Gas6/Sesn3/Depdc5/Lamtor4/Nim1k	8
GO:0032868	response to insulin	13/527	224/23174	0.00195159	0.0438329	0.0358483	Lpin1/Pik3r3/Syap1/Slc27a1/Sesn3/Ccnd3/Vgf/Socs1/Pik3r1/Foxo4/Foxo3/Dnaic1/Ptprv	13
GO:0035384	thioester biosynthetic process	4/527	24/23174	0.00195713	0.0438329	0.0358483	Pdk1/Mpc1/Acsl5/Acsl4	4
GO:0071616	acyl-CoA biosynthetic process	4/527	24/23174	0.00195713	0.0438329	0.0358483	Pdk1/Mpc1/Acsl5/Acsl4	4
GO:0044272	sulfur compound biosynthetic process	7/527	78/23174	0.00198442	0.0442491	0.0361887	Ggt1/Pdk1/Angpt1/Mpc1/Acsl5/Acsl4/Csgalnact1	7
GO:0043542	endothelial cell migration	12/527	198/23174	0.00200502	0.0443993	0.0363115	Tgfb1/Mef2c/Tek/Cd40/Angpt1/Nr4a1/Efna1/Fbxw7/Pik3r3/Srpx2/Vegfc/Ptp4a3	12
GO:0003206	cardiac chamber morphogenesis	10/527	147/23174	0.00200862	0.0443993	0.0363115	Tgfb1/Mef2c/Tek/Wnt2/Ahr/Id2/Hes1/Acvr1/Fzd1/Zfpm1	10
GO:0051153	regulation of striated muscle cell differentiation	9/527	123/23174	0.00202343	0.0444167	0.0363257	Mmp14/Tgfb1/Mef2c/Foxp1/Bhlhe41/Rbm24/Rgs4/Tmem119/Flt3l	9
GO:0035710	CD4-positive, alpha-beta T cell activation	8/527	100/23174	0.00202688	0.0444167	0.0363257	Tgfb1/Irf1/Myb/Vsir/Runx1/Lef1/Foxp1/Socs1	8
GO:0038179	neurotrophin signaling pathway	5/527	40/23174	0.00203584	0.0444216	0.0363297	Wasf1/Ddit4/Cyfip2/Spry1/Ntf3	5
GO:0010950	positive regulation of endopeptidase activity	10/527	148/23174	0.00211152	0.0458759	0.0375191	Ccn2/Vsir/Cyfip2/Pmaip1/Gsn/Efna1/Gramd4/Lyn/F2r/Sox7	10
GO:0051098	regulation of binding	19/527	399/23174	0.00213011	0.0460053	0.0376249	Tgfb1/Mef2c/Id2/Ebf2/Angpt1/Rapgef3/Hes1/Ercc4/Lef1/Fbxw7/Ppp3ca/Stmn1/Lrpap1/Syap1/Ldlrap1/Zfpm1/Tmc8/Dtnbp1/Hdac8	19
GO:0051279	regulation of release of sequestered calcium ion into cytosol	7/527	79/23174	0.00213557	0.0460053	0.0376249	Tgfb1/Fkbp1b/Diaph1/F2/Lyn/F2r/Capn3	7
GO:0110020	regulation of actomyosin structure organization	8/527	101/23174	0.00215845	0.0460465	0.0376587	Mef2c/Ccn2/Rapgef3/Tmeff2/Stmn1/Ppp1r9a/Pik3r1/S1pr1	8
GO:0110110	positive regulation of animal organ morphogenesis	8/527	101/23174	0.00215845	0.0460465	0.0376587	Tgfb1/Wnt2/Pim1/Acvr1/Mdk/Spry1/Hmga2/Odaph	8
GO:0050900	leukocyte migration	17/527	340/23174	0.00216466	0.0460465	0.0376587	Mmp14/Tgfb1/Il17ra/Kit/Stat5b/Ripk3/Cd200/Mdk/Gas6/Vegfc/Gpsm3/Ccl12/Prex1/Tnfrsf18/Lyn/Itga1/S1pr1	17
GO:0003183	mitral valve morphogenesis	3/527	12/23174	0.00220736	0.0461819	0.0377694	Acvr1/Efna1/Zfpm1	3
GO:0045078	positive regulation of interferon-gamma biosynthetic process	3/527	12/23174	0.00220736	0.0461819	0.0377694	Cd1d1/Cd276/Zfpm1	3
GO:0060159	regulation of dopamine receptor signaling pathway	3/527	12/23174	0.00220736	0.0461819	0.0377694	Palm/Rgs4/Dtnbp1	3
GO:0071294	cellular response to zinc ion	3/527	12/23174	0.00220736	0.0461819	0.0377694	Mt2/Mt1/Hvcn1	3
GO:1903523	negative regulation of blood circulation	5/527	41/23174	0.0022759	0.0472716	0.0386605	Ahr/Fkbp1b/Pik3r1/F2r/Arhgap42	5
GO:0046688	response to copper ion	4/527	25/23174	0.00228849	0.0472716	0.0386605	Sord/Aoc1/Mt2/Mt1	4
GO:0030500	regulation of bone mineralization	7/527	80/23174	0.00229546	0.0472716	0.0386605	Mef2c/Rflnb/Acvr1/Bmp2k/Cd276/S1pr1/Tmem119	7
GO:0046427	positive regulation of JAK-STAT cascade	8/527	102/23174	0.00229663	0.0472716	0.0386605	Kit/Cd40/Hes1/Arl2bp/Socs1/Tnfrsf18/Lyn/Ctf1	8
GO:0009611	response to wounding	22/527	495/23174	0.00234405	0.0480529	0.0392996	Tgfb1/Fkbp1b/F2rl2/Matn2/Tmeff2/Stxbp1/Mdk/F2/Tnc/Tec/Cask/Gas6/Rab27a/Lrig2/Ninj1/Lyn/Nrep/Zfp36l2/F2r/Nbeal2/Dtnbp1/Capn3	22
GO:0042113	B cell activation	19/527	404/23174	0.00244652	0.0499305	0.0408351	Mmp14/Tgfb1/Msh6/Mef2c/Kit/Cd40/Ahr/Myb/Tcf3/Id2/Stat5b/Lef1/Foxp1/Lyl1/Pik3r1/Lyn/Zfp36l2/Btla/Gimap1	19
GO:0043367	CD4-positive, alpha-beta T cell differentiation	7/527	81/23174	0.00246442	0.0499305	0.0408351	Tgfb1/Irf1/Myb/Runx1/Lef1/Foxp1/Socs1	7
GO:0050866	negative regulation of cell activation	12/527	203/23174	0.0024651	0.0499305	0.0408351	Tgfb1/Irf1/Vsir/Id2/Cd200/Runx1/Mdk/Cd276/Socs1/Lyn/Btla/Pglyrp2	12

## Sheet: Cluster7_KeggPath
ID	Description	GeneRatio	BgRatio	pvalue	p.adjust	qvalue	GeneList	GeneNumber
mmu04020	Calcium signaling pathway	12/126	194/8628	2.46095e-05	0.0051926	0.00468876	Pde1c/P2rx1/Atp2a3/Plcb3/Cd38/Itpr1/Adcy7/Gna15/Orai2/Ptger3/Htr5b/Ptafr	12

## Sheet: Cluster8_GO
ID	Description	GeneRatio	BgRatio	pvalue	p.adjust	qvalue	GeneList	GeneNumber
GO:0003007	heart morphogenesis	18/288	276/23174	1.27267e-08	4.71014e-05	4.01895e-05	Nkx2-5/Wnt11/Tbx3/Rtn4/Zfpm2/Rbp4/Tnni1/Smarcd3/Parva/Flna/Hand2/Adgrg6/Foxf1/Snai1/Fat4/Gja1/Tead1/Sox4	18
GO:0003206	cardiac chamber morphogenesis	12/288	147/23174	3.25934e-07	0.000603142	0.000514633	Nkx2-5/Wnt11/Tbx3/Zfpm2/Rbp4/Tnni1/Smarcd3/Parva/Hand2/Adgrg6/Foxf1/Sox4	12
GO:0003215	cardiac right ventricle morphogenesis	5/288	19/23174	2.88663e-06	0.00304946	0.00260197	Nkx2-5/Zfpm2/Smarcd3/Hand2/Sox4	5
GO:0048568	embryonic organ development	20/288	490/23174	3.77456e-06	0.00304946	0.00260197	Fzd3/Plcd1/Nkx2-5/Wnt11/Tbx3/Egfr/Plcd3/Gli3/Zfpm2/Rbp4/Col5a2/Prrx1/Lif/Cdkn1c/Hand2/Foxf1/Snai1/Gja1/Gas1/Tead1	20
GO:0003211	cardiac ventricle formation	4/288	10/23174	4.62551e-06	0.00304946	0.00260197	Nkx2-5/Smarcd3/Hand2/Sox4	4
GO:1903829	positive regulation of cellular protein localization	15/288	297/23174	5.20374e-06	0.00304946	0.00260197	Clip3/Tsg101/Cep290/Egfr/Rtn4/Gli3/Prkaa2/Flna/Lif/Ice1/Ccl2/Cdk5r1/Mtcl1/Cemip/Gnai1	15
GO:0003205	cardiac chamber development	12/288	193/23174	5.7677e-06	0.00304946	0.00260197	Nkx2-5/Wnt11/Tbx3/Zfpm2/Rbp4/Tnni1/Smarcd3/Parva/Hand2/Adgrg6/Foxf1/Sox4	12
GO:0003207	cardiac chamber formation	4/288	12/23174	1.06907e-05	0.00485152	0.00413958	Nkx2-5/Smarcd3/Hand2/Sox4	4
GO:0007015	actin filament organization	17/288	400/23174	1.21229e-05	0.00485152	0.00413958	Met/Dstn/Wnt11/Mtss1/Emp2/C9orf72/Shroom3/Cald1/Flna/Cgnl1/Arpin/Samd14/Gmfb/Cfl2/Myadm/Marcks/Tmsb10	17
GO:0043254	regulation of protein complex assembly	18/288	445/23174	1.31087e-05	0.00485152	0.00413958	Met/Clip3/Nkx2-5/Sept8/Nav3/Fosl1/Camsap1/Prkaa2/Ice1/Fnip1/Pmepa1/Arpin/Camsap2/Stxbp6/Palld/Gmfb/Myadm/Tmsb10	18
GO:0060536	cartilage morphogenesis	5/288	27/23174	1.84731e-05	0.00621534	0.00530327	Matn3/Col7a1/Hand2/Snai1/Col6a3	5
GO:0060021	roof of mouth development	8/288	93/23174	2.10861e-05	0.00650329	0.00554896	Wnt11/Tbx3/Gli3/Prrx1/Hand2/Snai1/Gas1/Acvr2b	8
GO:1902903	regulation of supramolecular fiber organization	15/288	345/23174	3.04516e-05	0.00866935	0.00739716	Met/Clip3/Dstn/Wnt11/Nav3/Mtss1/Camsap1/C9orf72/Flna/Arpin/Camsap2/Gmfb/Cfl2/Myadm/Tmsb10	15
GO:0051098	regulation of binding	16/288	399/23174	4.40301e-05	0.0111724	0.00953286	Met/Ppp2cb/Ager/Efhb/Fam129b/C9orf72/Smarcd3/Cald1/Ephb6/Tirap/Lif/Spon1/Hand2/Ripk2/Dzip1/Zfp462	16
GO:0048546	digestive tract morphogenesis	6/288	53/23174	4.91641e-05	0.0111724	0.00953286	Egfr/Gli3/Foxp4/Stx2/Foxf1/Acvr2b	6
GO:0003208	cardiac ventricle morphogenesis	7/288	78/23174	5.29372e-05	0.0111724	0.00953286	Nkx2-5/Zfpm2/Tnni1/Smarcd3/Hand2/Foxf1/Sox4	7
GO:0042063	gliogenesis	14/288	321/23174	5.4091e-05	0.0111724	0.00953286	Ndrg1/Csf1/Ager/Pmp22/Egfr/Rtn4/Gli3/Lif/Ccl2/Tmem98/Adgrg6/Cdk5r1/Afdn/Sox4	14
GO:0060840	artery development	8/288	106/23174	5.43373e-05	0.0111724	0.00953286	Wnt11/Rtn4/Gli3/Prrx1/Hand2/Foxf1/Acvr2b/Sox4	8
GO:0033157	regulation of intracellular protein transport	11/288	209/23174	6.54814e-05	0.0127551	0.0108833	Sept8/Cep290/Gli3/Pkia/Flna/Arhgap44/Ice1/Ccl2/Cdk5r1/Mtcl1/Cemip	11
GO:0010463	mesenchymal cell proliferation	6/288	57/23174	7.45491e-05	0.0137953	0.0117709	Wnt11/Prrx1/Hand2/Foxf1/Fat4/Gas1	6
GO:0060562	epithelial tube morphogenesis	15/288	378/23174	8.55369e-05	0.0146989	0.0125419	Fzd3/Met/Csf1/Nkx2-5/Tbx3/Gli3/Mtss1/Shroom3/Hand2/Foxf1/Fat4/Tgif1/Gja1/Tead1/Sox4	15
GO:0008347	glial cell migration	6/288	59/23174	9.06619e-05	0.0146989	0.0125419	Csf1/Pmp22/Rtn4/Gli3/Ccl2/Cdk5r1	6
GO:1902904	negative regulation of supramolecular fiber organization	9/288	146/23174	9.13467e-05	0.0146989	0.0125419	Met/Clip3/Nav3/Camsap1/Arpin/Camsap2/Gmfb/Myadm/Tmsb10	9
GO:0003231	cardiac ventricle development	9/288	147/23174	9.62618e-05	0.0148444	0.012666	Nkx2-5/Wnt11/Tbx3/Zfpm2/Tnni1/Smarcd3/Hand2/Foxf1/Sox4	9
GO:0051494	negative regulation of cytoskeleton organization	9/288	154/23174	0.000137273	0.0203219	0.0173397	Met/Clip3/Nav3/Camsap1/Arpin/Camsap2/Gmfb/Myadm/Tmsb10	9
GO:0007368	determination of left/right symmetry	8/288	123/23174	0.000154767	0.0218202	0.0186182	Nkx2-5/Tbx3/Cep290/Hand2/Foxf1/Tgif1/Gja1/Acvr2b	8
GO:0060485	mesenchyme development	12/288	272/23174	0.00016505	0.0218202	0.0186182	Ager/Nkx2-5/Wnt11/Rtn4/Sema4g/Glipr2/Flna/Hand2/Foxf1/Snai1/Gja1/Tead1	12
GO:0032886	regulation of microtubule-based process	11/288	232/23174	0.000165081	0.0218202	0.0186182	Met/Rassf1/Clip3/Nav3/Camsap1/Prkaa2/Rassf7/Ttll6/Camsap2/Cdk5r1/Gnai1	11
GO:0048485	sympathetic nervous system development	4/288	23/23174	0.000171692	0.0219115	0.0186961	Phox2a/Fzd3/Hand2/Sox4	4
GO:0001701	in utero embryonic development	17/288	498/23174	0.000181691	0.022152	0.0189013	Dusp3/Plcd1/Tbx3/Egfr/Rtn4/Plcd3/Gli3/Zfpm2/Mtss1/Fosl1/Lif/Cdkn1c/Hand2/Maff/Foxf1/Snai1/Gja1	17
GO:0070507	regulation of microtubule cytoskeleton organization	10/288	197/23174	0.000188159	0.022152	0.0189013	Met/Rassf1/Clip3/Nav3/Camsap1/Prkaa2/Rassf7/Camsap2/Cdk5r1/Gnai1	10
GO:0010001	glial cell differentiation	11/288	236/23174	0.000191533	0.022152	0.0189013	Ndrg1/Ager/Pmp22/Egfr/Rtn4/Gli3/Lif/Tmem98/Adgrg6/Afdn/Sox4	11
GO:0090316	positive regulation of intracellular protein transport	8/288	131/23174	0.000238712	0.0267719	0.0228432	Cep290/Gli3/Flna/Ice1/Ccl2/Cdk5r1/Mtcl1/Cemip	8
GO:0009855	determination of bilateral symmetry	8/288	132/23174	0.000251421	0.0273679	0.0233518	Nkx2-5/Tbx3/Cep290/Hand2/Foxf1/Tgif1/Gja1/Acvr2b	8
GO:0009799	specification of symmetry	8/288	133/23174	0.000264678	0.0279878	0.0238807	Nkx2-5/Tbx3/Cep290/Hand2/Foxf1/Tgif1/Gja1/Acvr2b	8
GO:0055123	digestive system development	8/288	134/23174	0.000278502	0.0283518	0.0241913	Egfr/Gli3/Foxp4/Stx2/Cdkn1c/Foxf1/Fat4/Acvr2b	8
GO:0001890	placenta development	9/288	170/23174	0.00028783	0.0283518	0.0241913	Met/Plcd1/Egfr/Plcd3/Fosl1/Lif/Serpine1/Cdkn1c/Snai1	9
GO:0048617	embryonic foregut morphogenesis	3/288	11/23174	0.000291102	0.0283518	0.0241913	Foxp4/Foxf1/Acvr2b	3
GO:0071900	regulation of protein serine/threonine kinase activity	15/288	425/23174	0.000304772	0.0287862	0.024562	Dusp3/Met/Tsg101/Ager/Pmp22/Egfr/Gadd45g/Pkia/Ccne2/Lpar2/Tirap/Smpd1/Ripk2/Cemip/Tead1	15
GO:0061005	cell differentiation involved in kidney development	5/288	48/23174	0.00031665	0.0287862	0.024562	Gli3/Mtss1/Lif/Basp1/Fat4	5
GO:0002052	positive regulation of neuroblast proliferation	4/288	27/23174	0.000327233	0.0287862	0.024562	Fzd3/Gli3/Smarcd3/Bex1	4
GO:0007050	cell cycle arrest	8/288	138/23174	0.000339833	0.0287862	0.024562	Rassf1/Tbrg1/Tsg101/Pmp22/Cdkn1c/Cdk5r1/Gas1/Sox4	8
GO:0110053	regulation of actin filament organization	11/288	254/23174	0.000359508	0.0287862	0.024562	Met/Dstn/Wnt11/Mtss1/C9orf72/Flna/Arpin/Gmfb/Cfl2/Myadm/Tmsb10	11
GO:0048844	artery morphogenesis	6/288	76/23174	0.000368848	0.0287862	0.024562	Wnt11/Rtn4/Prrx1/Hand2/Foxf1/Sox4	6
GO:0051222	positive regulation of protein transport	15/288	433/23174	0.000370831	0.0287862	0.024562	Tsg101/Ager/Cep290/Egfr/Gli3/Rbp4/Flna/Ice1/Ccl2/Ripk2/Cdk5r1/Gja1/Mtcl1/Cemip/Sox4	15
GO:0090314	positive regulation of protein targeting to membrane	4/288	28/23174	0.000378061	0.0287862	0.024562	Ccl2/Cdk5r1/Mtcl1/Cemip	4
GO:1900745	positive regulation of p38MAPK cascade	4/288	28/23174	0.000378061	0.0287862	0.024562	Met/Ager/Gadd45g/Hand2	4
GO:0032956	regulation of actin cytoskeleton organization	13/288	342/23174	0.000380268	0.0287862	0.024562	Met/Dstn/Wnt11/Mtss1/C9orf72/Flna/Arhgap44/Arpin/Cdk5r1/Gmfb/Cfl2/Myadm/Tmsb10	13
GO:0007440	foregut morphogenesis	3/288	12/23174	0.000384572	0.0287862	0.024562	Foxp4/Foxf1/Acvr2b	3
GO:0045860	positive regulation of protein kinase activity	15/288	437/23174	0.000408238	0.0287862	0.024562	Met/Csf1/Ager/Egfr/Gadd45g/Emp2/Map4k3/Nek6/Lpar2/Tirap/Ripk2/Cdk5r1/Cemip/Tead1/Acvr2b	15
GO:0051604	protein maturation	12/288	301/23174	0.0004153	0.0287862	0.024562	Gli3/Plau/Mme/Ciao2b/Tmem98/Serpine1/Spon1/Ripk2/Fcmr/Gas1/Dhps/Sox4	12
GO:0031113	regulation of microtubule polymerization	5/288	51/23174	0.000421428	0.0287862	0.024562	Met/Clip3/Nav3/Camsap1/Camsap2	5
GO:0060412	ventricular septum morphogenesis	5/288	51/23174	0.000421428	0.0287862	0.024562	Nkx2-5/Wnt11/Tbx3/Zfpm2/Sox4	5
GO:0051056	regulation of small GTPase mediated signal transduction	11/288	259/23174	0.000423735	0.0287862	0.024562	Met/Ppp2cb/Csf1/Timp2/Rtn4/Psd3/Lpar2/Cgnl1/Arhgap44/Sipa1l1/Lpar4	11
GO:0072001	renal system development	12/288	302/23174	0.000427788	0.0287862	0.024562	Wnt11/Gli3/Mtss1/Rbp4/Lif/Cdkn1c/Gcnt1/Foxf1/Basp1/Fat4/Acvr2b/Sox4	12
GO:0031099	regeneration	8/288	145/23174	0.000473433	0.0312888	0.0266973	Rtn4/Plau/Prrx1/Lif/Serpine1/Ninj2/Bex1/Gja1	8
GO:0072160	nephron tubule epithelial cell differentiation	3/288	13/23174	0.000495357	0.0316652	0.0270185	Mtss1/Lif/Fat4	3
GO:0035329	hippo signaling	4/288	30/23174	0.000496239	0.0316652	0.0270185	Tead3/Amotl1/Fat4/Tead1	4
GO:2000177	regulation of neural precursor cell proliferation	7/288	113/23174	0.000535303	0.0326194	0.0278326	Fzd3/Gli3/Smarcd3/Flna/Bex1/Cend1/Afdn	7
GO:0048608	reproductive structure development	15/288	449/23174	0.000540509	0.0326194	0.0278326	Met/Plcd1/Tbx3/Egfr/Plcd3/Zfpm2/Fosl1/Rbp4/Flna/Lif/Serpine1/Cdkn1c/Snai1/Gja1/Serpinb6a	15
GO:0030856	regulation of epithelial cell differentiation	8/288	148/23174	0.000542403	0.0326194	0.0278326	Tbx3/H2afy2/Foxp4/Lif/Serpine1/Cdkn1c/Maff/Fat4	8
GO:2000648	positive regulation of stem cell proliferation	5/288	54/23174	0.000550431	0.0326194	0.0278326	Fzd3/Tbx3/Gli3/Smarcd3/Bex1	5
GO:1903317	regulation of protein maturation	6/288	82/23174	0.000555261	0.0326194	0.0278326	Tmem98/Serpine1/Spon1/Fcmr/Gas1/Sox4	6
GO:0046467	membrane lipid biosynthetic process	7/288	114/23174	0.000564367	0.0326363	0.0278471	Pigt/B3gnt5/Ormdl1/Cers6/Smpd1/Pigw/A4galt	7
GO:1904951	positive regulation of establishment of protein localization	15/288	452/23174	0.000578788	0.0329553	0.0281192	Tsg101/Ager/Cep290/Egfr/Gli3/Rbp4/Flna/Ice1/Ccl2/Ripk2/Cdk5r1/Gja1/Mtcl1/Cemip/Sox4	15
GO:0061458	reproductive system development	15/288	453/23174	0.000592051	0.0331997	0.0283278	Met/Plcd1/Tbx3/Egfr/Plcd3/Zfpm2/Fosl1/Rbp4/Flna/Lif/Serpine1/Cdkn1c/Snai1/Gja1/Serpinb6a	15
GO:0003151	outflow tract morphogenesis	6/288	84/23174	0.000631393	0.034766	0.0296643	Nkx2-5/Wnt11/Tbx3/Zfpm2/Parva/Hand2	6
GO:0048562	embryonic organ morphogenesis	12/288	316/23174	0.000638771	0.034766	0.0296643	Fzd3/Nkx2-5/Wnt11/Tbx3/Gli3/Rbp4/Prrx1/Hand2/Foxf1/Gja1/Gas1/Tead1	12
GO:0060411	cardiac septum morphogenesis	6/288	86/23174	0.000715377	0.0383712	0.0327404	Nkx2-5/Wnt11/Tbx3/Zfpm2/Parva/Sox4	6
GO:0060347	heart trabecula formation	3/288	15/23174	0.000773684	0.0403984	0.0344701	Nkx2-5/Rbp4/Adgrg6	3
GO:1902905	positive regulation of supramolecular fiber organization	9/288	195/23174	0.00077825	0.0403984	0.0344701	Met/Dstn/Wnt11/Nav3/Mtss1/Flna/Arpin/Gmfb/Cfl2	9
GO:0048565	digestive tract development	7/288	121/23174	0.000804713	0.0403984	0.0344701	Egfr/Gli3/Foxp4/Stx2/Foxf1/Fat4/Acvr2b	7
GO:0090313	regulation of protein targeting to membrane	4/288	34/23174	0.000807644	0.0403984	0.0344701	Ccl2/Cdk5r1/Mtcl1/Cemip	4
GO:1903035	negative regulation of response to wounding	6/288	88/23174	0.00080775	0.0403984	0.0344701	Ager/Rtn4/Plau/Anxa5/Serpine1/Gja1	6
GO:0043393	regulation of protein binding	10/288	241/23174	0.000916631	0.0435485	0.037158	Met/Ppp2cb/Efhb/Smarcd3/Cald1/Ephb6/Tirap/Spon1/Ripk2/Dzip1	10
GO:0003414	chondrocyte morphogenesis involved in endochondral bone morphogenesis	3/288	16/23174	0.000943505	0.0435485	0.037158	Matn3/Col7a1/Col6a3	3
GO:0003429	growth plate cartilage chondrocyte morphogenesis	3/288	16/23174	0.000943505	0.0435485	0.037158	Matn3/Col7a1/Col6a3	3
GO:0007512	adult heart development	3/288	16/23174	0.000943505	0.0435485	0.037158	Nkx2-5/Hand2/Gja1	3
GO:0090171	chondrocyte morphogenesis	3/288	16/23174	0.000943505	0.0435485	0.037158	Matn3/Col7a1/Col6a3	3
GO:0033674	positive regulation of kinase activity	15/288	475/23174	0.000956855	0.0435485	0.037158	Met/Csf1/Ager/Egfr/Gadd45g/Emp2/Map4k3/Nek6/Lpar2/Tirap/Ripk2/Cdk5r1/Cemip/Tead1/Acvr2b	15
GO:0032388	positive regulation of intracellular transport	9/288	201/23174	0.000964133	0.0435485	0.037158	Cep290/Gli3/Ehd1/Flna/Ice1/Ccl2/Cdk5r1/Mtcl1/Cemip	9
GO:0051058	negative regulation of small GTPase mediated signal transduction	5/288	61/23174	0.000964869	0.0435485	0.037158	Met/Ppp2cb/Timp2/Cgnl1/Arhgap44	5
GO:0016197	endosomal transport	9/288	202/23174	0.00099835	0.0445168	0.0379842	Evi5/Gosr2/Anxa8/Ehd1/Tmcc1/Leprotl1/Arhgap44/Ap5m1/Ap5s1	9
GO:0031098	stress-activated protein kinase signaling cascade	11/288	290/23174	0.00107435	0.0459368	0.0391958	Dusp3/Met/Ager/Egfr/Gadd45g/Map4k3/Nek6/Tirap/Hand2/Ankrd6/Ripk2	11
GO:0001570	vasculogenesis	6/288	93/23174	0.00107905	0.0459368	0.0391958	Nkx2-5/Rtn4/Zfpm2/Emp2/Foxf1/Ackr3	6
GO:0019827	stem cell population maintenance	8/288	165/23174	0.00110281	0.0459368	0.0391958	Tead3/Tbx3/Med10/Prrx1/Lif/Tead1/Med14/Sox4	8
GO:0032147	activation of protein kinase activity	10/288	247/23174	0.00110389	0.0459368	0.0391958	Met/Egfr/Gadd45g/Emp2/Map4k3/Nek6/Lpar2/Tirap/Ripk2/Acvr2b	10
GO:0010955	negative regulation of protein processing	4/288	37/23174	0.00111708	0.0459368	0.0391958	Tmem98/Serpine1/Fcmr/Gas1	4
GO:0035850	epithelial cell differentiation involved in kidney development	4/288	37/23174	0.00111708	0.0459368	0.0391958	Mtss1/Lif/Basp1/Fat4	4
GO:1903318	negative regulation of protein maturation	4/288	37/23174	0.00111708	0.0459368	0.0391958	Tmem98/Serpine1/Fcmr/Gas1	4
GO:0003422	growth plate cartilage morphogenesis	3/288	17/23174	0.0011352	0.0460698	0.0393093	Matn3/Col7a1/Col6a3	3
GO:0051099	positive regulation of binding	9/288	206/23174	0.00114521	0.0460698	0.0393093	Met/Ppp2cb/Fam129b/Cald1/Ephb6/Tirap/Spon1/Hand2/Ripk2	9
GO:2000027	regulation of animal organ morphogenesis	9/288	208/23174	0.00122493	0.0482303	0.0411528	Fzd3/Met/Csf1/Wnt11/Rtn4/Plau/Lif/Hand2/Ankrd6	9
GO:0032386	regulation of intracellular transport	14/288	437/23174	0.00122498	0.0482303	0.0411528	Sept8/Cep290/Gli3/Ehd1/Pkia/Flna/Arhgap44/Ice1/Ccl2/Foxf1/Cdk5r1/Mtcl1/Cemip/Gas1	14
GO:0032970	regulation of actin filament-based process	13/288	390/23174	0.001276	0.0483622	0.0412653	Met/Dstn/Wnt11/Mtss1/C9orf72/Flna/Arhgap44/Arpin/Cdk5r1/Gmfb/Cfl2/Myadm/Tmsb10	13
GO:0098727	maintenance of cell number	8/288	169/23174	0.00128562	0.0483622	0.0412653	Tead3/Tbx3/Med10/Prrx1/Lif/Tead1/Med14/Sox4	8
GO:0003143	embryonic heart tube morphogenesis	5/288	65/23174	0.00128676	0.0483622	0.0412653	Nkx2-5/Tbx3/Hand2/Gja1/Tead1	5
GO:0010810	regulation of cell-substrate adhesion	9/288	210/23174	0.00130907	0.0483622	0.0412653	Dusp3/Csf1/Plau/Emp2/Flna/Serpine1/Foxf1/Lgals1/Myadm	9
GO:0032984	protein-containing complex disassembly	9/288	210/23174	0.00130907	0.0483622	0.0412653	Dstn/Nav3/Klc1/Gfm2/Camsap1/Smarcd3/Camsap2/Cfl2/Hist3h2a	9
GO:0007034	vacuolar transport	7/288	132/23174	0.00133855	0.0483622	0.0412653	Tsg101/Gosr2/Igf2r/C9orf72/Ccdc91/Leprotl1/Trak1	7
GO:0060841	venous blood vessel development	3/288	18/23174	0.00134978	0.0483622	0.0412653	Nkx2-5/Foxf1/Acvr2b	3
GO:0032271	regulation of protein polymerization	9/288	211/23174	0.00135286	0.0483622	0.0412653	Met/Clip3/Nav3/Camsap1/Arpin/Camsap2/Gmfb/Myadm/Tmsb10	9
GO:1902692	regulation of neuroblast proliferation	4/288	39/23174	0.00136439	0.0483622	0.0412653	Fzd3/Gli3/Smarcd3/Bex1	4
GO:0001885	endothelial cell development	5/288	66/23174	0.0013783	0.0483622	0.0412653	Met/Rtn4/Arhgef26/Afdn/Myadm	5
GO:0001655	urogenital system development	12/288	346/23174	0.00139344	0.0483622	0.0412653	Wnt11/Gli3/Mtss1/Rbp4/Lif/Cdkn1c/Gcnt1/Foxf1/Basp1/Fat4/Acvr2b/Sox4	12
GO:0050920	regulation of chemotaxis	9/288	212/23174	0.00139781	0.0483622	0.0412653	Dusp3/Met/Csf1/Ager/Sema4g/Tirap/Dapk2/Ccl2/Serpine1	9
GO:0001837	epithelial to mesenchymal transition	7/288	133/23174	0.0013982	0.0483622	0.0412653	Ager/Wnt11/Rtn4/Glipr2/Flna/Snai1/Gja1	7
GO:0009611	response to wounding	15/288	495/23174	0.00143855	0.0487474	0.0415939	Ager/Egfr/Rtn4/Plau/Anxa8/Anxa5/Flna/Tbxa2r/Ccl2/Serpine1/Ninj2/Foxf1/Myof/Bex1/Gja1	15
GO:0043010	camera-type eye development	12/288	348/23174	0.00146272	0.0487474	0.0415939	Cep290/Egfr/Gli3/Rbp4/Smarcd3/Lif/Cdkn1c/Hmgn1/Tgif1/Gja1/Gas1/Acvr2b	12
GO:2000179	positive regulation of neural precursor cell proliferation	5/288	67/23174	0.00147455	0.0487474	0.0415939	Fzd3/Gli3/Smarcd3/Flna/Bex1	5
GO:0001654	eye development	13/288	397/23174	0.00149495	0.0487474	0.0415939	Cep290/Egfr/Gli3/Rbp4/Col5a2/Smarcd3/Lif/Cdkn1c/Hmgn1/Tgif1/Gja1/Gas1/Acvr2b	13
GO:0003164	His-Purkinje system development	2/288	5/23174	0.00150154	0.0487474	0.0415939	Nkx2-5/Tbx3	2
GO:0060926	cardiac pacemaker cell development	2/288	5/23174	0.00150154	0.0487474	0.0415939	Nkx2-5/Tbx3	2
GO:0090156	cellular sphingolipid homeostasis	2/288	5/23174	0.00150154	0.0487474	0.0415939	Rtn4/Ormdl1	2

## Sheet: Cluster9_GO
ID	Description	GeneRatio	BgRatio	pvalue	p.adjust	qvalue	GeneList	GeneNumber
GO:0045765	regulation of angiogenesis	1982-11-01	307/23174	1.12022e-08	2.08696e-05	1.62608e-05	Ramp2/Cd34/Hhex/Nos3/Emilin1/Flt1/Ptn/Cdh5/Tie1/Stab1/Rhoj	11
GO:1901342	regulation of vasculature development	1982-11-01	340/23174	3.19305e-08	2.46317e-05	1.91921e-05	Ramp2/Cd34/Hhex/Nos3/Emilin1/Flt1/Ptn/Cdh5/Tie1/Stab1/Rhoj	11
GO:0001570	vasculogenesis	1982-07-01	93/23174	3.96645e-08	2.46317e-05	1.91921e-05	Ramp2/Cd34/Wnt7b/Hhex/Egfl7/Tie1/Rasip1	7
GO:0050900	leukocyte migration	1982-09-01	340/23174	3.24098e-06	0.00150949	0.00117613	Cd34/Pecam1/Csf3r/Emilin1/Flt1/Ptn/Itga2b/Plvap/Fcer1g	9
GO:0045766	positive regulation of angiogenesis	1982-07-01	185/23174	4.23215e-06	0.0015769	0.00122866	Ramp2/Cd34/Nos3/Flt1/Cdh5/Tie1/Rhoj	7
GO:1904018	positive regulation of vasculature development	1982-07-01	204/23174	8.03713e-06	0.00249553	0.00194442	Ramp2/Cd34/Nos3/Flt1/Cdh5/Tie1/Rhoj	7
GO:0030099	myeloid cell differentiation	1982-09-01	401/23174	1.22271e-05	0.00325416	0.00253552	Cbfa2t3/Fli1/Hcls1/Hhex/Batf3/Csf3r/Lmo2/Gpr171/Fcer1g	9
GO:0006909	phagocytosis	1982-08-01	334/23174	2.41617e-05	0.00562666	0.00438408	Pecam1/Arhgap25/Myo7a/Itgal/Il2rg/Tgm2/Lepr/Fcer1g	8
GO:0016525	negative regulation of angiogenesis	1982-05-01	112/23174	4.89016e-05	0.0101226	0.00788717	Hhex/Emilin1/Ptn/Tie1/Stab1	5
GO:2000181	negative regulation of blood vessel morphogenesis	1982-05-01	116/23174	5.78232e-05	0.0107725	0.0083935	Hhex/Emilin1/Ptn/Tie1/Stab1	5
GO:1901343	negative regulation of vasculature development	1982-05-01	128/23174	9.22752e-05	0.0156281	0.0121768	Hhex/Emilin1/Ptn/Tie1/Stab1	5
GO:0030168	platelet activation	1982-04-01	76/23174	0.000153905	0.0238937	0.0186171	Itga2b/Entpd1/Gp1ba/Fcer1g	4
GO:0042326	negative regulation of phosphorylation	1982-08-01	451/23174	0.000195758	0.0261712	0.0203916	Prkar2b/Cbfa2t3/Pecam1/Dok2/Hhex/Emilin1/Rasip1/Rgs14	8
GO:0030947	regulation of vascular endothelial growth factor receptor signaling pathway	1982-03-01	32/23174	0.000196671	0.0261712	0.0203916	Hhex/Emilin1/Flt1	3
GO:0007596	blood coagulation	1982-05-01	156/23174	0.000233008	0.0278897	0.0217306	Cd34/Itga2b/Entpd1/Gp1ba/Fcer1g	5
GO:0007599	hemostasis	1982-05-01	158/23174	0.000247172	0.0278897	0.0217306	Cd34/Itga2b/Entpd1/Gp1ba/Fcer1g	5
GO:0050817	coagulation	1982-05-01	159/23174	0.000254496	0.0278897	0.0217306	Cd34/Itga2b/Entpd1/Gp1ba/Fcer1g	5
GO:0007229	integrin-mediated signaling pathway	1982-04-01	89/23174	0.000282867	0.0282724	0.0220288	Ptn/Itgal/Itga2b/Fcer1g	4
GO:0042060	wound healing	1982-07-01	360/23174	0.000288339	0.0282724	0.0220288	Cd34/Pecam1/Ptn/Itga2b/Entpd1/Gp1ba/Fcer1g	7
GO:0007264	small GTPase mediated signal transduction	1982-08-01	485/23174	0.000319305	0.0297433	0.0231748	Cyth4/Pecam1/Dok2/Arhgap25/Fgd5/Rasip1/Rhoj/Arhgef15	8
GO:0009611	response to wounding	1982-08-01	495/23174	0.000365839	0.0324552	0.0252878	Cd34/Pecam1/Ptn/Itga2b/Entpd1/Gp1ba/Fcer1g/Klk8	8
GO:2001214	positive regulation of vasculogenesis	1982-02-01	9/23174	0.000438145	0.037103	0.0289092	Ramp2/Cd34	2
GO:1903706	regulation of hemopoiesis	1982-07-01	406/23174	0.000591519	0.0400435	0.0312004	Hcls1/Csf3r/Flt1/Ptn/Il2rg/Lmo2/Gpr171	7
GO:0001933	negative regulation of protein phosphorylation	1982-07-01	407/23174	0.000600175	0.0400435	0.0312004	Prkar2b/Pecam1/Dok2/Hhex/Emilin1/Rasip1/Rgs14	7
GO:0048771	tissue remodeling	1982-05-01	192/23174	0.000603326	0.0400435	0.0312004	Nos3/Ptn/Tgm2/Erg/Lepr	5
GO:0003179	heart valve morphogenesis	1982-03-01	47/23174	0.000618841	0.0400435	0.0312004	Nos3/Emilin1/Erg	3
GO:0048010	vascular endothelial growth factor receptor signaling pathway	1982-03-01	47/23174	0.000618841	0.0400435	0.0312004	Hhex/Emilin1/Flt1	3
GO:0071901	negative regulation of protein serine/threonine kinase activity	1982-04-01	110/23174	0.000632284	0.0400435	0.0312004	Prkar2b/Hhex/Rasip1/Rgs14	4
GO:0007266	Rho protein signal transduction	1982-05-01	195/23174	0.00064713	0.0400435	0.0312004	Pecam1/Fgd5/Rasip1/Rhoj/Arhgef15	5
GO:0007265	Ras protein signal transduction	1982-07-01	414/23174	0.000663626	0.0400435	0.0312004	Cyth4/Pecam1/Dok2/Fgd5/Rasip1/Rhoj/Arhgef15	7
GO:0048563	post-embryonic animal organ morphogenesis	1982-02-01	11/23174	0.000666317	0.0400435	0.0312004	Flt1/Myo7a	2
GO:0008217	regulation of blood pressure	1982-05-01	199/23174	0.000709194	0.0401675	0.031297	Ramp2/Cd34/Nos3/Gch1/Coro2b	5
GO:0002685	regulation of leukocyte migration	1982-05-01	201/23174	0.000741846	0.0401675	0.031297	Pecam1/Emilin1/Ptn/Itga2b/Plvap	5
GO:0071900	regulation of protein serine/threonine kinase activity	1982-07-01	425/23174	0.000774002	0.0401675	0.031297	Prkar2b/Wnt7b/Hhex/Flt1/Rasip1/Ccnjl/Rgs14	7
GO:0007160	cell-matrix adhesion	1982-05-01	203/23174	0.000775611	0.0401675	0.031297	Pecam1/Emilin1/Itgal/Itga2b/Coro2b	5
GO:0001974	blood vessel remodeling	1982-03-01	51/23174	0.000786733	0.0401675	0.031297	Nos3/Tgm2/Erg	3
GO:0061299	retina vasculature morphogenesis in camera-type eye	1982-02-01	12/23174	0.000797744	0.0401675	0.031297	Rhoj/Arhgef15	2
GO:0097529	myeloid leukocyte migration	1982-05-01	207/23174	0.000846572	0.0415043	0.0323386	Pecam1/Csf3r/Emilin1/Flt1/Fcer1g	5
GO:0019370	leukotriene biosynthetic process	1982-02-01	13/23174	0.000940624	0.0438096	0.0341348	Ggt5/Ltc4s	2
GO:0030948	negative regulation of vascular endothelial growth factor receptor signaling pathway	1982-02-01	13/23174	0.000940624	0.0438096	0.0341348	Hhex/Emilin1	2
GO:0002573	myeloid leukocyte differentiation	1982-05-01	216/23174	0.00102385	0.0453279	0.0353178	Cbfa2t3/Hcls1/Hhex/Batf3/Fcer1g	5
GO:0031641	regulation of myelination	1982-03-01	56/23174	0.00103399	0.0453279	0.0353178	Ptn/Klk8/Cst7	3
GO:0003170	heart valve development	1982-03-01	57/23174	0.00108866	0.0453279	0.0353178	Nos3/Emilin1/Erg	3
GO:0070365	hepatocyte differentiation	1982-02-01	14/23174	0.00109488	0.0453279	0.0353178	Hhex/Pck2	2
GO:2001212	regulation of vasculogenesis	1982-02-01	14/23174	0.00109488	0.0453279	0.0353178	Ramp2/Cd34	2

## Sheet: Cluster10_GO
ID	Description	GeneRatio	BgRatio	pvalue	p.adjust	qvalue	GeneList	GeneNumber
GO:0048762	mesenchymal cell differentiation	21/194	216/23174	1.46675e-16	5.04564e-13	3.2809e-13	Col1a1/Folr1/Myocd/Edn1/Msx2/Dab2/Sema5a/Has2/Ldlrad4/Htr2b/Bmp2/Pdpn/Fgfr2/Tbx20/Eomes/Loxl2/Crb2/Wnt4/Sema3b/Sema3e/Sox11	21
GO:0060485	mesenchyme development	21/194	272/23174	1.53429e-14	2.63898e-11	1.71598e-11	Col1a1/Folr1/Myocd/Edn1/Msx2/Dab2/Sema5a/Has2/Ldlrad4/Htr2b/Bmp2/Pdpn/Fgfr2/Tbx20/Eomes/Loxl2/Crb2/Wnt4/Sema3b/Sema3e/Sox11	21
GO:0007517	muscle organ development	24/194	424/23174	1.76902e-13	2.02847e-10	1.319e-10	Efnb2/Ccn4/Cav1/Myocd/Edn1/Popdc2/Cxadr/Megf10/Tnnt2/Lrp2/Bmp2/Fgfr2/Tbx20/Cryab/Eomes/Foxh1/Lmod3/Adrb2/Bdnf/Sox6/Dsp/Sox11/Cntf/Tnnc1	24
GO:0014706	striated muscle tissue development	24/194	448/23174	5.79051e-13	4.97983e-10	3.23811e-10	Efnb2/Ccn4/Cav1/Myocd/Edn1/Popdc2/Cxadr/Megf10/Pdgfrb/Tnnt2/Lrp2/Bmp2/Fgfr2/Tbx20/Eomes/Foxh1/Lmod3/Adrb2/Tenm4/Bdnf/Sox6/Dsp/Sox11/Tnnc1	24
GO:0060537	muscle tissue development	24/194	471/23174	1.68469e-12	1.15906e-09	7.53675e-10	Efnb2/Ccn4/Cav1/Myocd/Edn1/Popdc2/Cxadr/Megf10/Pdgfrb/Tnnt2/Lrp2/Bmp2/Fgfr2/Tbx20/Eomes/Foxh1/Lmod3/Adrb2/Tenm4/Bdnf/Sox6/Dsp/Sox11/Tnnc1	24
GO:0042692	muscle cell differentiation	22/194	394/23174	2.52025e-12	1.44495e-09	9.39569e-10	Efnb2/Ccn4/Myocd/Krt19/Edn1/Popdc2/Cxadr/Cdh2/Megf10/Pdgfrb/Tnnt2/Bmp2/Fgfr2/Wnt4/Lmod3/Lmod1/Bdnf/Krt8/Sox6/Cxcl12/Tnnt3/Ehd2	22
GO:0060562	epithelial tube morphogenesis	21/194	378/23174	8.98602e-12	4.41599e-09	2.87147e-09	Efnb2/Folr1/Ddr1/Pgf/Cd44/Edn1/Msx2/Sema5a/Lrp2/Bmp2/Fgfr2/Tbx20/Lama1/Foxh1/Wnt4/Lgr4/Cthrc1/Gpc3/Cxcl12/Sema3e/Sox11	21
GO:0051146	striated muscle cell differentiation	19/194	314/23174	2.1378e-11	9.19253e-09	5.97739e-09	Efnb2/Ccn4/Myocd/Krt19/Edn1/Popdc2/Cxadr/Cdh2/Pdgfrb/Tnnt2/Bmp2/Lmod3/Lmod1/Bdnf/Krt8/Sox6/Cxcl12/Tnnt3/Ehd2	19
GO:0048754	branching morphogenesis of an epithelial tube	15/194	184/23174	4.67468e-11	1.78677e-08	1.16184e-08	Ddr1/Pgf/Cd44/Edn1/Msx2/Sema5a/Bmp2/Fgfr2/Tbx20/Lama1/Wnt4/Lgr4/Gpc3/Cxcl12/Sema3e	15
GO:0061138	morphogenesis of a branching epithelium	16/194	221/23174	6.19112e-11	2.12974e-08	1.38486e-08	Ddr1/Pgf/Cd44/Rspo3/Edn1/Msx2/Sema5a/Bmp2/Fgfr2/Tbx20/Lama1/Wnt4/Lgr4/Gpc3/Cxcl12/Sema3e	16
GO:0048738	cardiac muscle tissue development	17/194	259/23174	7.17243e-11	2.24301e-08	1.45851e-08	Efnb2/Ccn4/Myocd/Edn1/Popdc2/Cxadr/Pdgfrb/Tnnt2/Lrp2/Bmp2/Fgfr2/Tbx20/Foxh1/Tenm4/Sox6/Dsp/Tnnc1	17
GO:0001837	epithelial to mesenchymal transition	13/194	133/23174	9.82895e-11	2.81763e-08	1.83215e-08	Col1a1/Myocd/Msx2/Dab2/Has2/Ldlrad4/Bmp2/Pdpn/Fgfr2/Tbx20/Eomes/Loxl2/Crb2	13
GO:0007178	transmembrane receptor protein serine/threonine kinase signaling pathway	19/194	355/23174	1.74527e-10	4.61825e-08	3.00299e-08	Folr1/Cav1/Fstl3/Myocd/Msx2/Dab2/Itgb5/Ldlrad4/Lrp2/Bmp2/Col1a2/Bmper/Tbx20/Foxh1/Crb2/Cited1/Gpc3/Sox11/Peg10	19
GO:0001763	morphogenesis of a branching structure	16/194	240/23174	2.11031e-10	5.18533e-08	3.37173e-08	Ddr1/Pgf/Cd44/Rspo3/Edn1/Msx2/Sema5a/Bmp2/Fgfr2/Tbx20/Lama1/Wnt4/Lgr4/Gpc3/Cxcl12/Sema3e	16
GO:0050673	epithelial cell proliferation	20/194	424/23174	5.20672e-10	1.19407e-07	7.7644e-08	Efnb2/Pgf/Cav1/Twist2/Igfbp3/Dab2/Sema5a/Has2/Cxadr/Htr2b/Bmp2/Fgfr2/Bmper/Loxl2/Serpinb1a/Lgr4/Gpc3/Cxcl12/Sox11/Col8a1	20
GO:0048568	embryonic organ development	21/194	490/23174	1.06088e-09	2.16773e-07	1.40956e-07	Folr1/Twist2/Rspo3/Lrig3/Slc9a3r1/Krt19/Edn1/Pdgfrb/Pcsk5/Fgfr2/Tbx20/Eomes/Foxh1/Crb2/E2f8/Krt8/Cited1/Nrk/Cthrc1/Plac1/Sox11	21
GO:0090092	regulation of transmembrane receptor protein serine/threonine kinase signaling pathway	15/194	230/23174	1.07126e-09	2.16773e-07	1.40956e-07	Folr1/Cav1/Fstl3/Myocd/Msx2/Dab2/Ldlrad4/Lrp2/Bmp2/Bmper/Tbx20/Crb2/Gpc3/Sox11/Peg10	15
GO:0002011	morphogenesis of an epithelial sheet	9/194	58/23174	1.25318e-09	2.39497e-07	1.55732e-07	Ddr1/Cd44/Msx2/Hbegf/Col5a1/Pdpn/Tbx20/Lama1/Sox11	9
GO:0007409	axonogenesis	20/194	466/23174	2.64715e-09	4.79274e-07	3.11646e-07	Efnb2/Crabp2/Sema5a/Tnfrsf12a/Cdh2/Kif5c/Lrp2/Crmp1/Fgfr2/Lama1/Mgll/Gap43/Bdnf/Lgr4/Plxnb1/Map6/Sema3b/Cxcl12/Sema3e/Cntf	20
GO:0010810	regulation of cell-substrate adhesion	14/194	210/23174	2.95489e-09	4.99005e-07	3.24475e-07	Col1a1/Ddr1/Dab2/Has2/Ccdc80/Pcsk5/Postn/Pdpn/Plekha2/Wnt4/Limch1/Sema3e/Fbln2/Col8a1	14
GO:0030111	regulation of Wnt signaling pathway	16/194	289/23174	3.15266e-09	4.99005e-07	3.24475e-07	Col1a1/Folr1/Ccn4/Cav1/Rspo3/Slc9a3r1/Scel/Dab2/Sema5a/Cdh2/Bmp2/Fgfr2/Lgr4/Cthrc1/Gpc3/Trabd2b	16
GO:0016202	regulation of striated muscle tissue development	13/194	176/23174	3.19131e-09	4.99005e-07	3.24475e-07	Efnb2/Ccn4/Myocd/Edn1/Cxadr/Megf10/Bmp2/Fgfr2/Tbx20/Lmod3/Adrb2/Bdnf/Sox6	13
GO:0016055	Wnt signaling pathway	19/194	425/23174	3.4817e-09	5.20741e-07	3.38609e-07	Col1a1/Folr1/Cd44/Ccn4/Cav1/Rspo3/Slc9a3r1/Scel/Dab2/Sema5a/Cdh2/Bmp2/Fgfr2/Ror1/Wnt4/Lgr4/Cthrc1/Gpc3/Trabd2b	19
GO:0198738	cell-cell signaling by wnt	19/194	427/23174	3.75893e-09	5.34415e-07	3.47501e-07	Col1a1/Folr1/Cd44/Ccn4/Cav1/Rspo3/Slc9a3r1/Scel/Dab2/Sema5a/Cdh2/Bmp2/Fgfr2/Ror1/Wnt4/Lgr4/Cthrc1/Gpc3/Trabd2b	19
GO:1901861	regulation of muscle tissue development	13/194	179/23174	3.92004e-09	5.34415e-07	3.47501e-07	Efnb2/Ccn4/Myocd/Edn1/Cxadr/Megf10/Bmp2/Fgfr2/Tbx20/Lmod3/Adrb2/Bdnf/Sox6	13
GO:0031589	cell-substrate adhesion	17/194	337/23174	4.0516e-09	5.34415e-07	3.47501e-07	Col1a1/Ddr1/Dab2/Has2/Ccdc80/Itgb5/Tnfrsf12a/Pcsk5/Lamc2/Postn/Pdpn/Plekha2/Wnt4/Limch1/Sema3e/Fbln2/Col8a1	17
GO:0048634	regulation of muscle organ development	13/194	180/23174	4.19454e-09	5.34415e-07	3.47501e-07	Efnb2/Ccn4/Myocd/Edn1/Cxadr/Megf10/Bmp2/Fgfr2/Tbx20/Lmod3/Adrb2/Bdnf/Sox6	13
GO:0009611	response to wounding	20/194	495/23174	7.35271e-09	9.03333e-07	5.87388e-07	Col1a1/Folr1/Ddr1/Cd44/Ccn4/Slc1a3/Cav1/Msx2/Cxadr/Tnfrsf12a/Hbegf/Col5a1/Pdpn/Acta2/Wnt4/Adrb2/Cd24a/Gap43/Dsp/Cntf	20
GO:0048638	regulation of developmental growth	18/194	399/23174	7.98139e-09	9.46758e-07	6.15625e-07	Crabp2/Ccn4/Wwc1/Edn1/Sema5a/Cxadr/Tnfrsf12a/Plac8/Fgfr2/Tbx20/Mgll/Adrb2/Bdnf/Nrk/Sema3b/Cxcl12/Sema3e/Cntf	18
GO:0051147	regulation of muscle cell differentiation	12/194	161/23174	1.18131e-08	1.35457e-06	8.80801e-07	Efnb2/Ccn4/Myocd/Edn1/Megf10/Bmp2/Fgfr2/Lmod3/Bdnf/Sox6/Cxcl12/Ehd2	12
GO:0030177	positive regulation of Wnt signaling pathway	11/194	130/23174	1.3014e-08	1.44414e-06	9.39043e-07	Col1a1/Ccn4/Cav1/Rspo3/Scel/Dab2/Sema5a/Bmp2/Fgfr2/Lgr4/Gpc3	11
GO:0055001	muscle cell development	13/194	206/23174	2.12337e-08	2.28262e-06	1.48426e-06	Ccn4/Myocd/Krt19/Edn1/Popdc2/Cxadr/Megf10/Pdgfrb/Tnnt2/Lmod3/Lmod1/Krt8/Tnnt3	13
GO:0001558	regulation of cell growth	18/194	429/23174	2.43207e-08	2.51451e-06	1.63504e-06	Ddr1/Crabp2/Cd44/Ccn4/Igfbp3/Myocd/Edn1/Dab2/Sema5a/Tnfrsf12a/Hbegf/Cryab/Mgll/Bdnf/Sema3b/Cxcl12/Sema3e/Cntf	18
GO:0001503	ossification	17/194	381/23174	2.48527e-08	2.51451e-06	1.63504e-06	Col1a1/Ccn4/Twist2/Fstl3/Igfbp3/Msx2/Bmp2/Col1a2/Fgfr2/Wnt4/Adrb2/Lgr4/Cited1/Plxnb1/Cthrc1/Gpc3/Sox11	17
GO:0010769	regulation of cell morphogenesis involved in differentiation	16/194	338/23174	2.87716e-08	2.82784e-06	1.83879e-06	Crabp2/Dab2/Sema5a/Has2/Tnfrsf12a/Cdh2/Postn/Pdpn/Mgll/Bdnf/Plxnb1/Map6/Sema3b/Cxcl12/Sema3e/Cntf	16
GO:0072073	kidney epithelium development	11/194	143/23174	3.51873e-08	3.36234e-06	2.18635e-06	Efnb2/Pgf/Cd44/Bmp2/Fgfr2/Bmper/Wnt4/Bdnf/Lgr4/Cited1/Gpc3	11
GO:0048588	developmental cell growth	14/194	258/23174	4.04275e-08	3.75866e-06	2.44405e-06	Ddr1/Crabp2/Ccn4/Myocd/Edn1/Sema5a/Tnfrsf12a/Postn/Mgll/Bdnf/Sema3b/Cxcl12/Sema3e/Cntf	14
GO:0035051	cardiocyte differentiation	12/194	181/23174	4.36559e-08	3.95201e-06	2.56977e-06	Efnb2/Folr1/Ccn4/Myocd/Edn1/Popdc2/Cxadr/Pdgfrb/Bmp2/Eomes/Tenm4/Sox6	12
GO:0060828	regulation of canonical Wnt signaling pathway	13/194	221/23174	4.87567e-08	4.20877e-06	2.73673e-06	Col1a1/Folr1/Cav1/Rspo3/Slc9a3r1/Scel/Dab2/Sema5a/Cdh2/Fgfr2/Lgr4/Cthrc1/Gpc3	13
GO:0010717	regulation of epithelial to mesenchymal transition	9/194	87/23174	4.89913e-08	4.20877e-06	2.73673e-06	Col1a1/Myocd/Dab2/Ldlrad4/Bmp2/Pdpn/Tbx20/Loxl2/Crb2	9
GO:0070372	regulation of ERK1 and ERK2 cascade	15/194	306/23174	5.01626e-08	4.20877e-06	2.73673e-06	Cd44/Cav1/Slc9a3r1/Dab2/Psca/Pdgfrb/Htr2b/Bmp2/Gpnmb/Fgfr2/Ccl17/Bmper/Ccl7/Acta2/Camk2n1	15
GO:0090287	regulation of cellular response to growth factor stimulus	14/194	267/23174	6.19475e-08	5.0738e-06	3.29921e-06	Folr1/Cav1/Fstl3/Myocd/Msx2/Dab2/Ldlrad4/Lrp2/Bmper/Crb2/Wnt4/Gpc3/Sox11/Peg10	14
GO:0042060	wound healing	16/194	360/23174	6.87405e-08	5.49924e-06	3.57585e-06	Col1a1/Ddr1/Cd44/Ccn4/Cav1/Msx2/Cxadr/Tnfrsf12a/Hbegf/Col5a1/Pdpn/Acta2/Wnt4/Adrb2/Gap43/Dsp	16
GO:0055002	striated muscle cell development	12/194	191/23174	7.89546e-08	6.08567e-06	3.95717e-06	Ccn4/Myocd/Krt19/Edn1/Popdc2/Cxadr/Pdgfrb/Tnnt2/Lmod3/Lmod1/Krt8/Tnnt3	12
GO:0043062	extracellular structure organization	15/194	317/23174	7.9609e-08	6.08567e-06	3.95717e-06	Col1a1/Ddr1/Sema5a/Has2/Ccdc80/Lamc2/Col5a1/Postn/Pdpn/Col1a2/Col12a1/Loxl2/Lipg/Fbln2/Col8a1	15
GO:0030198	extracellular matrix organization	14/194	273/23174	8.15683e-08	6.09989e-06	3.96642e-06	Col1a1/Ddr1/Sema5a/Has2/Ccdc80/Lamc2/Col5a1/Postn/Pdpn/Col1a2/Col12a1/Loxl2/Fbln2/Col8a1	14
GO:0051153	regulation of striated muscle cell differentiation	10/194	123/23174	8.85884e-08	6.48391e-06	4.21613e-06	Efnb2/Ccn4/Myocd/Edn1/Bmp2/Lmod3/Bdnf/Sox6/Cxcl12/Ehd2	10
GO:0003007	heart morphogenesis	14/194	276/23174	9.33479e-08	6.68993e-06	4.35009e-06	Folr1/Msx2/Has2/Htr2b/Tnnt2/Col5a1/Lrp2/Bmp2/Fgfr2/Tbx20/Foxh1/Dsp/Sox11/Tnnc1	14
GO:0060070	canonical Wnt signaling pathway	14/194	277/23174	9.76032e-08	6.75921e-06	4.39514e-06	Col1a1/Folr1/Cav1/Rspo3/Slc9a3r1/Scel/Dab2/Sema5a/Cdh2/Fgfr2/Wnt4/Lgr4/Cthrc1/Gpc3	14
GO:0031214	biomineral tissue development	11/194	158/23174	9.82443e-08	6.75921e-06	4.39514e-06	Col1a1/Tuft1/Msx2/Bmp2/Col1a2/Fgfr2/Wnt4/Adrb2/Fam83h/Lgr4/Gpc3	11
GO:0070371	ERK1 and ERK2 cascade	15/194	323/23174	1.01595e-07	6.85268e-06	4.45592e-06	Cd44/Cav1/Slc9a3r1/Dab2/Psca/Pdgfrb/Htr2b/Bmp2/Gpnmb/Fgfr2/Ccl17/Bmper/Ccl7/Acta2/Camk2n1	15
GO:0010718	positive regulation of epithelial to mesenchymal transition	7/194	47/23174	1.2249e-07	8.10318e-06	5.26905e-06	Col1a1/Myocd/Dab2/Bmp2/Pdpn/Loxl2/Crb2	7
GO:0048644	muscle organ morphogenesis	9/194	97/23174	1.27033e-07	8.24519e-06	5.36139e-06	Tnnt2/Lrp2/Bmp2/Fgfr2/Tbx20/Foxh1/Dsp/Cntf/Tnnc1	9
GO:0050770	regulation of axonogenesis	12/194	201/23174	1.3789e-07	8.7841e-06	5.71181e-06	Crabp2/Sema5a/Tnfrsf12a/Cdh2/Mgll/Bdnf/Plxnb1/Map6/Sema3b/Cxcl12/Sema3e/Cntf	12
GO:0030239	myofibril assembly	8/194	71/23174	1.41478e-07	8.84878e-06	5.75388e-06	Krt19/Edn1/Pdgfrb/Tnnt2/Lmod3/Lmod1/Krt8/Tnnt3	8
GO:0007179	transforming growth factor beta receptor signaling pathway	11/194	165/23174	1.52779e-07	8.99399e-06	5.84829e-06	Folr1/Cav1/Myocd/Dab2/Itgb5/Ldlrad4/Bmp2/Col1a2/Foxh1/Cited1/Peg10	11
GO:0007411	axon guidance	13/194	244/23174	1.54621e-07	8.99399e-06	5.84829e-06	Efnb2/Sema5a/Kif5c/Lrp2/Crmp1/Lama1/Gap43/Bdnf/Lgr4/Plxnb1/Sema3b/Cxcl12/Sema3e	13
GO:0006936	muscle contraction	14/194	288/23174	1.5742e-07	8.99399e-06	5.84829e-06	Cav1/Myocd/Edn1/Htr2b/Tnnt2/Tbx20/Acta2/Kcnh2/Lmod3/Adrb2/Lmod1/Dsp/Tnnt3/Tnnc1	14
GO:0044319	wound healing, spreading of cells	6/194	30/23174	1.6001e-07	8.99399e-06	5.84829e-06	Ddr1/Cd44/Msx2/Hbegf/Col5a1/Pdpn	6
GO:0090505	epiboly involved in wound healing	6/194	30/23174	1.6001e-07	8.99399e-06	5.84829e-06	Ddr1/Cd44/Msx2/Hbegf/Col5a1/Pdpn	6
GO:0071560	cellular response to transforming growth factor beta stimulus	12/194	204/23174	1.61976e-07	8.99399e-06	5.84829e-06	Folr1/Cav1/Myocd/Dab2/Itgb5/Ldlrad4/Bmp2/Col1a2/Foxh1/Cited1/Sox6/Peg10	12
GO:0097485	neuron projection guidance	13/194	245/23174	1.62101e-07	8.99399e-06	5.84829e-06	Efnb2/Sema5a/Kif5c/Lrp2/Crmp1/Lama1/Gap43/Bdnf/Lgr4/Plxnb1/Sema3b/Cxcl12/Sema3e	13
GO:0055024	regulation of cardiac muscle tissue development	9/194	101/23174	1.80364e-07	9.84847e-06	6.40391e-06	Efnb2/Ccn4/Myocd/Edn1/Cxadr/Bmp2/Fgfr2/Tbx20/Sox6	9
GO:0090504	epiboly	6/194	31/23174	1.97037e-07	1.05798e-05	6.87944e-06	Ddr1/Cd44/Msx2/Hbegf/Col5a1/Pdpn	6
GO:0071559	response to transforming growth factor beta	12/194	208/23174	1.99908e-07	1.05798e-05	6.87944e-06	Folr1/Cav1/Myocd/Dab2/Itgb5/Ldlrad4/Bmp2/Col1a2/Foxh1/Cited1/Sox6/Peg10	12
GO:0001657	ureteric bud development	9/194	104/23174	2.32232e-07	1.17482e-05	7.63921e-06	Pgf/Cd44/Bmp2/Fgfr2/Bmper/Wnt4/Bdnf/Lgr4/Gpc3	9
GO:0072163	mesonephric epithelium development	9/194	104/23174	2.32232e-07	1.17482e-05	7.63921e-06	Pgf/Cd44/Bmp2/Fgfr2/Bmper/Wnt4/Bdnf/Lgr4/Gpc3	9
GO:0072164	mesonephric tubule development	9/194	104/23174	2.32232e-07	1.17482e-05	7.63921e-06	Pgf/Cd44/Bmp2/Fgfr2/Bmper/Wnt4/Bdnf/Lgr4/Gpc3	9
GO:0055008	cardiac muscle tissue morphogenesis	8/194	76/23174	2.41953e-07	1.20626e-05	7.84364e-06	Tnnt2/Lrp2/Bmp2/Fgfr2/Tbx20/Foxh1/Dsp/Tnnc1	8
GO:0014812	muscle cell migration	9/194	105/23174	2.52185e-07	1.23931e-05	8.05854e-06	Ddr1/Igfbp3/Myocd/Has2/Megf10/Pdgfrb/Pcsk5/Postn/Plat	9
GO:0072001	renal system development	14/194	302/23174	2.80493e-07	1.35901e-05	8.83689e-06	Efnb2/Pgf/Cd44/Myocd/Pdgfrb/Pcsk5/Bmp2/Fgfr2/Bmper/Wnt4/Bdnf/Lgr4/Cited1/Gpc3	14
GO:0001823	mesonephros development	9/194	107/23174	2.96598e-07	1.39768e-05	9.08834e-06	Pgf/Cd44/Bmp2/Fgfr2/Bmper/Wnt4/Bdnf/Lgr4/Gpc3	9
GO:0003208	cardiac ventricle morphogenesis	8/194	78/23174	2.96601e-07	1.39768e-05	9.08834e-06	Tnnt2/Lrp2/Fgfr2/Tbx20/Foxh1/Dsp/Sox11/Tnnc1	8
GO:0045785	positive regulation of cell adhesion	16/194	410/23174	3.98804e-07	1.8539e-05	1.20549e-05	Efnb2/Cd44/Cav1/Fstl3/Dab2/Has2/Ccdc80/Pcsk5/Pdpn/Plekha2/Wnt4/Igfbp2/Cd24a/Cxcl12/Fbln2/Col8a1	16
GO:0001892	embryonic placenta development	9/194	112/23174	4.38486e-07	2.01119e-05	1.30776e-05	Rspo3/Krt19/Fgfr2/Eomes/E2f8/Krt8/Cited1/Nrk/Plac1	9
GO:0060560	developmental growth involved in morphogenesis	13/194	268/23174	4.5283e-07	2.04965e-05	1.33278e-05	Ddr1/Crabp2/Sema5a/Tnfrsf12a/Postn/Fgfr2/Cadm1/Mgll/Bdnf/Sema3b/Cxcl12/Sema3e/Cntf	13
GO:0010927	cellular component assembly involved in morphogenesis	9/194	114/23174	5.09889e-07	2.25341e-05	1.46527e-05	Krt19/Edn1/Pdgfrb/Tnnt2/Lmod3/Tenm4/Lmod1/Krt8/Tnnt3	9
GO:0048863	stem cell differentiation	12/194	227/23174	5.10947e-07	2.25341e-05	1.46527e-05	Folr1/Myocd/Edn1/Msx2/Sema5a/Htr2b/Fgfr2/Eomes/Sox6/Sema3b/Sema3e/Sox11	12
GO:0045844	positive regulation of striated muscle tissue development	8/194	84/23174	5.28368e-07	2.27198e-05	1.47734e-05	Efnb2/Ccn4/Myocd/Edn1/Fgfr2/Tbx20/Lmod3/Adrb2	8
GO:0048636	positive regulation of muscle organ development	8/194	84/23174	5.28368e-07	2.27198e-05	1.47734e-05	Efnb2/Ccn4/Myocd/Edn1/Fgfr2/Tbx20/Lmod3/Adrb2	8
GO:1901863	positive regulation of muscle tissue development	8/194	85/23174	5.79118e-07	2.45947e-05	1.59925e-05	Efnb2/Ccn4/Myocd/Edn1/Fgfr2/Tbx20/Lmod3/Adrb2	8
GO:0008015	blood circulation	17/194	479/23174	6.42336e-07	2.69468e-05	1.7522e-05	Cav1/Edn1/Popdc2/Cxadr/Hbegf/Htr2b/Tnnt2/Postn/Col1a2/Tbx20/Mgll/Acta2/Kcnh2/Adrb2/Dsp/Tnnt3/Tnnc1	17
GO:0033002	muscle cell proliferation	12/194	234/23174	7.05466e-07	2.92386e-05	1.90122e-05	Ccn4/Cav1/Igfbp3/Myocd/Edn1/Cxadr/Hbegf/Megf10/Pdgfrb/Fgfr2/Tbx20/Tenm4	12
GO:0003205	cardiac chamber development	11/194	193/23174	7.35518e-07	3.01212e-05	1.95862e-05	Myocd/Msx2/Pcsk5/Tnnt2/Lrp2/Fgfr2/Tbx20/Foxh1/Dsp/Sox11/Tnnc1	11
GO:0001822	kidney development	13/194	281/23174	7.73225e-07	3.12929e-05	2.0348e-05	Efnb2/Pgf/Cd44/Pdgfrb/Pcsk5/Bmp2/Fgfr2/Bmper/Wnt4/Bdnf/Lgr4/Cited1/Gpc3	13
GO:0060415	muscle tissue morphogenesis	8/194	89/23174	8.25987e-07	3.30395e-05	2.14837e-05	Tnnt2/Lrp2/Bmp2/Fgfr2/Tbx20/Foxh1/Dsp/Tnnc1	8
GO:0003013	circulatory system process	17/194	489/23174	8.53546e-07	3.37494e-05	2.19454e-05	Cav1/Edn1/Popdc2/Cxadr/Hbegf/Htr2b/Tnnt2/Postn/Col1a2/Tbx20/Mgll/Acta2/Kcnh2/Adrb2/Dsp/Tnnt3/Tnnc1	17
GO:0014909	smooth muscle cell migration	8/194	91/23174	9.79879e-07	3.80323e-05	2.47303e-05	Ddr1/Igfbp3/Myocd/Has2/Pdgfrb/Pcsk5/Postn/Plat	8
GO:0001649	osteoblast differentiation	11/194	199/23174	9.9503e-07	3.80323e-05	2.47303e-05	Col1a1/Ccn4/Twist2/Igfbp3/Msx2/Bmp2/Wnt4/Lgr4/Cited1/Cthrc1/Sox11	11
GO:0050679	positive regulation of epithelial cell proliferation	11/194	199/23174	9.9503e-07	3.80323e-05	2.47303e-05	Pgf/Cav1/Twist2/Sema5a/Has2/Cxadr/Htr2b/Bmp2/Fgfr2/Cxcl12/Sox11	11
GO:0061387	regulation of extent of cell growth	9/194	125/23174	1.11144e-06	4.20148e-05	2.73199e-05	Crabp2/Sema5a/Tnfrsf12a/Mgll/Bdnf/Sema3b/Cxcl12/Sema3e/Cntf	9
GO:0003012	muscle system process	15/194	391/23174	1.15197e-06	4.23627e-05	2.75461e-05	Ccn4/Cav1/Myocd/Edn1/Htr2b/Tnnt2/Tbx20/Acta2/Kcnh2/Lmod3/Adrb2/Lmod1/Dsp/Tnnt3/Tnnc1	15
GO:0098742	cell-cell adhesion via plasma-membrane adhesion molecules	11/194	202/23174	1.15272e-06	4.23627e-05	2.75461e-05	Igsf11/Cxadr/Cdh2/Bmp2/Gpc4/Cadm1/Crb2/Pcdh18/Mbp/Cd24a/Tenm4	11
GO:0030510	regulation of BMP signaling pathway	8/194	93/23174	1.15759e-06	4.23627e-05	2.75461e-05	Cav1/Fstl3/Msx2/Lrp2/Bmper/Crb2/Gpc3/Sox11	8
GO:0031032	actomyosin structure organization	11/194	203/23174	1.20997e-06	4.38136e-05	2.84896e-05	Krt19/Edn1/Itgb5/Pdgfrb/Tnnt2/Wnt4/Limch1/Lmod3/Lmod1/Krt8/Tnnt3	11
GO:0048608	reproductive structure development	16/194	449/23174	1.31817e-06	4.72345e-05	3.0714e-05	Cd44/Rspo3/Myocd/Krt19/Lrp2/Fgfr2/Eomes/Wnt4/Sox3/E2f8/Krt8/Lgr4/Cited1/Nrk/Plac1/Peg10	16
GO:0001655	urogenital system development	14/194	346/23174	1.42163e-06	5.04164e-05	3.2783e-05	Efnb2/Pgf/Cd44/Myocd/Pdgfrb/Pcsk5/Bmp2/Fgfr2/Bmper/Wnt4/Bdnf/Lgr4/Cited1/Gpc3	14
GO:0061458	reproductive system development	16/194	453/23174	1.47905e-06	5.19177e-05	3.37592e-05	Cd44/Rspo3/Myocd/Krt19/Lrp2/Fgfr2/Eomes/Wnt4/Sox3/E2f8/Krt8/Lgr4/Cited1/Nrk/Plac1/Peg10	16
GO:2000027	regulation of animal organ morphogenesis	11/194	208/23174	1.53537e-06	5.33501e-05	3.46906e-05	Edn1/Dab2/Bmp2/Fgfr2/Wnt4/Bdnf/Lgr4/Cited1/Cthrc1/Gpc3/Cntf	11
GO:0060047	heart contraction	11/194	209/23174	1.60897e-06	5.53485e-05	3.59901e-05	Cav1/Edn1/Popdc2/Cxadr/Hbegf/Tnnt2/Kcnh2/Adrb2/Dsp/Tnnt3/Tnnc1	11
GO:0008361	regulation of cell size	11/194	210/23174	1.68565e-06	5.74123e-05	3.7332e-05	Crabp2/Slc9a3r1/Edn1/Sema5a/Tnfrsf12a/Mgll/Bdnf/Sema3b/Cxcl12/Sema3e/Cntf	11
GO:0090263	positive regulation of canonical Wnt signaling pathway	8/194	98/23174	1.72609e-06	5.82133e-05	3.78529e-05	Col1a1/Cav1/Rspo3/Scel/Sema5a/Fgfr2/Lgr4/Gpc3	8
GO:0001890	placenta development	10/194	170/23174	1.78399e-06	5.95817e-05	3.87427e-05	Rspo3/Krt19/Fgfr2/Eomes/E2f8/Krt8/Cited1/Nrk/Plac1/Peg10	10
GO:0048639	positive regulation of developmental growth	11/194	213/23174	1.93531e-06	6.40142e-05	4.16249e-05	Crabp2/Ccn4/Edn1/Sema5a/Tnfrsf12a/Fgfr2/Tbx20/Adrb2/Bdnf/Cxcl12/Cntf	11
GO:0050678	regulation of epithelial cell proliferation	14/194	357/23174	2.05062e-06	6.71821e-05	4.36848e-05	Efnb2/Pgf/Cav1/Twist2/Dab2/Sema5a/Has2/Cxadr/Htr2b/Bmp2/Fgfr2/Gpc3/Cxcl12/Sox11	14
GO:0035265	organ growth	11/194	215/23174	2.11927e-06	6.87763e-05	4.47214e-05	Ccn4/Wwc1/Myocd/Edn1/Msx2/Cxadr/Pdgfrb/Fgfr2/Tbx20/Col12a1/Tenm4	11
GO:0050772	positive regulation of axonogenesis	8/194	101/23174	2.16983e-06	6.97589e-05	4.53603e-05	Crabp2/Sema5a/Tnfrsf12a/Bdnf/Plxnb1/Map6/Cxcl12/Cntf	8
GO:0003015	heart process	11/194	218/23174	2.42398e-06	7.72083e-05	5.02043e-05	Cav1/Edn1/Popdc2/Cxadr/Hbegf/Tnnt2/Kcnh2/Adrb2/Dsp/Tnnt3/Tnnc1	11
GO:1903115	regulation of actin filament-based movement	6/194	47/23174	2.57091e-06	8.11368e-05	5.27588e-05	Cav1/Tnnt2/Pdpn/Acta2/Dsp/Tnnc1	6
GO:0051155	positive regulation of striated muscle cell differentiation	7/194	73/23174	2.64132e-06	8.26012e-05	5.3711e-05	Efnb2/Ccn4/Myocd/Edn1/Lmod3/Cxcl12/Ehd2	7
GO:1903034	regulation of response to wounding	10/194	178/23174	2.70022e-06	8.36823e-05	5.4414e-05	Ccn4/Cav1/Tnfrsf12a/Hbegf/Pdpn/Acta2/Wnt4/Adrb2/Cd24a/Cntf	10
GO:0007157	heterophilic cell-cell adhesion via plasma membrane cell adhesion molecules	6/194	48/23174	2.91784e-06	8.88261e-05	5.77587e-05	Cxadr/Cdh2/Cadm1/Crb2/Cd24a/Tenm4	6
GO:2000725	regulation of cardiac muscle cell differentiation	6/194	48/23174	2.91784e-06	8.88261e-05	5.77587e-05	Efnb2/Ccn4/Myocd/Edn1/Bmp2/Sox6	6
GO:0055007	cardiac muscle cell differentiation	9/194	142/23174	3.21323e-06	9.69605e-05	6.30481e-05	Efnb2/Ccn4/Myocd/Edn1/Popdc2/Cxadr/Pdgfrb/Bmp2/Sox6	9
GO:0010770	positive regulation of cell morphogenesis involved in differentiation	10/194	183/23174	3.46063e-06	0.000103518	6.7312e-05	Crabp2/Dab2/Sema5a/Has2/Tnfrsf12a/Bdnf/Plxnb1/Map6/Cxcl12/Cntf	10
GO:0030516	regulation of axon extension	8/194	110/23174	4.12572e-06	0.000122349	7.95568e-05	Sema5a/Tnfrsf12a/Mgll/Bdnf/Sema3b/Cxcl12/Sema3e/Cntf	8
GO:0003206	cardiac chamber morphogenesis	9/194	147/23174	4.27093e-06	0.000124509	8.0961e-05	Msx2/Tnnt2/Lrp2/Fgfr2/Tbx20/Foxh1/Dsp/Sox11/Tnnc1	9
GO:0003231	cardiac ventricle development	9/194	147/23174	4.27093e-06	0.000124509	8.0961e-05	Myocd/Tnnt2/Lrp2/Fgfr2/Tbx20/Foxh1/Dsp/Sox11/Tnnc1	9
GO:0010721	negative regulation of cell development	14/194	385/23174	4.90516e-06	0.00014072	9.15027e-05	Efnb2/Cav1/Efemp1/Dab2/Sema5a/Stmn2/Postn/Crmp1/Cd24a/Bdnf/Sema3b/Sema3e/Sox11/Cntf	14
GO:0061448	connective tissue development	12/194	282/23174	4.90885e-06	0.00014072	9.15027e-05	Col1a1/Ccn4/Efemp1/Edn1/Msx2/Pdgfrb/Col5a1/Bmp2/Col12a1/Loxl2/Sox6/Maf	12
GO:0001701	in utero embryonic development	16/194	498/23174	4.96805e-06	0.00014124	9.18408e-05	Rspo3/Krt19/Edn1/Dab2/Hbegf/Pdgfrb/Bmp2/Fgfr2/Eomes/E2f8/Krt8/Cited1/Sox6/Nrk/Plac1/Arhgdig	16
GO:1990138	neuron projection extension	10/194	191/23174	5.06469e-06	0.00014233	9.25495e-05	Ddr1/Sema5a/Tnfrsf12a/Postn/Mgll/Bdnf/Sema3b/Cxcl12/Sema3e/Cntf	10
GO:0007162	negative regulation of cell adhesion	12/194	283/23174	5.08914e-06	0.00014233	9.25495e-05	Col1a1/Cd44/Sema5a/Bmp2/Postn/Gpnmb/Mbp/Adrb2/Cd24a/Plxnb1/Cxcl12/Sema3e	12
GO:0055010	ventricular cardiac muscle tissue morphogenesis	6/194	53/23174	5.27237e-06	0.000146266	9.51086e-05	Tnnt2/Lrp2/Fgfr2/Foxh1/Dsp/Tnnc1	6
GO:0050768	negative regulation of neurogenesis	13/194	336/23174	5.54667e-06	0.000152644	9.92562e-05	Efnb2/Cav1/Efemp1/Dab2/Sema5a/Stmn2/Crmp1/Cd24a/Bdnf/Sema3b/Sema3e/Sox11/Cntf	13
GO:0032970	regulation of actin filament-based process	14/194	390/23174	5.6838e-06	0.000155177	0.000100903	Cav1/Edn1/Sema5a/Pdgfrb/Tnnt2/Pdpn/Acta2/Wnt4/Limch1/Lmod3/Lmod1/Dsp/Sema3e/Tnnc1	14
GO:0072088	nephron epithelium morphogenesis	7/194	82/23174	5.7842e-06	0.000156674	0.000101877	Pgf/Cd44/Bmp2/Wnt4/Lgr4/Cited1/Gpc3	7
GO:0043583	ear development	11/194	239/23174	5.85851e-06	0.000157077	0.000102138	Ddr1/Lrig3/Slc9a3r1/Edn1/Bmp2/Fgfr2/Bmper/Ror1/Bdnf/Cthrc1/Maf	11
GO:0055025	positive regulation of cardiac muscle tissue development	6/194	54/23174	5.89039e-06	0.000157077	0.000102138	Efnb2/Ccn4/Myocd/Edn1/Fgfr2/Tbx20	6
GO:0002040	sprouting angiogenesis	8/194	116/23174	6.12993e-06	0.000162207	0.000105474	Efnb2/Pgf/Rspo3/Sema5a/Bmper/Loxl2/E2f8/Sema3e	8
GO:0072028	nephron morphogenesis	7/194	83/23174	6.2726e-06	0.000164716	0.000107106	Pgf/Cd44/Bmp2/Wnt4/Lgr4/Cited1/Gpc3	7
GO:0022407	regulation of cell-cell adhesion	14/194	394/23174	6.38384e-06	0.000166367	0.000108179	Efnb2/Cd44/Cav1/Fstl3/Has2/Bmp2/Pdpn/Gpnmb/Wnt4/Igfbp2/Mbp/Adrb2/Cd24a/Cxcl12	14
GO:0003151	outflow tract morphogenesis	7/194	84/23174	6.79481e-06	0.000175745	0.000114278	Folr1/Msx2/Lrp2/Fgfr2/Tbx20/Foxh1/Sox11	7
GO:0014032	neural crest cell development	7/194	85/23174	7.35263e-06	0.000188754	0.000122736	Folr1/Edn1/Sema5a/Htr2b/Sema3b/Sema3e/Sox11	7
GO:0002062	chondrocyte differentiation	8/194	120/23174	7.88003e-06	0.000200795	0.000130566	Ccn4/Efemp1/Msx2/Bmp2/Col12a1/Loxl2/Sox6/Maf	8
GO:0070252	actin-mediated cell contraction	7/194	86/23174	7.94795e-06	0.000201036	0.000130723	Cav1/Tnnt2/Pdpn/Acta2/Kcnh2/Dsp/Tnnc1	7
GO:0060326	cell chemotaxis	12/194	299/23174	8.8796e-06	0.000222962	0.00014498	Pgf/Hspb1/Edn1/Sema5a/Cxadr/Hbegf/Pdgfrb/Arhgef16/Ccl17/Ccl7/Cxcr6/Cxcl12	12
GO:0001667	ameboidal-type cell migration	14/194	406/23174	8.96556e-06	0.000223489	0.000145323	Efnb2/Folr1/Hspb1/Sema5a/Has2/Hbegf/Htr2b/Bmper/Loxl2/Crb2/Acta2/Sema3b/Cxcl12/Sema3e	14
GO:0051149	positive regulation of muscle cell differentiation	7/194	88/23174	9.25903e-06	0.000229144	0.000149	Efnb2/Ccn4/Myocd/Edn1/Lmod3/Cxcl12/Ehd2	7
GO:0014031	mesenchymal cell development	7/194	90/23174	1.07446e-05	0.00026401	0.000171671	Folr1/Edn1/Sema5a/Htr2b/Sema3b/Sema3e/Sox11	7
GO:0030509	BMP signaling pathway	9/194	165/23174	1.09148e-05	0.00026629	0.000173154	Cav1/Fstl3/Msx2/Lrp2/Bmp2/Bmper/Crb2/Gpc3/Sox11	9
GO:0051216	cartilage development	10/194	209/23174	1.11798e-05	0.000270835	0.000176109	Col1a1/Ccn4/Efemp1/Edn1/Msx2/Bmp2/Col12a1/Loxl2/Sox6/Maf	10
GO:0010811	positive regulation of cell-substrate adhesion	8/194	126/23174	1.12859e-05	0.000271492	0.000176536	Dab2/Has2/Ccdc80/Pcsk5/Plekha2/Wnt4/Fbln2/Col8a1	8
GO:0048864	stem cell development	7/194	91/23174	1.15583e-05	0.000275316	0.000179023	Folr1/Edn1/Sema5a/Htr2b/Sema3b/Sema3e/Sox11	7
GO:0051961	negative regulation of nervous system development	13/194	360/23174	1.16049e-05	0.000275316	0.000179023	Efnb2/Cav1/Efemp1/Dab2/Sema5a/Stmn2/Crmp1/Cd24a/Bdnf/Sema3b/Sema3e/Sox11/Cntf	13
GO:0045927	positive regulation of growth	12/194	308/23174	1.19525e-05	0.000281621	0.000183122	Crabp2/Ccn4/Edn1/Sema5a/Tnfrsf12a/Hbegf/Fgfr2/Tbx20/Adrb2/Bdnf/Cxcl12/Cntf	12
GO:1905207	regulation of cardiocyte differentiation	6/194	61/23174	1.20632e-05	0.000282296	0.000183561	Efnb2/Ccn4/Myocd/Edn1/Bmp2/Sox6	6
GO:0014033	neural crest cell differentiation	7/194	92/23174	1.24224e-05	0.000288738	0.00018775	Folr1/Edn1/Sema5a/Htr2b/Sema3b/Sema3e/Sox11	7
GO:0045665	negative regulation of neuron differentiation	11/194	260/23174	1.29548e-05	0.00029909	0.000194482	Efnb2/Cav1/Efemp1/Dab2/Sema5a/Stmn2/Crmp1/Cd24a/Sema3b/Sema3e/Cntf	11
GO:0003229	ventricular cardiac muscle tissue development	6/194	62/23174	1.32634e-05	0.000304174	0.000197787	Tnnt2/Lrp2/Fgfr2/Foxh1/Dsp/Tnnc1	6
GO:0001658	branching involved in ureteric bud morphogenesis	6/194	64/23174	1.59533e-05	0.000363438	0.000236324	Pgf/Cd44/Bmp2/Wnt4/Lgr4/Gpc3	6
GO:0070374	positive regulation of ERK1 and ERK2 cascade	10/194	218/23174	1.61197e-05	0.000364813	0.000237218	Cd44/Pdgfrb/Htr2b/Bmp2/Gpnmb/Fgfr2/Ccl17/Bmper/Ccl7/Acta2	10
GO:0008016	regulation of heart contraction	9/194	175/23174	1.74778e-05	0.000392966	0.000255524	Cav1/Edn1/Popdc2/Cxadr/Hbegf/Tnnt2/Kcnh2/Adrb2/Dsp	9
GO:0071772	response to BMP	9/194	176/23174	1.82883e-05	0.000405882	0.000263923	Cav1/Fstl3/Msx2/Lrp2/Bmp2/Bmper/Crb2/Gpc3/Sox11	9
GO:0071773	cellular response to BMP stimulus	9/194	176/23174	1.82883e-05	0.000405882	0.000263923	Cav1/Fstl3/Msx2/Lrp2/Bmp2/Bmper/Crb2/Gpc3/Sox11	9
GO:0048675	axon extension	8/194	135/23174	1.86697e-05	0.000411691	0.0002677	Sema5a/Tnfrsf12a/Mgll/Bdnf/Sema3b/Cxcl12/Sema3e/Cntf	8
GO:0060993	kidney morphogenesis	7/194	99/23174	2.00951e-05	0.000440301	0.000286304	Pgf/Cd44/Bmp2/Wnt4/Lgr4/Cited1/Gpc3	7
GO:0034109	homotypic cell-cell adhesion	6/194	68/23174	2.26529e-05	0.000493202	0.000320702	Cxadr/Megf10/Pdpn/Adrb2/Cd24a/Dsp	6
GO:0061035	regulation of cartilage development	6/194	69/23174	2.4639e-05	0.000533069	0.000346626	Ccn4/Efemp1/Bmp2/Loxl2/Sox6/Maf	6
GO:0071902	positive regulation of protein serine/threonine kinase activity	11/194	279/23174	2.48953e-05	0.000535249	0.000348043	Edn1/Dab2/Pdgfrb/Htr2b/Bmp2/Inava/Adrb2/Cd24a/Nrk/Tcim/Samd5	11
GO:0061041	regulation of wound healing	8/194	141/23174	2.55669e-05	0.000546274	0.000355212	Ccn4/Cav1/Tnfrsf12a/Hbegf/Pdpn/Acta2/Wnt4/Adrb2	8
GO:0045778	positive regulation of ossification	7/194	103/23174	2.60032e-05	0.000552166	0.000359043	Ccn4/Msx2/Bmp2/Wnt4/Adrb2/Cthrc1/Sox11	7
GO:0031333	negative regulation of protein complex assembly	8/194	142/23174	2.69014e-05	0.000567736	0.000369167	Clu/Ldlrad4/Patl2/Stmn2/Tbx20/Cryab/Lmod3/Lmod1	8
GO:0001935	endothelial cell proliferation	8/194	143/23174	2.82938e-05	0.000593481	0.000385908	Pgf/Cav1/Sema5a/Htr2b/Bmp2/Bmper/Loxl2/Cxcl12	8
GO:0045669	positive regulation of osteoblast differentiation	6/194	71/23174	2.90314e-05	0.000601614	0.000391196	Ccn4/Msx2/Bmp2/Wnt4/Cthrc1/Sox11	6
GO:0060675	ureteric bud morphogenesis	6/194	71/23174	2.90314e-05	0.000601614	0.000391196	Pgf/Cd44/Bmp2/Wnt4/Lgr4/Gpc3	6
GO:0055017	cardiac muscle tissue growth	7/194	105/23174	2.9454e-05	0.000606717	0.000394514	Ccn4/Myocd/Edn1/Cxadr/Fgfr2/Tbx20/Tenm4	7
GO:0045667	regulation of osteoblast differentiation	8/194	145/23174	3.12602e-05	0.000636439	0.000413841	Ccn4/Twist2/Msx2/Bmp2/Wnt4/Cited1/Cthrc1/Sox11	8
GO:0032347	regulation of aldosterone biosynthetic process	3/194	8/23174	3.1365e-05	0.000636439	0.000413841	Dab2/Bmp2/Wnt4	3
GO:0072171	mesonephric tubule morphogenesis	6/194	72/23174	3.14519e-05	0.000636439	0.000413841	Pgf/Cd44/Bmp2/Wnt4/Lgr4/Gpc3	6
GO:0032535	regulation of cellular component size	13/194	397/23174	3.22955e-05	0.000649687	0.000422456	Crabp2/Slc9a3r1/Edn1/Sema5a/Tnfrsf12a/Mgll/Lmod3/Lmod1/Bdnf/Sema3b/Cxcl12/Sema3e/Cntf	13
GO:0001569	branching involved in blood vessel morphogenesis	5/194	44/23174	3.25303e-05	0.000650606	0.000423053	Edn1/Sema5a/Tbx20/Cxcl12/Sema3e	5
GO:0072006	nephron development	8/194	146/23174	3.28383e-05	0.00065297	0.00042459	Pgf/Cd44/Pdgfrb/Bmp2/Wnt4/Lgr4/Cited1/Gpc3	8
GO:0030048	actin filament-based movement	7/194	107/23174	3.3273e-05	0.000657811	0.000427738	Cav1/Tnnt2/Pdpn/Acta2/Kcnh2/Dsp/Tnnc1	7
GO:0071526	semaphorin-plexin signaling pathway	5/194	45/23174	3.63494e-05	0.000714526	0.000464617	Sema5a/Crmp1/Plxnb1/Sema3b/Sema3e	5
GO:0072009	nephron epithelium development	7/194	109/23174	3.749e-05	0.00072862	0.000473781	Pgf/Cd44/Bmp2/Wnt4/Lgr4/Cited1/Gpc3	7
GO:0090100	positive regulation of transmembrane receptor protein serine/threonine kinase signaling pathway	7/194	109/23174	3.749e-05	0.00072862	0.000473781	Myocd/Msx2/Dab2/Bmp2/Crb2/Gpc3/Sox11	7
GO:0030307	positive regulation of cell growth	9/194	194/23174	3.93833e-05	0.000761115	0.000494911	Crabp2/Ccn4/Edn1/Sema5a/Tnfrsf12a/Hbegf/Bdnf/Cxcl12/Cntf	9
GO:0022612	gland morphogenesis	8/194	150/23174	3.98335e-05	0.000761263	0.000495007	Ddr1/Cd44/Cav1/Slc9a3r1/Msx2/Fgfr2/Lama1/Wnt4	8
GO:0030178	negative regulation of Wnt signaling pathway	8/194	150/23174	3.98335e-05	0.000761263	0.000495007	Cav1/Slc9a3r1/Dab2/Cdh2/Bmp2/Cthrc1/Gpc3/Trabd2b	8
GO:0048732	gland development	14/194	467/23174	4.20489e-05	0.000799161	0.00051965	Lsr/Ddr1/Cd44/Cav1/Slc9a3r1/Msx2/Pdgfrb/Bmp2/Fgfr2/Cadm1/Lama1/Wnt4/Sox3/E2f8	14
GO:0048844	artery morphogenesis	6/194	76/23174	4.28071e-05	0.000809102	0.000526114	Efnb2/Folr1/Myocd/Pdgfrb/Lrp2/Foxh1	6
GO:0090101	negative regulation of transmembrane receptor protein serine/threonine kinase signaling pathway	7/194	112/23174	4.46308e-05	0.000838961	0.00054553	Cav1/Fstl3/Ldlrad4/Lrp2/Bmper/Tbx20/Peg10	7
GO:0032344	regulation of aldosterone metabolic process	3/194	9/23174	4.67572e-05	0.000874157	0.000568416	Dab2/Bmp2/Wnt4	3
GO:0001952	regulation of cell-matrix adhesion	7/194	113/23174	4.7245e-05	0.000878501	0.000571241	Ddr1/Pcsk5/Postn/Plekha2/Wnt4/Limch1/Sema3e	7
GO:0006937	regulation of muscle contraction	8/194	154/23174	4.80316e-05	0.000888327	0.00057763	Cav1/Myocd/Edn1/Tnnt2/Adrb2/Dsp/Tnnt3/Tnnc1	8
GO:0060976	coronary vasculature development	6/194	78/23174	4.96018e-05	0.000912462	0.000593323	Myocd/Pdgfrb/Pcsk5/Lrp2/Fgfr2/Gpc3	6
GO:0060419	heart growth	7/194	114/23174	4.99834e-05	0.00091459	0.000594707	Ccn4/Myocd/Edn1/Cxadr/Fgfr2/Tbx20/Tenm4	7
GO:0030282	bone mineralization	7/194	115/23174	5.28505e-05	0.000961935	0.000625493	Bmp2/Col1a2/Fgfr2/Wnt4/Adrb2/Lgr4/Gpc3	7
GO:0001666	response to hypoxia	9/194	202/23174	5.39122e-05	0.000976095	0.000634701	Pgf/Cav1/Edn1/Bmp2/Plat/Cryab/Loxl2/Adrb2/Cd24a	9
GO:0072078	nephron tubule morphogenesis	6/194	80/23174	5.72333e-05	0.0010308	0.000670272	Pgf/Cd44/Bmp2/Wnt4/Lgr4/Gpc3	6
GO:0006941	striated muscle contraction	8/194	158/23174	5.75907e-05	0.00103183	0.000670944	Cav1/Tnnt2/Kcnh2/Lmod3/Adrb2/Dsp/Tnnt3/Tnnc1	8
GO:0032330	regulation of chondrocyte differentiation	5/194	50/23174	6.09375e-05	0.00108614	0.000706257	Ccn4/Efemp1/Loxl2/Sox6/Maf	5
GO:0071900	regulation of protein serine/threonine kinase activity	13/194	425/23174	6.476e-05	0.00114832	0.000746691	Cav1/Myocd/Edn1/Dab2/Pdgfrb/Htr2b/Bmp2/Inava/Adrb2/Cd24a/Nrk/Tcim/Samd5	13
GO:0051291	protein heterooligomerization	8/194	161/23174	6.57563e-05	0.00116001	0.000754289	Col1a1/Ikzf4/Cdh2/Tnnt2/Col1a2/Kcnh2/Scube3/Cntf	8
GO:0048839	inner ear development	9/194	208/23174	6.75703e-05	0.00118593	0.000771143	Lrig3/Slc9a3r1/Bmp2/Fgfr2/Bmper/Ror1/Bdnf/Cthrc1/Maf	9
GO:0048660	regulation of smooth muscle cell proliferation	8/194	163/23174	7.17174e-05	0.00124854	0.000811859	Ccn4/Cav1/Igfbp3/Myocd/Edn1/Hbegf/Pdgfrb/Fgfr2	8
GO:2000727	positive regulation of cardiac muscle cell differentiation	4/194	27/23174	7.18639e-05	0.00124854	0.000811859	Efnb2/Ccn4/Myocd/Edn1	4
GO:0045214	sarcomere organization	5/194	52/23174	7.37433e-05	0.00127476	0.000828905	Krt19/Edn1/Tnnt2/Krt8/Tnnt3	5
GO:0014910	regulation of smooth muscle cell migration	6/194	84/23174	7.53056e-05	0.00129526	0.000842233	Igfbp3/Myocd/Has2/Pdgfrb/Pcsk5/Postn	6
GO:0048562	embryonic organ morphogenesis	11/194	316/23174	7.67687e-05	0.00131385	0.000854326	Folr1/Twist2/Lrig3/Slc9a3r1/Edn1/Fgfr2/Tbx20/Foxh1/Crb2/Cthrc1/Sox11	11
GO:0050920	regulation of chemotaxis	9/194	212/23174	7.8207e-05	0.00133184	0.000866024	Efnb2/Pgf/Hspb1/Edn1/Sema5a/Pdgfrb/Sema3b/Cxcl12/Sema3e	9
GO:0061333	renal tubule morphogenesis	6/194	86/23174	8.59055e-05	0.00145574	0.000946586	Pgf/Cd44/Bmp2/Wnt4/Lgr4/Gpc3	6
GO:0042063	gliogenesis	11/194	321/23174	8.82481e-05	0.00147971	0.000962171	Efemp1/Clu/Cdh2/Lrp2/Bmp2/Ror1/Gap43/Tenm4/Sox6/Sox11/Cntf	11
GO:0030199	collagen fibril organization	5/194	54/23174	8.85273e-05	0.00147971	0.000962171	Col1a1/Col5a1/Col1a2/Col12a1/Loxl2	5
GO:0048659	smooth muscle cell proliferation	8/194	168/23174	8.86103e-05	0.00147971	0.000962171	Ccn4/Cav1/Igfbp3/Myocd/Edn1/Hbegf/Pdgfrb/Fgfr2	8
GO:0032342	aldosterone biosynthetic process	3/194	11/23174	9.07152e-05	0.00150029	0.000975556	Dab2/Bmp2/Wnt4	3
GO:0035733	hepatic stellate cell activation	3/194	11/23174	9.07152e-05	0.00150029	0.000975556	Myocd/Pdgfrb/Acta2	3
GO:0003148	outflow tract septum morphogenesis	4/194	29/23174	9.59912e-05	0.00157995	0.00102736	Msx2/Lrp2/Fgfr2/Tbx20	4
GO:0035567	non-canonical Wnt signaling pathway	5/194	55/23174	9.67234e-05	0.00158442	0.00103026	Rspo3/Dab2/Wnt4/Cthrc1/Gpc3	5
GO:0048640	negative regulation of developmental growth	7/194	127/23174	9.90783e-05	0.0016153	0.00105034	Wwc1/Sema5a/Cxadr/Plac8/Adrb2/Sema3b/Sema3e	7
GO:0043254	regulation of protein complex assembly	13/194	445/23174	0.000102684	0.00166619	0.00108343	Cav1/Tppp3/Clu/Ldlrad4/Pcsk5/Patl2/Stmn2/Tbx20/Cryab/Lmod3/Cd24a/Lmod1/Trabd2b	13
GO:0043406	positive regulation of MAP kinase activity	9/194	220/23174	0.000103741	0.00167544	0.00108944	Edn1/Dab2/Pdgfrb/Htr2b/Bmp2/Inava/Cd24a/Nrk/Samd5	9
GO:0045995	regulation of embryonic development	7/194	130/23174	0.000114692	0.00184364	0.00119882	Col5a1/Lama1/Crb2/Wnt4/Mbp/Tenm4/Nrk	7
GO:0001938	positive regulation of endothelial cell proliferation	6/194	91/23174	0.000117655	0.00187433	0.00121877	Pgf/Cav1/Sema5a/Htr2b/Bmp2/Cxcl12	6
GO:0010977	negative regulation of neuron projection development	8/194	175/23174	0.00011769	0.00187433	0.00121877	Efnb2/Efemp1/Dab2/Sema5a/Stmn2/Crmp1/Sema3b/Sema3e	8
GO:0006705	mineralocorticoid biosynthetic process	3/194	12/23174	0.000120208	0.00189686	0.00123342	Dab2/Bmp2/Wnt4	3
GO:0032341	aldosterone metabolic process	3/194	12/23174	0.000120208	0.00189686	0.00123342	Dab2/Bmp2/Wnt4	3
GO:0060443	mammary gland morphogenesis	5/194	58/23174	0.000124842	0.00196099	0.00127513	Ddr1/Cav1/Msx2/Fgfr2/Wnt4	5
GO:0045926	negative regulation of growth	10/194	280/23174	0.00013214	0.00206552	0.00134309	Wwc1/Dab2/Sema5a/Cxadr/Plac8/Cryab/Adrb2/Gpc3/Sema3b/Sema3e	10
GO:0001570	vasculogenesis	6/194	93/23174	0.000132698	0.00206552	0.00134309	Cav1/Myocd/Has2/Pdgfrb/Fgfr2/Cited1	6
GO:0001755	neural crest cell migration	5/194	59/23174	0.000135483	0.0020874	0.00135732	Folr1/Sema5a/Htr2b/Sema3b/Sema3e	5
GO:0036293	response to decreased oxygen levels	9/194	228/23174	0.000135924	0.0020874	0.00135732	Pgf/Cav1/Edn1/Bmp2/Plat/Cryab/Loxl2/Adrb2/Cd24a	9
GO:0060348	bone development	9/194	228/23174	0.000135924	0.0020874	0.00135732	Col1a1/Ccn4/Msx2/Has2/Bmp2/Fgfr2/Cadm1/Col12a1/Plxnb1	9
GO:0045666	positive regulation of neuron differentiation	13/194	458/23174	0.000136547	0.00208765	0.00135748	Crabp2/Hspb1/Sema5a/Tnfrsf12a/Bmp2/Stmn2/Cd24a/Bdnf/Plxnb1/Map6/Cxcl12/Sox11/Cntf	13
GO:0060706	cell differentiation involved in embryonic placenta development	4/194	32/23174	0.000142511	0.0021692	0.00141051	Krt19/Eomes/E2f8/Krt8	4
GO:0008212	mineralocorticoid metabolic process	3/194	13/23174	0.000155308	0.00233301	0.00151703	Dab2/Bmp2/Wnt4	3
GO:0034309	primary alcohol biosynthetic process	3/194	13/23174	0.000155308	0.00233301	0.00151703	Dab2/Bmp2/Wnt4	3
GO:2000052	positive regulation of non-canonical Wnt signaling pathway	3/194	13/23174	0.000155308	0.00233301	0.00151703	Rspo3/Dab2/Gpc3	3
GO:0048841	regulation of axon extension involved in axon guidance	4/194	33/23174	0.000161111	0.00240966	0.00156687	Sema5a/Sema3b/Cxcl12/Sema3e	4
GO:0007389	pattern specification process	13/194	467/23174	0.000165284	0.00246136	0.00160049	Folr1/Edn1/Msx2/Pcsk5/Lrp2/Bmp2/Fgfr2/Tbx20/Eomes/Foxh1/Crb2/Cited1/Gpc3	13
GO:0030278	regulation of ossification	9/194	235/23174	0.00017056	0.002529	0.00164447	Ccn4/Twist2/Msx2/Bmp2/Wnt4/Adrb2/Cited1/Cthrc1/Sox11	9
GO:0010001	glial cell differentiation	9/194	236/23174	0.000176061	0.00259936	0.00169022	Clu/Cdh2/Bmp2/Ror1/Gap43/Tenm4/Sox6/Sox11/Cntf	9
GO:0072080	nephron tubule development	6/194	98/23174	0.000177028	0.00260247	0.00169224	Pgf/Cd44/Bmp2/Wnt4/Lgr4/Gpc3	6
GO:1903522	regulation of blood circulation	9/194	237/23174	0.000181709	0.00265991	0.00172959	Cav1/Edn1/Popdc2/Cxadr/Hbegf/Tnnt2/Kcnh2/Adrb2/Dsp	9
GO:0010830	regulation of myotube differentiation	5/194	63/23174	0.000185142	0.00269868	0.0017548	Myocd/Lmod3/Bdnf/Cxcl12/Ehd2	5
GO:0055013	cardiac muscle cell development	6/194	99/23174	0.000187153	0.00271648	0.00176638	Ccn4/Myocd/Edn1/Popdc2/Cxadr/Pdgfrb	6
GO:0090257	regulation of muscle system process	9/194	239/23174	0.000193459	0.00279621	0.00181822	Ccn4/Cav1/Myocd/Edn1/Tnnt2/Adrb2/Dsp/Tnnt3/Tnnc1	9
GO:0033674	positive regulation of kinase activity	13/194	475/23174	0.000195054	0.00280406	0.00182332	Cd44/Edn1/Clu/Dab2/Pdgfrb/Htr2b/Bmp2/Inava/Adrb2/Cd24a/Nrk/Tcim/Samd5	13
GO:0018158	protein oxidation	3/194	14/23174	0.000196447	0.00280406	0.00182332	Loxl1/Loxl2/Trabd2b	3
GO:0072537	fibroblast activation	3/194	14/23174	0.000196447	0.00280406	0.00182332	Myocd/Pdgfrb/Acta2	3
GO:0090288	negative regulation of cellular response to growth factor stimulus	7/194	142/23174	0.000198399	0.00282021	0.00183383	Cav1/Fstl3/Ldlrad4/Lrp2/Bmper/Wnt4/Peg10	7
GO:0043405	regulation of MAP kinase activity	10/194	295/23174	0.000201611	0.00285408	0.00185585	Cav1/Edn1/Dab2/Pdgfrb/Htr2b/Bmp2/Inava/Cd24a/Nrk/Samd5	10
GO:1905209	positive regulation of cardiocyte differentiation	4/194	36/23174	0.000227421	0.00320626	0.00208486	Efnb2/Ccn4/Myocd/Edn1	4
GO:0090596	sensory organ morphogenesis	10/194	300/23174	0.000230699	0.0032392	0.00210627	Lrig3/Slc9a3r1/Edn1/Col5a1/Fgfr2/Bdnf/Cthrc1/Sox11/Col8a1/Cntf	10
GO:0017015	regulation of transforming growth factor beta receptor signaling pathway	6/194	103/23174	0.000232313	0.0032486	0.00211239	Folr1/Cav1/Myocd/Dab2/Ldlrad4/Peg10	6
GO:0046942	carboxylic acid transport	10/194	301/23174	0.00023692	0.00329961	0.00214556	Folr1/Slc1a3/Slc9a3r1/Edn1/Lrp2/Plin2/Fabp3/Erfe/Bdnf/AU018091	10
GO:0010976	positive regulation of neuron projection development	11/194	360/23174	0.000239604	0.00332354	0.00216112	Crabp2/Hspb1/Sema5a/Tnfrsf12a/Stmn2/Cd24a/Bdnf/Plxnb1/Map6/Cxcl12/Cntf	11
GO:0015849	organic acid transport	10/194	302/23174	0.000243281	0.00334227	0.0021733	Folr1/Slc1a3/Slc9a3r1/Edn1/Lrp2/Plin2/Fabp3/Erfe/Bdnf/AU018091	10
GO:0010715	regulation of extracellular matrix disassembly	3/194	15/23174	0.000244047	0.00334227	0.0021733	Ddr1/Sema5a/Pdpn	3
GO:0061430	bone trabecula morphogenesis	3/194	15/23174	0.000244047	0.00334227	0.0021733	Col1a1/Msx2/Plxnb1	3
GO:0061326	renal tubule development	6/194	104/23174	0.000244841	0.00334227	0.0021733	Pgf/Cd44/Bmp2/Wnt4/Lgr4/Gpc3	6
GO:1902905	positive regulation of supramolecular fiber organization	8/194	195/23174	0.000246897	0.00335701	0.00218288	Cav1/Edn1/Sema5a/Stmn2/Wnt4/Limch1/Lmod3/Lmod1	8
GO:0030513	positive regulation of BMP signaling pathway	4/194	37/23174	0.000253328	0.00340409	0.00221349	Msx2/Crb2/Gpc3/Sox11	4
GO:0048846	axon extension involved in axon guidance	4/194	37/23174	0.000253328	0.00340409	0.00221349	Sema5a/Sema3b/Cxcl12/Sema3e	4
GO:1902284	neuron projection extension involved in neuron projection guidance	4/194	37/23174	0.000253328	0.00340409	0.00221349	Sema5a/Sema3b/Cxcl12/Sema3e	4
GO:0055006	cardiac cell development	6/194	105/23174	0.000257895	0.0034386	0.00223593	Ccn4/Myocd/Edn1/Popdc2/Cxadr/Pdgfrb	6
GO:1903844	regulation of cellular response to transforming growth factor beta stimulus	6/194	105/23174	0.000257895	0.0034386	0.00223593	Folr1/Cav1/Myocd/Dab2/Ldlrad4/Peg10	6
GO:0007519	skeletal muscle tissue development	8/194	197/23174	0.000264527	0.00351341	0.00228458	Cav1/Myocd/Popdc2/Megf10/Eomes/Lmod3/Adrb2/Sox11	8
GO:0060840	artery development	6/194	106/23174	0.000271489	0.00359201	0.00233569	Efnb2/Folr1/Myocd/Pdgfrb/Lrp2/Foxh1	6
GO:0034330	cell junction organization	9/194	251/23174	0.000278027	0.00366441	0.00238277	Lsr/Cav1/Cxadr/Cdh2/Wnt4/Limch1/Inava/Dsp/Cgn	9
GO:0072210	metanephric nephron development	4/194	38/23174	0.000281288	0.00369325	0.00240152	Pdgfrb/Wnt4/Lgr4/Cited1	4
GO:0032370	positive regulation of lipid transport	5/194	69/23174	0.000284273	0.00371825	0.00241777	Edn1/Dab2/Fabp3/Erfe/Lipg	5
GO:0003002	regionalization	11/194	372/23174	0.000316776	0.00412768	0.002684	Edn1/Msx2/Pcsk5/Lrp2/Bmp2/Fgfr2/Tbx20/Eomes/Foxh1/Crb2/Gpc3	11
GO:0007160	cell-matrix adhesion	8/194	203/23174	0.000323701	0.00420201	0.00273233	Ddr1/Itgb5/Pcsk5/Postn/Plekha2/Wnt4/Limch1/Sema3e	8
GO:0045860	positive regulation of protein kinase activity	12/194	437/23174	0.000333277	0.00431005	0.00280259	Edn1/Clu/Dab2/Pdgfrb/Htr2b/Bmp2/Inava/Adrb2/Cd24a/Nrk/Tcim/Samd5	12
GO:0051271	negative regulation of cellular component movement	10/194	315/23174	0.000339908	0.00437077	0.00284207	Igfbp3/Myocd/Slc9a3r1/Sema5a/Ldlrad4/Wnt4/Limch1/Sema3b/Cxcl12/Sema3e	10
GO:0003009	skeletal muscle contraction	4/194	40/23174	0.000343746	0.00437077	0.00284207	Tnnt2/Adrb2/Tnnt3/Tnnc1	4
GO:0060603	mammary gland duct morphogenesis	4/194	40/23174	0.000343746	0.00437077	0.00284207	Ddr1/Msx2/Fgfr2/Wnt4	4
GO:1903053	regulation of extracellular matrix organization	4/194	40/23174	0.000343746	0.00437077	0.00284207	Ddr1/Sema5a/Has2/Pdpn	4
GO:0031345	negative regulation of cell projection organization	8/194	205/23174	0.000345671	0.00437077	0.00284207	Efnb2/Efemp1/Dab2/Sema5a/Stmn2/Crmp1/Sema3b/Sema3e	8
GO:1903036	positive regulation of response to wounding	5/194	72/23174	0.000346819	0.00437077	0.00284207	Ccn4/Hbegf/Pdpn/Cd24a/Cntf	5
GO:0006939	smooth muscle contraction	6/194	111/23174	0.000348137	0.00437077	0.00284207	Cav1/Myocd/Edn1/Htr2b/Acta2/Adrb2	6
GO:1905330	regulation of morphogenesis of an epithelium	6/194	111/23174	0.000348137	0.00437077	0.00284207	Dab2/Wnt4/Lgr4/Cited1/Cthrc1/Gpc3	6
GO:0060538	skeletal muscle organ development	8/194	206/23174	0.000357103	0.00446703	0.00290466	Cav1/Myocd/Popdc2/Megf10/Eomes/Lmod3/Adrb2/Sox11	8
GO:0010566	regulation of ketone biosynthetic process	3/194	17/23174	0.000360256	0.00447393	0.00290915	Dab2/Bmp2/Wnt4	3
GO:0035313	wound healing, spreading of epidermal cells	3/194	17/23174	0.000360256	0.00447393	0.00290915	Msx2/Hbegf/Col5a1	3
GO:0048015	phosphatidylinositol-mediated signaling	7/194	157/23174	0.000366045	0.00451578	0.00293637	Slc9a3r1/Edn1/Pdgfrb/Htr2b/Plxnb1/Ncs1/Cntf	7
GO:0043270	positive regulation of ion transport	10/194	318/23174	0.000366251	0.00451578	0.00293637	Cav1/Slc9a3r1/Edn1/Camk2a/Pdgfrb/Fabp3/Kcnh2/Adrb2/Erfe/Cxcl12	10
GO:0010470	regulation of gastrulation	4/194	41/23174	0.000378431	0.00463275	0.00301242	Col5a1/Crb2/Mbp/Tenm4	4
GO:0051154	negative regulation of striated muscle cell differentiation	4/194	41/23174	0.000378431	0.00463275	0.00301242	Myocd/Bmp2/Bdnf/Sox6	4
GO:0098739	import across plasma membrane	6/194	113/23174	0.000383153	0.00467392	0.00303919	Folr1/Slc1a3/Lrp2/Kcnh2/Adrb2/AU018091	6
GO:0048017	inositol lipid-mediated signaling	7/194	160/23174	0.000410283	0.00498719	0.00324289	Slc9a3r1/Edn1/Pdgfrb/Htr2b/Plxnb1/Ncs1/Cntf	7
GO:0055023	positive regulation of cardiac muscle tissue growth	4/194	42/23174	0.000415547	0.00502522	0.00326762	Ccn4/Edn1/Fgfr2/Tbx20	4
GO:0045843	negative regulation of striated muscle tissue development	5/194	75/23174	0.000419255	0.00502522	0.00326762	Myocd/Cxadr/Bmp2/Bdnf/Sox6	5
GO:0060563	neuroepithelial cell differentiation	5/194	75/23174	0.000419255	0.00502522	0.00326762	Slc9a3r1/Cdh2/Bmp2/Wnt4/Sox11	5
GO:0070373	negative regulation of ERK1 and ERK2 cascade	5/194	75/23174	0.000419255	0.00502522	0.00326762	Cav1/Slc9a3r1/Dab2/Psca/Camk2n1	5
GO:0032368	regulation of lipid transport	6/194	115/23174	0.000420863	0.00502697	0.00326876	Igfbp3/Edn1/Dab2/Fabp3/Erfe/Lipg	6
GO:0006700	C21-steroid hormone biosynthetic process	3/194	18/23174	0.000429648	0.00509652	0.00331399	Dab2/Bmp2/Wnt4	3
GO:0060712	spongiotrophoblast layer development	3/194	18/23174	0.000429648	0.00509652	0.00331399	Cited1/Nrk/Plac1	3
GO:0001738	morphogenesis of a polarized epithelium	5/194	76/23174	0.000445766	0.00526954	0.00342649	Slc9a3r1/Dab2/Lama1/Cthrc1/Gpc3	5
GO:0014855	striated muscle cell proliferation	5/194	77/23174	0.00047352	0.00554051	0.00360269	Cxadr/Megf10/Fgfr2/Tbx20/Tenm4	5
GO:0048635	negative regulation of muscle organ development	5/194	77/23174	0.00047352	0.00554051	0.00360269	Myocd/Cxadr/Bmp2/Bdnf/Sox6	5
GO:0055021	regulation of cardiac muscle tissue growth	5/194	77/23174	0.00047352	0.00554051	0.00360269	Ccn4/Edn1/Cxadr/Fgfr2/Tbx20	5
GO:0046620	regulation of organ growth	6/194	118/23174	0.000482792	0.00562984	0.00366078	Ccn4/Wwc1/Edn1/Cxadr/Fgfr2/Tbx20	6
GO:0050918	positive chemotaxis	4/194	44/23174	0.000497456	0.00575685	0.00374336	Pgf/Sema5a/Lrp2/Cxcl12	4
GO:0040013	negative regulation of locomotion	10/194	331/23174	0.000500923	0.00575685	0.00374336	Igfbp3/Myocd/Slc9a3r1/Sema5a/Ldlrad4/Wnt4/Limch1/Sema3b/Cxcl12/Sema3e	10
GO:1901862	negative regulation of muscle tissue development	5/194	78/23174	0.000502556	0.00575685	0.00374336	Myocd/Cxadr/Bmp2/Bdnf/Sox6	5
GO:0090090	negative regulation of canonical Wnt signaling pathway	6/194	119/23174	0.000504938	0.00575685	0.00374336	Cav1/Slc9a3r1/Dab2/Cdh2/Cthrc1/Gpc3	6
GO:0046184	aldehyde biosynthetic process	3/194	19/23174	0.000507071	0.00575685	0.00374336	Dab2/Bmp2/Wnt4	3
GO:0090030	regulation of steroid hormone biosynthetic process	3/194	19/23174	0.000507071	0.00575685	0.00374336	Dab2/Bmp2/Wnt4	3
GO:0098840	protein transport along microtubule	3/194	19/23174	0.000507071	0.00575685	0.00374336	Hspb1/Kif1a/Kif5c	3
GO:0099118	microtubule-based protein transport	3/194	19/23174	0.000507071	0.00575685	0.00374336	Hspb1/Kif1a/Kif5c	3
GO:0051495	positive regulation of cytoskeleton organization	8/194	218/23174	0.000519994	0.00588414	0.00382613	Cav1/Edn1/Sema5a/Stmn2/Wnt4/Limch1/Lmod3/Lmod1	8
GO:0060421	positive regulation of heart growth	4/194	45/23174	0.000542442	0.00609804	0.00396522	Ccn4/Edn1/Fgfr2/Tbx20	4
GO:1902667	regulation of axon guidance	4/194	45/23174	0.000542442	0.00609804	0.00396522	Sema5a/Sema3b/Cxcl12/Sema3e	4
GO:0001654	eye development	11/194	397/23174	0.000546234	0.00612067	0.00397993	Twist2/Pdgfrb/Col5a1/Fgfr2/Cryab/Lama1/Bdnf/Maf/Sox11/Col8a1/Cntf	11
GO:0051100	negative regulation of binding	7/194	168/23174	0.000549428	0.00613647	0.00399021	Cav1/Twist2/Msx2/Dab2/Crmp1/Adrb2/Sox11	7
GO:0031346	positive regulation of cell projection organization	12/194	464/23174	0.000568005	0.0063188	0.00410877	Crabp2/Hspb1/Efemp1/Sema5a/Tnfrsf12a/Stmn2/Cd24a/Bdnf/Plxnb1/Map6/Cxcl12/Cntf	12
GO:0051098	regulation of binding	11/194	399/23174	0.000569427	0.0063188	0.00410877	Cav1/Twist2/Myocd/Msx2/Dab2/Bmp2/Crmp1/Adrb2/Bdnf/Cthrc1/Sox11	11
GO:0150063	visual system development	11/194	400/23174	0.000581329	0.00643013	0.00418116	Twist2/Pdgfrb/Col5a1/Fgfr2/Cryab/Lama1/Bdnf/Maf/Sox11/Col8a1/Cntf	11
GO:0030323	respiratory tube development	8/194	222/23174	0.00058604	0.00646147	0.00420154	Myocd/Pdgfrb/Pcsk5/Pdpn/Fgfr2/Lama1/Gpc3/Sox11	8
GO:0060048	cardiac muscle contraction	6/194	123/23174	0.000601544	0.00661121	0.00429891	Cav1/Tnnt2/Kcnh2/Dsp/Tnnt3/Tnnc1	6
GO:0070482	response to oxygen levels	9/194	280/23174	0.000614167	0.00672845	0.00437514	Pgf/Cav1/Edn1/Bmp2/Plat/Cryab/Loxl2/Adrb2/Cd24a	9
GO:1901342	regulation of vasculature development	10/194	340/23174	0.000616403	0.00673072	0.00437662	Efnb2/Pgf/Hspb1/Myocd/Sema5a/Tnfrsf12a/Bmper/Wnt4/Adrb2/Sema3e	10
GO:0048880	sensory system development	11/194	403/23174	0.000618287	0.00673072	0.00437662	Twist2/Pdgfrb/Col5a1/Fgfr2/Cryab/Lama1/Bdnf/Maf/Sox11/Col8a1/Cntf	11
GO:0010565	regulation of cellular ketone metabolic process	6/194	125/23174	0.000654929	0.00710711	0.00462136	Cav1/Dab2/Bmp2/Fabp3/Wnt4/Erfe	6
GO:0010991	negative regulation of SMAD protein complex assembly	2/194	5/23174	0.000685747	0.00727615	0.00473128	Ldlrad4/Tbx20	2
GO:0015884	folic acid transport	2/194	5/23174	0.000685747	0.00727615	0.00473128	Folr1/Lrp2	2
GO:0018057	peptidyl-lysine oxidation	2/194	5/23174	0.000685747	0.00727615	0.00473128	Loxl1/Loxl2	2
GO:0046462	monoacylglycerol metabolic process	2/194	5/23174	0.000685747	0.00727615	0.00473128	Mgll/Mogat2	2
GO:0070487	monocyte aggregation	2/194	5/23174	0.000685747	0.00727615	0.00473128	Cd44/Has2	2
GO:0098838	folate transmembrane transport	2/194	5/23174	0.000685747	0.00727615	0.00473128	Folr1/Lrp2	2
GO:1904447	folate import across plasma membrane	2/194	5/23174	0.000685747	0.00727615	0.00473128	Folr1/Lrp2	2
GO:2000193	positive regulation of fatty acid transport	3/194	21/23174	0.000687456	0.00727615	0.00473128	Edn1/Fabp3/Erfe	3
GO:1902903	regulation of supramolecular fiber organization	10/194	345/23174	0.000689542	0.00727615	0.00473128	Cav1/Edn1/Clu/Sema5a/Stmn2/Cryab/Wnt4/Limch1/Lmod3/Lmod1	10
GO:0060420	regulation of heart growth	5/194	84/23174	0.000705819	0.00742513	0.00482815	Ccn4/Edn1/Cxadr/Fgfr2/Tbx20	5
GO:0014065	phosphatidylinositol 3-kinase signaling	6/194	127/23174	0.000711914	0.00744678	0.00484223	Slc9a3r1/Edn1/Pdgfrb/Htr2b/Plxnb1/Cntf	6
GO:0015711	organic anion transport	11/194	410/23174	0.000712207	0.00744678	0.00484223	Folr1/Slc1a3/Slc9a3r1/Edn1/Lrp2/Plin2/Fabp3/Atp10d/Erfe/Bdnf/AU018091	11
GO:0045861	negative regulation of proteolysis	10/194	348/23174	0.000736765	0.00768022	0.00499402	Cd44/Serpinb9b/Plat/Cryab/Crb2/Birc7/Serpinb1a/Camk2n1/Serpinb9d/Gpc3	10
GO:0003279	cardiac septum development	6/194	128/23174	0.000741808	0.00770942	0.00501301	Msx2/Pcsk5/Lrp2/Fgfr2/Tbx20/Sox11	6
GO:0035418	protein localization to synapse	5/194	85/23174	0.000744904	0.00771828	0.00501877	Hspb1/Camk2a/Kif5c/Gpc4/Nptx2	5
GO:0001936	regulation of endothelial cell proliferation	6/194	129/23174	0.000772663	0.00796705	0.00518053	Pgf/Cav1/Sema5a/Htr2b/Bmp2/Cxcl12	6
GO:0010951	negative regulation of endopeptidase activity	7/194	178/23174	0.000773545	0.00796705	0.00518053	Cd44/Serpinb9b/Cryab/Crb2/Birc7/Serpinb1a/Serpinb9d	7
GO:0060411	cardiac septum morphogenesis	5/194	86/23174	0.000785583	0.00806688	0.00524545	Msx2/Lrp2/Fgfr2/Tbx20/Sox11	5
GO:0072111	cell proliferation involved in kidney development	3/194	22/23174	0.000791115	0.00807547	0.00525103	Pdgfrb/Bmp2/Gpc3	3
GO:0072273	metanephric nephron morphogenesis	3/194	22/23174	0.000791115	0.00807547	0.00525103	Wnt4/Lgr4/Cited1	3
GO:0007416	synapse assembly	7/194	180/23174	0.00082599	0.00840652	0.0054663	Efnb2/Cdh2/Gpc4/Cadm1/Gap43/Bdnf/Plxnb1	7
GO:0072202	cell differentiation involved in metanephros development	3/194	23/23174	0.000904199	0.00914836	0.00594867	Wnt4/Lgr4/Cited1	3
GO:0072337	modified amino acid transport	3/194	23/23174	0.000904199	0.00914836	0.00594867	Folr1/Slc9a3r1/Lrp2	3
GO:0001656	metanephros development	5/194	89/23174	0.000917595	0.00922961	0.0060015	Pdgfrb/Wnt4/Lgr4/Cited1/Gpc3	5
GO:1905954	positive regulation of lipid localization	5/194	89/23174	0.000917595	0.00922961	0.0060015	Edn1/Dab2/Fabp3/Erfe/Lipg	5
GO:0030514	negative regulation of BMP signaling pathway	4/194	52/23174	0.000941718	0.00941718	0.00612347	Cav1/Fstl3/Lrp2/Bmper	4
GO:1900024	regulation of substrate adhesion-dependent cell spreading	4/194	52/23174	0.000941718	0.00941718	0.00612347	Dab2/Has2/Postn/Pdpn	4
GO:0022408	negative regulation of cell-cell adhesion	7/194	186/23174	0.00100035	0.00986867	0.00641705	Cd44/Bmp2/Gpnmb/Mbp/Adrb2/Cd24a/Cxcl12	7
GO:0051668	localization within membrane	7/194	186/23174	0.00100035	0.00986867	0.00641705	Efnb2/Cdh2/Camk2a/Kif5c/Gpc4/Cd24a/Nptx2	7
GO:1905475	regulation of protein localization to membrane	7/194	186/23174	0.00100035	0.00986867	0.00641705	Dab2/Cdh2/Camk2a/Arhgef16/Gpc4/Pid1/Gpc3	7
GO:0034113	heterotypic cell-cell adhesion	4/194	53/23174	0.00101199	0.00986867	0.00641705	Cd44/Cxadr/Mbp/Dsp	4
GO:0061383	trabecula morphogenesis	4/194	53/23174	0.00101199	0.00986867	0.00641705	Col1a1/Msx2/Foxh1/Plxnb1	4
GO:0010990	regulation of SMAD protein complex assembly	2/194	6/23174	0.00102295	0.00986867	0.00641705	Ldlrad4/Tbx20	2
GO:0035926	chemokine (C-C motif) ligand 2 secretion	2/194	6/23174	0.00102295	0.00986867	0.00641705	Postn/Mbp	2
GO:0046668	regulation of retinal cell programmed cell death	2/194	6/23174	0.00102295	0.00986867	0.00641705	Bdnf/Cntf	2
GO:0061302	smooth muscle cell-matrix adhesion	2/194	6/23174	0.00102295	0.00986867	0.00641705	Ddr1/Pcsk5	2
GO:2000064	regulation of cortisol biosynthetic process	2/194	6/23174	0.00102295	0.00986867	0.00641705	Bmp2/Wnt4	2
GO:2000491	positive regulation of hepatic stellate cell activation	2/194	6/23174	0.00102295	0.00986867	0.00641705	Pdgfrb/Acta2	2
GO:0010466	negative regulation of peptidase activity	8/194	242/23174	0.00102556	0.00986867	0.00641705	Cd44/Serpinb9b/Cryab/Crb2/Birc7/Serpinb1a/Serpinb9d/Gpc3	8
GO:0022409	positive regulation of cell-cell adhesion	8/194	242/23174	0.00102556	0.00986867	0.00641705	Efnb2/Cd44/Cav1/Fstl3/Has2/Pdpn/Igfbp2/Cd24a	8
GO:0033622	integrin activation	3/194	24/23174	0.00102703	0.00986867	0.00641705	Pcsk5/Cd24a/Cxcl12	3
GO:0031334	positive regulation of protein complex assembly	8/194	243/23174	0.00105302	0.0100902	0.0065611	Cav1/Tppp3/Clu/Pcsk5/Lmod3/Cd24a/Lmod1/Trabd2b	8
GO:0002027	regulation of heart rate	5/194	92/23174	0.00106544	0.0101809	0.00662006	Cav1/Edn1/Popdc2/Kcnh2/Dsp	5
GO:0032964	collagen biosynthetic process	4/194	54/23174	0.00108587	0.0102903	0.00669122	Col1a1/Pdgfrb/Col5a1/Wnt4	4
GO:0045773	positive regulation of axon extension	4/194	54/23174	0.00108587	0.0102903	0.00669122	Sema5a/Tnfrsf12a/Cxcl12/Cntf	4
GO:0086001	cardiac muscle cell action potential	4/194	54/23174	0.00108587	0.0102903	0.00669122	Cav1/Cxadr/Kcnh2/Dsp	4
GO:0043567	regulation of insulin-like growth factor receptor signaling pathway	3/194	25/23174	0.00115992	0.0108723	0.00706966	Igfbp3/Bmp2/Igfbp2	3
GO:0090280	positive regulation of calcium ion import	3/194	25/23174	0.00115992	0.0108723	0.00706966	Pdgfrb/Adrb2/Cxcl12	3
GO:1902230	negative regulation of intrinsic apoptotic signaling pathway in response to DNA damage	3/194	25/23174	0.00115992	0.0108723	0.00706966	Cd44/Clu/Cxcl12	3
GO:2000050	regulation of non-canonical Wnt signaling pathway	3/194	25/23174	0.00115992	0.0108723	0.00706966	Rspo3/Dab2/Gpc3	3
GO:0050921	positive regulation of chemotaxis	6/194	140/23174	0.00118163	0.0110457	0.00718239	Pgf/Hspb1/Edn1/Sema5a/Pdgfrb/Cxcl12	6
GO:0048771	tissue remodeling	7/194	192/23174	0.00120247	0.01121	0.00728925	Cav1/Rspo3/Gpnmb/Adrb2/Cd24a/Lgr4/Cthrc1	7
GO:0042391	regulation of membrane potential	11/194	440/23174	0.0012598	0.0117127	0.00761612	Cav1/Edn1/Igsf11/Popdc2/Cxadr/Kcnh2/Pid1/Adrb2/Bdnf/Dsp/Cntf	11
GO:0033688	regulation of osteoblast proliferation	3/194	26/23174	0.00130318	0.0120509	0.00783605	Bmp2/Plxnb1/Cthrc1	3
GO:0098901	regulation of cardiac muscle cell action potential	3/194	26/23174	0.00130318	0.0120509	0.00783605	Cav1/Cxadr/Dsp	3
GO:0045216	cell-cell junction organization	6/194	143/23174	0.00131762	0.0121368	0.0078919	Lsr/Cav1/Cxadr/Cdh2/Dsp/Cgn	6
GO:0046622	positive regulation of organ growth	4/194	57/23174	0.00133011	0.0121368	0.0078919	Ccn4/Edn1/Fgfr2/Tbx20	4
GO:0050879	multicellular organismal movement	4/194	57/23174	0.00133011	0.0121368	0.0078919	Tnnt2/Adrb2/Tnnt3/Tnnc1	4
GO:0050881	musculoskeletal movement	4/194	57/23174	0.00133011	0.0121368	0.0078919	Tnnt2/Adrb2/Tnnt3/Tnnc1	4
GO:0098930	axonal transport	4/194	57/23174	0.00133011	0.0121368	0.0078919	Hspb1/Kif1a/Kif5c/Map6	4
GO:0032103	positive regulation of response to external stimulus	9/194	313/23174	0.00134227	0.0122154	0.00794299	Pgf/Hspb1/Ccn4/Edn1/Sema5a/Pdgfrb/Cd24a/Cxcl12/Cntf	9
GO:0002065	columnar/cuboidal epithelial cell differentiation	6/194	144/23174	0.00136551	0.0123941	0.00805917	Slc9a3r1/Cdh2/Bmp2/Fgfr2/Wnt4/Sox11	6
GO:0010660	regulation of muscle cell apoptotic process	5/194	98/23174	0.00141321	0.0126273	0.00821082	Cav1/Igfbp3/Myocd/Edn1/Camk2a	5
GO:1905952	regulation of lipid localization	6/194	145/23174	0.00141471	0.0126273	0.00821082	Igfbp3/Edn1/Dab2/Fabp3/Erfe/Lipg	6
GO:0061337	cardiac conduction	4/194	58/23174	0.00141939	0.0126273	0.00821082	Cav1/Cxadr/Kcnh2/Dsp	4
GO:0003057	regulation of the force of heart contraction by chemical signal	2/194	7/23174	0.00142424	0.0126273	0.00821082	Cav1/Adrb2	2
GO:0048842	positive regulation of axon extension involved in axon guidance	2/194	7/23174	0.00142424	0.0126273	0.00821082	Sema5a/Cxcl12	2
GO:0051694	pointed-end actin filament capping	2/194	7/23174	0.00142424	0.0126273	0.00821082	Lmod3/Lmod1	2
GO:0086042	cardiac muscle cell-cardiac muscle cell adhesion	2/194	7/23174	0.00142424	0.0126273	0.00821082	Cxadr/Dsp	2
GO:1905906	regulation of amyloid fibril formation	2/194	7/23174	0.00142424	0.0126273	0.00821082	Clu/Cryab	2
GO:2000096	positive regulation of Wnt signaling pathway, planar cell polarity pathway	2/194	7/23174	0.00142424	0.0126273	0.00821082	Dab2/Gpc3	2
GO:0018108	peptidyl-tyrosine phosphorylation	9/194	316/23174	0.00143335	0.0126754	0.00824213	Ddr1/Cd44/Cav1/Efemp1/Hbegf/Pdgfrb/Fgfr2/Cd24a/Cntf	9
GO:0003338	metanephros morphogenesis	3/194	27/23174	0.0014571	0.0127868	0.00831452	Wnt4/Lgr4/Cited1	3
GO:0035987	endodermal cell differentiation	3/194	27/23174	0.0014571	0.0127868	0.00831452	Col5a1/Col12a1/Eomes	3
GO:0048843	negative regulation of axon extension involved in axon guidance	3/194	27/23174	0.0014571	0.0127868	0.00831452	Sema5a/Sema3b/Sema3e	3
GO:0034308	primary alcohol metabolic process	4/194	59/23174	0.00151276	0.0131481	0.00854948	Dab2/Bmp2/Wnt4/Rbp1	4
GO:0043462	regulation of ATPase activity	4/194	59/23174	0.00151276	0.0131481	0.00854948	Tnnt2/Adrb2/Tnnt3/Tnnc1	4
GO:0051148	negative regulation of muscle cell differentiation	4/194	59/23174	0.00151276	0.0131481	0.00854948	Myocd/Bmp2/Bdnf/Sox6	4
GO:0030900	forebrain development	10/194	383/23174	0.00151356	0.0131481	0.00854948	Kif1a/Sema5a/Cdh2/Lrp2/Bmp2/Fgfr2/Eomes/Wnt4/Sox3/Cxcl12	10
GO:0018212	peptidyl-tyrosine modification	9/194	319/23174	0.00152935	0.0132518	0.00861692	Ddr1/Cd44/Cav1/Efemp1/Hbegf/Pdgfrb/Fgfr2/Cd24a/Cntf	9
GO:0034446	substrate adhesion-dependent cell spreading	5/194	100/23174	0.00154583	0.0133275	0.00866611	Dab2/Has2/Lamc2/Postn/Pdpn	5
GO:0034754	cellular hormone metabolic process	5/194	100/23174	0.00154583	0.0133275	0.00866611	Crabp2/Dab2/Bmp2/Wnt4/Rbp1	5
GO:0090183	regulation of kidney development	4/194	60/23174	0.00161033	0.0137766	0.00895814	Pdgfrb/Wnt4/Lgr4/Cited1	4
GO:0110110	positive regulation of animal organ morphogenesis	5/194	101/23174	0.00161547	0.0137766	0.00895814	Edn1/Bmp2/Fgfr2/Wnt4/Lgr4	5
GO:0060039	pericardium development	3/194	28/23174	0.00162195	0.0137766	0.00895814	Bmp2/Pdpn/Tbx20	3
GO:0060444	branching involved in mammary gland duct morphogenesis	3/194	28/23174	0.00162195	0.0137766	0.00895814	Ddr1/Msx2/Wnt4	3
GO:0086005	ventricular cardiac muscle cell action potential	3/194	28/23174	0.00162195	0.0137766	0.00895814	Cav1/Kcnh2/Dsp	3
GO:1902668	negative regulation of axon guidance	3/194	28/23174	0.00162195	0.0137766	0.00895814	Sema5a/Sema3b/Sema3e	3
GO:0048705	skeletal system morphogenesis	8/194	262/23174	0.00169657	0.0143748	0.00934717	Col1a1/Twist2/Msx2/Has2/Pdgfrb/Fgfr2/Col12a1/Sox11	8
GO:0014911	positive regulation of smooth muscle cell migration	4/194	61/23174	0.00171219	0.0144716	0.00941008	Has2/Pdgfrb/Pcsk5/Postn	4
GO:0010657	muscle cell apoptotic process	5/194	103/23174	0.00176162	0.0148529	0.00965802	Cav1/Igfbp3/Myocd/Edn1/Camk2a	5
GO:0031295	T cell costimulation	3/194	29/23174	0.00179802	0.0150126	0.00976188	Efnb2/Cav1/Cd24a	3
GO:0033273	response to vitamin	3/194	29/23174	0.00179802	0.0150126	0.00976188	Folr1/Postn/Rbp1	3
GO:0033687	osteoblast proliferation	3/194	29/23174	0.00179802	0.0150126	0.00976188	Bmp2/Plxnb1/Cthrc1	3
GO:0060914	heart formation	3/194	29/23174	0.00179802	0.0150126	0.00976188	Folr1/Lrp2/Foxh1	3
GO:0048008	platelet-derived growth factor receptor signaling pathway	4/194	62/23174	0.00181844	0.0150733	0.00980136	Myocd/Slc9a3r1/Pdgfrb/Plat	4
GO:0060038	cardiac muscle cell proliferation	4/194	62/23174	0.00181844	0.0150733	0.00980136	Cxadr/Fgfr2/Tbx20/Tenm4	4
GO:0060393	regulation of pathway-restricted SMAD protein phosphorylation	4/194	62/23174	0.00181844	0.0150733	0.00980136	Dab2/Ldlrad4/Bmp2/Bmper	4
GO:0006869	lipid transport	9/194	328/23174	0.00184875	0.0152878	0.00994079	Cav1/Igfbp3/Edn1/Dab2/Plin2/Fabp3/Atp10d/Erfe/Lipg	9
GO:0031946	regulation of glucocorticoid biosynthetic process	2/194	8/23174	0.00188853	0.015468	0.010058	Bmp2/Wnt4	2
GO:0034651	cortisol biosynthetic process	2/194	8/23174	0.00188853	0.015468	0.010058	Bmp2/Wnt4	2
GO:0060363	cranial suture morphogenesis	2/194	8/23174	0.00188853	0.015468	0.010058	Msx2/Fgfr2	2
GO:1902645	tertiary alcohol biosynthetic process	2/194	8/23174	0.00188853	0.015468	0.010058	Bmp2/Wnt4	2
GO:0051090	regulation of DNA-binding transcription factor activity	10/194	395/23174	0.00189812	0.0155095	0.010085	Cav1/Myocd/Edn1/Msx2/Clu/Camk2a/Eomes/Foxh1/Ror1/Bdnf	10
GO:0014013	regulation of gliogenesis	6/194	154/23174	0.0019208	0.0156518	0.0101775	Efemp1/Cdh2/Lrp2/Bmp2/Tenm4/Sox11	6
GO:0035904	aorta development	4/194	63/23174	0.00192917	0.0156518	0.0101775	Efnb2/Pdgfrb/Lrp2/Foxh1	4
GO:0045661	regulation of myoblast differentiation	4/194	63/23174	0.00192917	0.0156518	0.0101775	Igfbp3/Myocd/Ccl17/Mbnl3	4
GO:0022617	extracellular matrix disassembly	3/194	30/23174	0.00198558	0.0159216	0.010353	Ddr1/Sema5a/Pdpn	3
GO:0034110	regulation of homotypic cell-cell adhesion	3/194	30/23174	0.00198558	0.0159216	0.010353	Pdpn/Adrb2/Cd24a	3
GO:0060317	cardiac epithelial to mesenchymal transition	3/194	30/23174	0.00198558	0.0159216	0.010353	Msx2/Has2/Bmp2	3
GO:0099633	protein localization to postsynaptic specialization membrane	3/194	30/23174	0.00198558	0.0159216	0.010353	Camk2a/Gpc4/Nptx2	3
GO:0099645	neurotransmitter receptor localization to postsynaptic specialization membrane	3/194	30/23174	0.00198558	0.0159216	0.010353	Camk2a/Gpc4/Nptx2	3
GO:0048661	positive regulation of smooth muscle cell proliferation	5/194	106/23174	0.00199872	0.0159526	0.0103731	Ccn4/Edn1/Hbegf/Pdgfrb/Fgfr2	5
GO:0097756	negative regulation of blood vessel diameter	5/194	106/23174	0.00199872	0.0159526	0.0103731	Cav1/Edn1/Htr2b/Mgll/Acta2	5
GO:0050707	regulation of cytokine secretion	7/194	212/23174	0.00211558	0.0168463	0.0109542	Ccn4/Htr2b/Postn/Cadm1/Mbp/Serpinb1a/Lgr4	7
GO:0006855	drug transmembrane transport	4/194	65/23174	0.00216447	0.0171542	0.0111545	Folr1/Slc1a3/Lrp2/AU018091	4
GO:0060389	pathway-restricted SMAD protein phosphorylation	4/194	65/23174	0.00216447	0.0171542	0.0111545	Dab2/Ldlrad4/Bmp2/Bmper	4
GO:0021782	glial cell development	5/194	108/23174	0.00216921	0.0171542	0.0111545	Clu/Ror1/Tenm4/Sox11/Cntf	5
GO:0019216	regulation of lipid metabolic process	9/194	336/23174	0.00217558	0.0171597	0.011158	Lsr/Cav1/Dab2/Pdgfrb/Htr2b/Bmp2/Fabp3/Wnt4/Erfe	9
GO:0031294	lymphocyte costimulation	3/194	31/23174	0.00218487	0.0171597	0.011158	Efnb2/Cav1/Cd24a	3
GO:0061036	positive regulation of cartilage development	3/194	31/23174	0.00218487	0.0171597	0.011158	Bmp2/Loxl2/Sox6	3
GO:0032963	collagen metabolic process	5/194	109/23174	0.00225832	0.0176962	0.0115069	Col1a1/Pdgfrb/Col5a1/Col1a2/Wnt4	5
GO:0045165	cell fate commitment	8/194	275/23174	0.00229268	0.017856	0.0116108	Bmp2/Pdpn/Fgfr2/Eomes/Wnt4/Gap43/Tenm4/Sox6	8
GO:0052547	regulation of peptidase activity	10/194	406/23174	0.00231667	0.017856	0.0116108	Cd44/Cav1/Serpinb9b/Cryab/Crb2/Birc7/Mbp/Serpinb1a/Serpinb9d/Gpc3	10
GO:0035296	regulation of tube diameter	6/194	160/23174	0.00232734	0.017856	0.0116108	Cav1/Edn1/Htr2b/Mgll/Acta2/Adrb2	6
GO:0072175	epithelial tube formation	6/194	160/23174	0.00232734	0.017856	0.0116108	Folr1/Lrp2/Fgfr2/Wnt4/Cthrc1/Sox11	6
GO:0097746	regulation of blood vessel diameter	6/194	160/23174	0.00232734	0.017856	0.0116108	Cav1/Edn1/Htr2b/Mgll/Acta2/Adrb2	6
GO:0001933	negative regulation of protein phosphorylation	10/194	407/23174	0.00235813	0.017856	0.0116108	Hspb1/Cav1/Igfbp3/Myocd/Slc9a3r1/Dab2/Psca/Ldlrad4/Pid1/Camk2n1	10
GO:0043243	positive regulation of protein complex disassembly	3/194	32/23174	0.00239615	0.017856	0.0116108	Sema5a/Stmn2/Adrb2	3
GO:0060977	coronary vasculature morphogenesis	3/194	32/23174	0.00239615	0.017856	0.0116108	Pdgfrb/Lrp2/Fgfr2	3
GO:2000191	regulation of fatty acid transport	3/194	32/23174	0.00239615	0.017856	0.0116108	Edn1/Fabp3/Erfe	3
GO:0003139	secondary heart field specification	2/194	9/23174	0.00241475	0.017856	0.0116108	Lrp2/Foxh1	2
GO:0003223	ventricular compact myocardium morphogenesis	2/194	9/23174	0.00241475	0.017856	0.0116108	Lrp2/Dsp	2
GO:0007406	negative regulation of neuroblast proliferation	2/194	9/23174	0.00241475	0.017856	0.0116108	Cd24a/Bdnf	2
GO:0008354	germ cell migration	2/194	9/23174	0.00241475	0.017856	0.0116108	Cxadr/Cxcl12	2
GO:0016338	calcium-independent cell-cell adhesion via plasma membrane cell-adhesion molecules	2/194	9/23174	0.00241475	0.017856	0.0116108	Bmp2/Cadm1	2
GO:0042118	endothelial cell activation	2/194	9/23174	0.00241475	0.017856	0.0116108	Bmper/Tcim	2
GO:0046666	retinal cell programmed cell death	2/194	9/23174	0.00241475	0.017856	0.0116108	Bdnf/Cntf	2
GO:0061101	neuroendocrine cell differentiation	2/194	9/23174	0.00241475	0.017856	0.0116108	Bmp2/Wnt4	2
GO:0061303	cornea development in camera-type eye	2/194	9/23174	0.00241475	0.017856	0.0116108	Twist2/Sox11	2
GO:0090031	positive regulation of steroid hormone biosynthetic process	2/194	9/23174	0.00241475	0.017856	0.0116108	Dab2/Wnt4	2
GO:0099641	anterograde axonal protein transport	2/194	9/23174	0.00241475	0.017856	0.0116108	Hspb1/Kif5c	2
GO:1902669	positive regulation of axon guidance	2/194	9/23174	0.00241475	0.017856	0.0116108	Sema5a/Cxcl12	2
GO:1905383	protein localization to presynapse	2/194	9/23174	0.00241475	0.017856	0.0116108	Hspb1/Kif5c	2
GO:2000392	regulation of lamellipodium morphogenesis	2/194	9/23174	0.00241475	0.017856	0.0116108	Cd44/Pdpn	2
GO:2000489	regulation of hepatic stellate cell activation	2/194	9/23174	0.00241475	0.017856	0.0116108	Pdgfrb/Acta2	2
GO:2001046	positive regulation of integrin-mediated signaling pathway	2/194	9/23174	0.00241475	0.017856	0.0116108	Dab2/Pcsk5	2
GO:0006940	regulation of smooth muscle contraction	4/194	67/23174	0.00241886	0.017856	0.0116108	Cav1/Myocd/Edn1/Adrb2	4
GO:0055081	anion homeostasis	4/194	67/23174	0.00241886	0.017856	0.0116108	Ckb/Slc9a3r1/Fabp3/Lipg	4
GO:1990778	protein localization to cell periphery	9/194	342/23174	0.00244968	0.0180448	0.0117335	Slc9a3r1/Dab2/Cdh2/Camk2a/Arhgef16/Gpc4/Pid1/Nptx2/Ehd2	9
GO:0030324	lung development	7/194	219/23174	0.00253782	0.018654	0.0121297	Myocd/Pdgfrb/Pdpn/Fgfr2/Lama1/Gpc3/Sox11	7
GO:0009266	response to temperature stimulus	6/194	163/23174	0.00255339	0.0187285	0.0121781	Htr2b/Plac8/Hspb2/Adrb2/Tcim/Cxcl12	6
GO:2001233	regulation of apoptotic signaling pathway	10/194	412/23174	0.00257449	0.0188431	0.0122526	Hspb1/Cd44/Cav1/Slc9a3r1/Clu/Dab2/Tnfrsf12a/Wnt4/Bdnf/Cxcl12	10
GO:0001706	endoderm formation	3/194	33/23174	0.00261965	0.0190118	0.0123623	Col5a1/Col12a1/Eomes	3
GO:0010837	regulation of keratinocyte proliferation	3/194	33/23174	0.00261965	0.0190118	0.0123623	Efnb2/Twist2/Has2	3
GO:0048566	embryonic digestive tract development	3/194	33/23174	0.00261965	0.0190118	0.0123623	Pcsk5/Fgfr2/Sox11	3
GO:0086091	regulation of heart rate by cardiac conduction	3/194	33/23174	0.00261965	0.0190118	0.0123623	Cav1/Kcnh2/Dsp	3
GO:0043244	regulation of protein complex disassembly	5/194	113/23174	0.00264159	0.0191307	0.0124396	Sema5a/Stmn2/Lmod3/Adrb2/Lmod1	5
GO:0007492	endoderm development	4/194	69/23174	0.00269309	0.0194219	0.012629	Dab2/Col5a1/Col12a1/Eomes	4
GO:0021536	diencephalon development	4/194	69/23174	0.00269309	0.0194219	0.012629	Sema5a/Bmp2/Wnt4/Sox3	4
GO:0006898	receptor-mediated endocytosis	7/194	223/23174	0.0028066	0.0201981	0.0131337	Efnb2/Cav1/Clu/Dab2/Htr2b/Lrp2/Adrb2	7
GO:0048641	regulation of skeletal muscle tissue development	4/194	70/23174	0.00283788	0.0203806	0.0132524	Myocd/Megf10/Lmod3/Adrb2	4
GO:0003203	endocardial cushion morphogenesis	3/194	34/23174	0.00285561	0.0204652	0.0133074	Msx2/Bmp2/Tbx20	3
GO:0042476	odontogenesis	5/194	116/23174	0.00295848	0.0210312	0.0136755	Col1a1/Edn1/Msx2/Bmp2/Fgfr2	5
GO:0043588	skin development	8/194	287/23174	0.00297852	0.0210312	0.0136755	Col1a1/Msx2/Scel/Col5a1/Col1a2/Fgfr2/Lgr4/Dsp	8
GO:1903037	regulation of leukocyte cell-cell adhesion	8/194	287/23174	0.00297852	0.0210312	0.0136755	Efnb2/Cd44/Cav1/Has2/Gpnmb/Igfbp2/Cd24a/Cxcl12	8
GO:0097120	receptor localization to synapse	4/194	71/23174	0.00298791	0.0210312	0.0136755	Camk2a/Kif5c/Gpc4/Nptx2	4
GO:0030049	muscle filament sliding	2/194	10/23174	0.00300184	0.0210312	0.0136755	Tnnt2/Tnnc1	2
GO:0031943	regulation of glucocorticoid metabolic process	2/194	10/23174	0.00300184	0.0210312	0.0136755	Bmp2/Wnt4	2
GO:0033625	positive regulation of integrin activation	2/194	10/23174	0.00300184	0.0210312	0.0136755	Pcsk5/Cd24a	2
GO:0034650	cortisol metabolic process	2/194	10/23174	0.00300184	0.0210312	0.0136755	Bmp2/Wnt4	2
GO:0072173	metanephric tubule morphogenesis	2/194	10/23174	0.00300184	0.0210312	0.0136755	Wnt4/Lgr4	2
GO:0072203	cell proliferation involved in metanephros development	2/194	10/23174	0.00300184	0.0210312	0.0136755	Pdgfrb/Gpc3	2
GO:0090091	positive regulation of extracellular matrix disassembly	2/194	10/23174	0.00300184	0.0210312	0.0136755	Sema5a/Pdpn	2
GO:0022411	cellular component disassembly	9/194	353/23174	0.00302303	0.0210938	0.0137161	Ddr1/Igfbp3/Sema5a/Stmn2/Pdpn/Lmod3/Adrb2/Cd24a/Lmod1	9
GO:0062012	regulation of small molecule metabolic process	9/194	353/23174	0.00302303	0.0210938	0.0137161	Cav1/Igfbp3/Dab2/Has2/Bmp2/Fabp3/Wnt4/Pid1/Erfe	9
GO:0007369	gastrulation	6/194	169/23174	0.00305452	0.0212274	0.013803	Col5a1/Col12a1/Eomes/Crb2/Mbp/Tenm4	6
GO:2001242	regulation of intrinsic apoptotic signaling pathway	6/194	169/23174	0.00305452	0.0212274	0.013803	Hspb1/Cd44/Cav1/Slc9a3r1/Clu/Cxcl12	6
GO:0035909	aorta morphogenesis	3/194	35/23174	0.00310425	0.0214862	0.0139713	Efnb2/Pdgfrb/Foxh1	3
GO:0038084	vascular endothelial growth factor signaling pathway	3/194	35/23174	0.00310425	0.0214862	0.0139713	Pgf/Hspb1/Pdgfrb	3
GO:0048645	animal organ formation	4/194	72/23174	0.00314327	0.0217125	0.0141185	Folr1/Lrp2/Fgfr2/Foxh1	4
GO:0060349	bone morphogenesis	5/194	118/23174	0.00318443	0.0219528	0.0142747	Col1a1/Msx2/Has2/Fgfr2/Col12a1	5
GO:0032874	positive regulation of stress-activated MAPK cascade	6/194	171/23174	0.00323687	0.0222696	0.0144807	Edn1/Dab2/Bmp2/Inava/Nrk/Samd5	6
GO:2001234	negative regulation of apoptotic signaling pathway	7/194	229/23174	0.0032501	0.0223161	0.0145109	Hspb1/Cd44/Clu/Dab2/Wnt4/Bdnf/Cxcl12	7
GO:0051145	smooth muscle cell differentiation	4/194	73/23174	0.00330405	0.0226413	0.0147224	Myocd/Pdgfrb/Fgfr2/Wnt4	4
GO:0050880	regulation of blood vessel size	6/194	172/23174	0.00333102	0.0227356	0.0147837	Cav1/Edn1/Htr2b/Mgll/Acta2/Adrb2	6
GO:0070304	positive regulation of stress-activated protein kinase signaling cascade	6/194	172/23174	0.00333102	0.0227356	0.0147837	Edn1/Dab2/Bmp2/Inava/Nrk/Samd5	6
GO:0048009	insulin-like growth factor receptor signaling pathway	3/194	36/23174	0.00336578	0.0228368	0.0148495	Igfbp3/Bmp2/Igfbp2	3
GO:0051181	cofactor transport	3/194	36/23174	0.00336578	0.0228368	0.0148495	Folr1/Slc9a3r1/Lrp2	3
GO:0060071	Wnt signaling pathway, planar cell polarity pathway	3/194	36/23174	0.00336578	0.0228368	0.0148495	Dab2/Cthrc1/Gpc3	3
GO:0031644	regulation of neurological system process	6/194	173/23174	0.00342721	0.0231169	0.0150316	Edn1/Igsf11/Mgll/Adrb2/Tenm4/Nptx2	6
GO:0035150	regulation of tube size	6/194	173/23174	0.00342721	0.0231169	0.0150316	Cav1/Edn1/Htr2b/Mgll/Acta2/Adrb2	6
GO:0045807	positive regulation of endocytosis	6/194	173/23174	0.00342721	0.0231169	0.0150316	Cav1/Clu/Dab2/C2/Lrp2/Gpc3	6
GO:0048565	digestive tract development	5/194	121/23174	0.00354631	0.0238173	0.0154871	Myocd/Pcsk5/Fgfr2/Lgr4/Sox11	5
GO:0035107	appendage morphogenesis	6/194	175/23174	0.00362576	0.0238173	0.0154871	Crabp2/Msx2/Pcsk5/Fgfr2/Gpc3/Sox11	6
GO:0035108	limb morphogenesis	6/194	175/23174	0.00362576	0.0238173	0.0154871	Crabp2/Msx2/Pcsk5/Fgfr2/Gpc3/Sox11	6
GO:0035148	tube formation	6/194	175/23174	0.00362576	0.0238173	0.0154871	Folr1/Lrp2/Fgfr2/Wnt4/Cthrc1/Sox11	6
GO:0086065	cell communication involved in cardiac conduction	3/194	37/23174	0.00364041	0.0238173	0.0154871	Cav1/Cxadr/Dsp	3
GO:1902229	regulation of intrinsic apoptotic signaling pathway in response to DNA damage	3/194	37/23174	0.00364041	0.0238173	0.0154871	Cd44/Clu/Cxcl12	3
GO:0008088	axo-dendritic transport	4/194	75/23174	0.00364223	0.0238173	0.0154871	Hspb1/Kif1a/Kif5c/Map6	4
GO:0010739	positive regulation of protein kinase A signaling	2/194	11/23174	0.00364876	0.0238173	0.0154871	Adrb2/Tcim	2
GO:0032463	negative regulation of protein homooligomerization	2/194	11/23174	0.00364876	0.0238173	0.0154871	Clu/Cryab	2
GO:0035330	regulation of hippo signaling	2/194	11/23174	0.00364876	0.0238173	0.0154871	Wwc1/Sox11	2
GO:0038063	collagen-activated tyrosine kinase receptor signaling pathway	2/194	11/23174	0.00364876	0.0238173	0.0154871	Col1a1/Ddr1	2
GO:0043589	skin morphogenesis	2/194	11/23174	0.00364876	0.0238173	0.0154871	Col1a1/Col1a2	2
GO:0048845	venous blood vessel morphogenesis	2/194	11/23174	0.00364876	0.0238173	0.0154871	Efnb2/Tbx20	2
GO:0060174	limb bud formation	2/194	11/23174	0.00364876	0.0238173	0.0154871	Fgfr2/Sox11	2
GO:0060346	bone trabecula formation	2/194	11/23174	0.00364876	0.0238173	0.0154871	Col1a1/Msx2	2
GO:0072178	nephric duct morphogenesis	2/194	11/23174	0.00364876	0.0238173	0.0154871	Efnb2/Gpc3	2
GO:2000343	positive regulation of chemokine (C-X-C motif) ligand 2 production	2/194	11/23174	0.00364876	0.0238173	0.0154871	Postn/Mbp	2
GO:0010876	lipid localization	9/194	366/23174	0.00383202	0.0249662	0.0162341	Cav1/Igfbp3/Edn1/Dab2/Plin2/Fabp3/Atp10d/Erfe/Lipg	9
GO:0010831	positive regulation of myotube differentiation	3/194	38/23174	0.00392833	0.0254562	0.0165528	Lmod3/Cxcl12/Ehd2	3
GO:0090175	regulation of establishment of planar polarity	3/194	38/23174	0.00392833	0.0254562	0.0165528	Dab2/Cthrc1/Gpc3	3
GO:0014902	myotube differentiation	5/194	124/23174	0.00393683	0.0254562	0.0165528	Myocd/Lmod3/Bdnf/Cxcl12/Ehd2	5
GO:0034332	adherens junction organization	5/194	124/23174	0.00393683	0.0254562	0.0165528	Cdh2/Wnt4/Limch1/Inava/Dsp	5
GO:0051785	positive regulation of nuclear division	4/194	77/23174	0.00400317	0.0257882	0.0167686	Edn1/Msx2/Pdgfrb/Wnt4	4
GO:0061180	mammary gland epithelium development	4/194	77/23174	0.00400317	0.0257882	0.0167686	Ddr1/Msx2/Fgfr2/Wnt4	4
GO:0006835	dicarboxylic acid transport	4/194	78/23174	0.00419239	0.0269064	0.0174957	Folr1/Slc1a3/Lrp2/Bdnf	4
GO:0043507	positive regulation of JUN kinase activity	4/194	78/23174	0.00419239	0.0269064	0.0174957	Edn1/Dab2/Nrk/Samd5	4
GO:0008207	C21-steroid hormone metabolic process	3/194	39/23174	0.00422974	0.026945	0.0175209	Dab2/Bmp2/Wnt4	3
GO:0010092	specification of animal organ identity	3/194	39/23174	0.00422974	0.026945	0.0175209	Lrp2/Fgfr2/Foxh1	3
GO:0021983	pituitary gland development	3/194	39/23174	0.00422974	0.026945	0.0175209	Bmp2/Wnt4/Sox3	3
GO:0046885	regulation of hormone biosynthetic process	3/194	39/23174	0.00422974	0.026945	0.0175209	Dab2/Bmp2/Wnt4	3
GO:0016331	morphogenesis of embryonic epithelium	6/194	181/23174	0.00427283	0.0270875	0.0176135	Folr1/Lrp2/Fgfr2/Wnt4/Cthrc1/Sox11	6
GO:0043393	regulation of protein binding	7/194	241/23174	0.00429583	0.0270875	0.0176135	Cav1/Dab2/Bmp2/Crmp1/Adrb2/Bdnf/Cthrc1	7
GO:0003207	cardiac chamber formation	2/194	12/23174	0.00435447	0.0270875	0.0176135	Tbx20/Sox11	2
GO:0010838	positive regulation of keratinocyte proliferation	2/194	12/23174	0.00435447	0.0270875	0.0176135	Twist2/Has2	2
GO:0032353	negative regulation of hormone biosynthetic process	2/194	12/23174	0.00435447	0.0270875	0.0176135	Bmp2/Wnt4	2
GO:0033275	actin-myosin filament sliding	2/194	12/23174	0.00435447	0.0270875	0.0176135	Tnnt2/Tnnc1	2
GO:0038166	angiotensin-activated signaling pathway	2/194	12/23174	0.00435447	0.0270875	0.0176135	Cav1/Camk2a	2
GO:0055091	phospholipid homeostasis	2/194	12/23174	0.00435447	0.0270875	0.0176135	Fabp3/Lipg	2
GO:0070444	oligodendrocyte progenitor proliferation	2/194	12/23174	0.00435447	0.0270875	0.0176135	Cdh2/Lrp2	2
GO:0070445	regulation of oligodendrocyte progenitor proliferation	2/194	12/23174	0.00435447	0.0270875	0.0176135	Cdh2/Lrp2	2
GO:0071073	positive regulation of phospholipid biosynthetic process	2/194	12/23174	0.00435447	0.0270875	0.0176135	Htr2b/Fabp3	2
GO:0072176	nephric duct development	2/194	12/23174	0.00435447	0.0270875	0.0176135	Efnb2/Gpc3	2
GO:1900221	regulation of amyloid-beta clearance	2/194	12/23174	0.00435447	0.0270875	0.0176135	Myocd/Clu	2
GO:0050663	cytokine secretion	7/194	243/23174	0.00449232	0.0278945	0.0181383	Ccn4/Htr2b/Postn/Cadm1/Mbp/Serpinb1a/Lgr4	7
GO:0061351	neural precursor cell proliferation	6/194	183/23174	0.00450638	0.0279314	0.0181623	Kif1a/Cdh2/Lrp2/Fgfr2/Cd24a/Bdnf	6
GO:0051091	positive regulation of DNA-binding transcription factor activity	7/194	244/23174	0.00459307	0.0284176	0.0184784	Cav1/Myocd/Edn1/Clu/Camk2a/Ror1/Bdnf	7
GO:0099003	vesicle-mediated transport in synapse	7/194	246/23174	0.00479969	0.0296214	0.0192611	Efnb2/Camk2a/Kif5c/Fgfr2/Adrb2/Cd24a/Ncs1	7
GO:0042326	negative regulation of phosphorylation	10/194	451/23174	0.00486341	0.0296214	0.0192611	Hspb1/Cav1/Igfbp3/Myocd/Slc9a3r1/Dab2/Psca/Ldlrad4/Pid1/Camk2n1	10
GO:0003298	physiological muscle hypertrophy	3/194	41/23174	0.00487375	0.0296214	0.0192611	Ccn4/Myocd/Edn1	3
GO:0003301	physiological cardiac muscle hypertrophy	3/194	41/23174	0.00487375	0.0296214	0.0192611	Ccn4/Myocd/Edn1	3
GO:0030501	positive regulation of bone mineralization	3/194	41/23174	0.00487375	0.0296214	0.0192611	Bmp2/Wnt4/Adrb2	3
GO:0032459	regulation of protein oligomerization	3/194	41/23174	0.00487375	0.0296214	0.0192611	Clu/Cryab/Trabd2b	3
GO:0045197	establishment or maintenance of epithelial cell apical/basal polarity	3/194	41/23174	0.00487375	0.0296214	0.0192611	Slc9a3r1/Lama1/Crb2	3
GO:0055026	negative regulation of cardiac muscle tissue development	3/194	41/23174	0.00487375	0.0296214	0.0192611	Cxadr/Bmp2/Sox6	3
GO:0061049	cell growth involved in cardiac muscle cell development	3/194	41/23174	0.00487375	0.0296214	0.0192611	Ccn4/Myocd/Edn1	3
GO:0099084	postsynaptic specialization organization	3/194	41/23174	0.00487375	0.0296214	0.0192611	Cdh2/Cadm1/Gap43	3
GO:0097479	synaptic vesicle localization	6/194	187/23174	0.00500153	0.0303444	0.0197313	Cdh2/Camk2a/Kif5c/Fgfr2/Adrb2/Ncs1	6
GO:0007183	SMAD protein complex assembly	2/194	13/23174	0.00511795	0.0306187	0.0199097	Ldlrad4/Tbx20	2
GO:0032351	negative regulation of hormone metabolic process	2/194	13/23174	0.00511795	0.0306187	0.0199097	Bmp2/Wnt4	2
GO:0038065	collagen-activated signaling pathway	2/194	13/23174	0.00511795	0.0306187	0.0199097	Col1a1/Ddr1	2
GO:0042482	positive regulation of odontogenesis	2/194	13/23174	0.00511795	0.0306187	0.0199097	Edn1/Bmp2	2
GO:0051549	positive regulation of keratinocyte migration	2/194	13/23174	0.00511795	0.0306187	0.0199097	Has2/Hbegf	2
GO:0060670	branching involved in labyrinthine layer morphogenesis	2/194	13/23174	0.00511795	0.0306187	0.0199097	Rspo3/Fgfr2	2
GO:0071295	cellular response to vitamin	2/194	13/23174	0.00511795	0.0306187	0.0199097	Folr1/Postn	2
GO:0090594	inflammatory response to wounding	2/194	13/23174	0.00511795	0.0306187	0.0199097	Cd44/Cd24a	2
GO:0010518	positive regulation of phospholipase activity	3/194	42/23174	0.00521669	0.0311552	0.0202585	Pdgfrb/Htr2b/Fgfr2	3
GO:0048708	astrocyte differentiation	4/194	83/23174	0.00522944	0.0311773	0.0202728	Bmp2/Ror1/Sox6/Cntf	4
GO:0060541	respiratory system development	7/194	251/23174	0.00534689	0.0318223	0.0206923	Myocd/Pdgfrb/Pdpn/Fgfr2/Lama1/Gpc3/Sox11	7
GO:0032945	negative regulation of mononuclear cell proliferation	4/194	84/23174	0.00545562	0.0322224	0.0209525	Cd44/Gpnmb/Cd24a/Sox11	4
GO:0050672	negative regulation of lymphocyte proliferation	4/194	84/23174	0.00545562	0.0322224	0.0209525	Cd44/Gpnmb/Cd24a/Sox11	4
GO:0051928	positive regulation of calcium ion transport	5/194	134/23174	0.00546095	0.0322224	0.0209525	Cav1/Camk2a/Pdgfrb/Adrb2/Cxcl12	5
GO:0055123	digestive system development	5/194	134/23174	0.00546095	0.0322224	0.0209525	Myocd/Pcsk5/Fgfr2/Lgr4/Sox11	5
GO:1904375	regulation of protein localization to cell periphery	5/194	134/23174	0.00546095	0.0322224	0.0209525	Dab2/Camk2a/Arhgef16/Gpc4/Pid1	5
GO:0042181	ketone biosynthetic process	3/194	43/23174	0.0055738	0.0327759	0.0213123	Dab2/Bmp2/Wnt4	3
GO:0086002	cardiac muscle cell action potential involved in contraction	3/194	43/23174	0.0055738	0.0327759	0.0213123	Cav1/Kcnh2/Dsp	3
GO:0007159	leukocyte cell-cell adhesion	8/194	319/23174	0.00559947	0.0328706	0.021374	Efnb2/Cd44/Cav1/Has2/Gpnmb/Igfbp2/Cd24a/Cxcl12	8
GO:0042471	ear morphogenesis	5/194	135/23174	0.00563333	0.033013	0.0214666	Lrig3/Slc9a3r1/Edn1/Fgfr2/Cthrc1	5
GO:0002088	lens development in camera-type eye	4/194	85/23174	0.00568825	0.0332217	0.0216022	Fgfr2/Cryab/Maf/Sox11	4
GO:0042632	cholesterol homeostasis	4/194	85/23174	0.00568825	0.0332217	0.0216022	Cav1/Fabp3/Cd24a/Lipg	4
GO:0035270	endocrine system development	5/194	136/23174	0.00580951	0.0336375	0.0218726	Clu/Pdgfrb/Bmp2/Wnt4/Sox3	5
GO:0042180	cellular ketone metabolic process	6/194	193/23174	0.00581765	0.0336375	0.0218726	Cav1/Dab2/Bmp2/Fabp3/Wnt4/Erfe	6
GO:0015908	fatty acid transport	4/194	86/23174	0.0059274	0.0336375	0.0218726	Edn1/Plin2/Fabp3/Erfe	4
GO:0055092	sterol homeostasis	4/194	86/23174	0.0059274	0.0336375	0.0218726	Cav1/Fabp3/Cd24a/Lipg	4
GO:0010642	negative regulation of platelet-derived growth factor receptor signaling pathway	2/194	14/23174	0.00593821	0.0336375	0.0218726	Myocd/Slc9a3r1	2
GO:0021984	adenohypophysis development	2/194	14/23174	0.00593821	0.0336375	0.0218726	Bmp2/Wnt4	2
GO:0033690	positive regulation of osteoblast proliferation	2/194	14/23174	0.00593821	0.0336375	0.0218726	Bmp2/Cthrc1	2
GO:0035791	platelet-derived growth factor receptor-beta signaling pathway	2/194	14/23174	0.00593821	0.0336375	0.0218726	Myocd/Pdgfrb	2
GO:0045198	establishment of epithelial cell apical/basal polarity	2/194	14/23174	0.00593821	0.0336375	0.0218726	Slc9a3r1/Lama1	2
GO:0048672	positive regulation of collateral sprouting	2/194	14/23174	0.00593821	0.0336375	0.0218726	Crabp2/Bdnf	2
GO:0070486	leukocyte aggregation	2/194	14/23174	0.00593821	0.0336375	0.0218726	Cd44/Has2	2
GO:0072224	metanephric glomerulus development	2/194	14/23174	0.00593821	0.0336375	0.0218726	Pdgfrb/Lgr4	2
GO:0098911	regulation of ventricular cardiac muscle cell action potential	2/194	14/23174	0.00593821	0.0336375	0.0218726	Cav1/Dsp	2
GO:0099550	trans-synaptic signaling, modulating synaptic transmission	2/194	14/23174	0.00593821	0.0336375	0.0218726	Plat/Bdnf	2
GO:2000095	regulation of Wnt signaling pathway, planar cell polarity pathway	2/194	14/23174	0.00593821	0.0336375	0.0218726	Dab2/Gpc3	2
GO:2000341	regulation of chemokine (C-X-C motif) ligand 2 production	2/194	14/23174	0.00593821	0.0336375	0.0218726	Postn/Mbp	2
GO:2001044	regulation of integrin-mediated signaling pathway	2/194	14/23174	0.00593821	0.0336375	0.0218726	Dab2/Pcsk5	2
GO:0043616	keratinocyte proliferation	3/194	44/23174	0.00594524	0.0336375	0.0218726	Efnb2/Twist2/Has2	3
GO:0050919	negative chemotaxis	3/194	44/23174	0.00594524	0.0336375	0.0218726	Lgr4/Sema3b/Sema3e	3
GO:0051403	stress-activated MAPK cascade	7/194	257/23174	0.00606389	0.0342525	0.0222725	Edn1/Dab2/Bmp2/Cryab/Inava/Nrk/Samd5	7
GO:0007266	Rho protein signal transduction	6/194	195/23174	0.00611013	0.0344571	0.0224056	Cdh2/Pdgfrb/Pdpn/Arhgef16/Col1a2/Arhgdig	6
GO:1901879	regulation of protein depolymerization	4/194	87/23174	0.00617316	0.0347006	0.0225639	Sema5a/Stmn2/Lmod3/Lmod1	4
GO:0048706	embryonic skeletal system development	5/194	138/23174	0.00617347	0.0347006	0.0225639	Col1a1/Twist2/Pcsk5/Fgfr2/Sox11	5
GO:0090184	positive regulation of kidney development	3/194	45/23174	0.00633115	0.0355288	0.0231024	Pdgfrb/Wnt4/Lgr4	3
GO:0051346	negative regulation of hydrolase activity	9/194	396/23174	0.00634681	0.0355587	0.0231218	Cd44/Serpinb9b/Tnnt2/Cryab/Crb2/Birc7/Serpinb1a/Serpinb9d/Gpc3	9
GO:0035914	skeletal muscle cell differentiation	4/194	88/23174	0.0064256	0.0358832	0.0233329	Myocd/Megf10/Eomes/Sox11	4
GO:0070664	negative regulation of leukocyte proliferation	4/194	88/23174	0.0064256	0.0358832	0.0233329	Cd44/Gpnmb/Cd24a/Sox11	4
GO:1903532	positive regulation of secretion by cell	10/194	472/23174	0.00663256	0.0366838	0.0238535	Edn1/Dab2/Htr2b/Postn/Cadm1/Mbp/Cxcl12/Ncs1/Sox11/Cntf	10
GO:0070661	leukocyte proliferation	8/194	329/23174	0.00670158	0.0366838	0.0238535	Cd44/Clu/Gpnmb/Wnt4/Igfbp2/Cd24a/Cxcl12/Sox11	8
GO:0030517	negative regulation of axon extension	3/194	46/23174	0.00673168	0.0366838	0.0238535	Sema5a/Sema3b/Sema3e	3
GO:0030857	negative regulation of epithelial cell differentiation	3/194	46/23174	0.00673168	0.0366838	0.0238535	Cav1/Msx2/Cited1	3
GO:0090279	regulation of calcium ion import	3/194	46/23174	0.00673168	0.0366838	0.0238535	Pdgfrb/Adrb2/Cxcl12	3
GO:1903727	positive regulation of phospholipid metabolic process	3/194	46/23174	0.00673168	0.0366838	0.0238535	Pdgfrb/Htr2b/Fabp3	3
GO:0050680	negative regulation of epithelial cell proliferation	5/194	141/23174	0.00674904	0.0366838	0.0238535	Efnb2/Cav1/Dab2/Fgfr2/Gpc3	5
GO:0055088	lipid homeostasis	5/194	141/23174	0.00674904	0.0366838	0.0238535	Cav1/Fabp3/Rbp1/Cd24a/Lipg	5
GO:0003128	heart field specification	2/194	15/23174	0.00681423	0.0366838	0.0238535	Lrp2/Foxh1	2
GO:0006704	glucocorticoid biosynthetic process	2/194	15/23174	0.00681423	0.0366838	0.0238535	Bmp2/Wnt4	2
GO:0033623	regulation of integrin activation	2/194	15/23174	0.00681423	0.0366838	0.0238535	Pcsk5/Cd24a	2
GO:0035461	vitamin transmembrane transport	2/194	15/23174	0.00681423	0.0366838	0.0238535	Folr1/Lrp2	2
GO:0042953	lipoprotein transport	2/194	15/23174	0.00681423	0.0366838	0.0238535	Lsr/Lrp2	2
GO:0044872	lipoprotein localization	2/194	15/23174	0.00681423	0.0366838	0.0238535	Lsr/Lrp2	2
GO:0050930	induction of positive chemotaxis	2/194	15/23174	0.00681423	0.0366838	0.0238535	Pgf/Cxcl12	2
GO:0051547	regulation of keratinocyte migration	2/194	15/23174	0.00681423	0.0366838	0.0238535	Has2/Hbegf	2
GO:0060442	branching involved in prostate gland morphogenesis	2/194	15/23174	0.00681423	0.0366838	0.0238535	Cd44/Fgfr2	2
GO:0061051	positive regulation of cell growth involved in cardiac muscle cell development	2/194	15/23174	0.00681423	0.0366838	0.0238535	Ccn4/Edn1	2
GO:0072567	chemokine (C-X-C motif) ligand 2 production	2/194	15/23174	0.00681423	0.0366838	0.0238535	Postn/Mbp	2
GO:0090197	positive regulation of chemokine secretion	2/194	15/23174	0.00681423	0.0366838	0.0238535	Postn/Mbp	2
GO:0098917	retrograde trans-synaptic signaling	2/194	15/23174	0.00681423	0.0366838	0.0238535	Cadm1/Bdnf	2
GO:1901213	regulation of transcription from RNA polymerase II promoter involved in heart development	2/194	15/23174	0.00681423	0.0366838	0.0238535	Myocd/Msx2	2
GO:1990000	amyloid fibril formation	2/194	15/23174	0.00681423	0.0366838	0.0238535	Clu/Cryab	2
GO:0003018	vascular process in circulatory system	6/194	200/23174	0.00688806	0.0370233	0.0240742	Cav1/Edn1/Htr2b/Mgll/Acta2/Adrb2	6
GO:0106106	cold-induced thermogenesis	5/194	142/23174	0.00694896	0.0372343	0.0242114	Cav1/Plac8/Adrb2/Lgr4/Mfap2	5
GO:0120161	regulation of cold-induced thermogenesis	5/194	142/23174	0.00694896	0.0372343	0.0242114	Cav1/Plac8/Adrb2/Lgr4/Mfap2	5
GO:0048736	appendage development	6/194	201/23174	0.00705187	0.0376653	0.0244917	Crabp2/Msx2/Pcsk5/Fgfr2/Gpc3/Sox11	6
GO:0060173	limb development	6/194	201/23174	0.00705187	0.0376653	0.0244917	Crabp2/Msx2/Pcsk5/Fgfr2/Gpc3/Sox11	6
GO:0052548	regulation of endopeptidase activity	8/194	332/23174	0.00706225	0.0376653	0.0244917	Cd44/Serpinb9b/Cryab/Crb2/Birc7/Mbp/Serpinb1a/Serpinb9d	8
GO:0003197	endocardial cushion development	3/194	47/23174	0.00714696	0.0379993	0.0247088	Msx2/Bmp2/Tbx20	3
GO:0008089	anterograde axonal transport	3/194	47/23174	0.00714696	0.0379993	0.0247088	Hspb1/Kif1a/Kif5c	3
GO:0002028	regulation of sodium ion transport	4/194	91/23174	0.00722378	0.0383485	0.0249359	Slc9a3r1/Nkain4/Adrb2/Nkain3	4
GO:0034329	cell junction assembly	6/194	203/23174	0.00738793	0.0390992	0.0254241	Lsr/Cav1/Cdh2/Wnt4/Limch1/Cgn	6
GO:1903039	positive regulation of leukocyte cell-cell adhesion	6/194	203/23174	0.00738793	0.0390992	0.0254241	Efnb2/Cd44/Cav1/Has2/Igfbp2/Cd24a	6
GO:0030336	negative regulation of cell migration	7/194	267/23174	0.00741535	0.039184	0.0254792	Igfbp3/Myocd/Slc9a3r1/Ldlrad4/Wnt4/Limch1/Cxcl12	7
GO:0046889	positive regulation of lipid biosynthetic process	4/194	92/23174	0.00750371	0.0395901	0.0257433	Dab2/Htr2b/Fabp3/Wnt4	4
GO:1904018	positive regulation of vasculature development	6/194	204/23174	0.00756024	0.0396129	0.0257581	Efnb2/Pgf/Hspb1/Myocd/Sema5a/Bmper	6
GO:0032102	negative regulation of response to external stimulus	8/194	336/23174	0.00756575	0.0396129	0.0257581	Cd44/Sema5a/Wnt4/Adrb2/Cd24a/Tnfaip6/Sema3b/Sema3e	8
GO:0031099	regeneration	5/194	145/23174	0.00757356	0.0396129	0.0257581	Folr1/Gap43/Bdnf/Cxcl12/Cntf	5
GO:0032892	positive regulation of organic acid transport	3/194	48/23174	0.00757711	0.0396129	0.0257581	Edn1/Fabp3/Erfe	3
GO:0045104	intermediate filament cytoskeleton organization	3/194	48/23174	0.00757711	0.0396129	0.0257581	Krt14/Fam83h/Dsp	3
GO:0061005	cell differentiation involved in kidney development	3/194	48/23174	0.00757711	0.0396129	0.0257581	Wnt4/Lgr4/Cited1	3
GO:0042098	T cell proliferation	6/194	205/23174	0.00773542	0.0397656	0.0258574	Cd44/Gpnmb/Wnt4/Igfbp2/Cd24a/Cxcl12	6
GO:0021978	telencephalon regionalization	2/194	16/23174	0.00774505	0.0397656	0.0258574	Bmp2/Eomes	2
GO:0060766	negative regulation of androgen receptor signaling pathway	2/194	16/23174	0.00774505	0.0397656	0.0258574	Dab2/Foxh1	2
GO:0072673	lamellipodium morphogenesis	2/194	16/23174	0.00774505	0.0397656	0.0258574	Cd44/Pdpn	2
GO:0090196	regulation of chemokine secretion	2/194	16/23174	0.00774505	0.0397656	0.0258574	Postn/Mbp	2
GO:0097094	craniofacial suture morphogenesis	2/194	16/23174	0.00774505	0.0397656	0.0258574	Msx2/Fgfr2	2
GO:0098696	regulation of neurotransmitter receptor localization to postsynaptic specialization membrane	2/194	16/23174	0.00774505	0.0397656	0.0258574	Camk2a/Gpc4	2
GO:0099640	axo-dendritic protein transport	2/194	16/23174	0.00774505	0.0397656	0.0258574	Hspb1/Kif5c	2
GO:1901881	positive regulation of protein depolymerization	2/194	16/23174	0.00774505	0.0397656	0.0258574	Sema5a/Stmn2	2
GO:1902414	protein localization to cell junction	2/194	16/23174	0.00774505	0.0397656	0.0258574	Lsr/Dsp	2
GO:1903779	regulation of cardiac conduction	2/194	16/23174	0.00774505	0.0397656	0.0258574	Cav1/Cxadr	2
GO:2000647	negative regulation of stem cell proliferation	2/194	16/23174	0.00774505	0.0397656	0.0258574	Cd24a/Bdnf	2
GO:1902904	negative regulation of supramolecular fiber organization	5/194	146/23174	0.00779016	0.0398216	0.0258938	Clu/Stmn2/Cryab/Lmod3/Lmod1	5
GO:0043506	regulation of JUN kinase activity	4/194	93/23174	0.00779069	0.0398216	0.0258938	Edn1/Dab2/Nrk/Samd5	4
GO:0045445	myoblast differentiation	4/194	93/23174	0.00779069	0.0398216	0.0258938	Igfbp3/Myocd/Ccl17/Mbnl3	4
GO:0035088	establishment or maintenance of apical/basal cell polarity	3/194	49/23174	0.00802226	0.040763	0.0265059	Slc9a3r1/Lama1/Crb2	3
GO:0045103	intermediate filament-based process	3/194	49/23174	0.00802226	0.040763	0.0265059	Krt14/Fam83h/Dsp	3
GO:0061245	establishment or maintenance of bipolar cell polarity	3/194	49/23174	0.00802226	0.040763	0.0265059	Slc9a3r1/Lama1/Crb2	3
GO:0070169	positive regulation of biomineral tissue development	3/194	49/23174	0.00802226	0.040763	0.0265059	Bmp2/Wnt4/Adrb2	3
GO:0001704	formation of primary germ layer	4/194	94/23174	0.00808479	0.0409489	0.0266268	Col5a1/Col12a1/Eomes/Crb2	4
GO:0015893	drug transport	6/194	207/23174	0.00809455	0.0409489	0.0266268	Folr1/Slc1a3/Edn1/Lrp2/AU018091/Cxcl12	6
GO:0097529	myeloid leukocyte migration	6/194	207/23174	0.00809455	0.0409489	0.0266268	Pgf/Edn1/Cxadr/Ccl17/Ccl7/Cxcl12	6
GO:0032956	regulation of actin cytoskeleton organization	8/194	342/23174	0.00837117	0.0422861	0.0274963	Edn1/Sema5a/Pdgfrb/Wnt4/Limch1/Lmod3/Lmod1/Sema3e	8
GO:0008038	neuron recognition	3/194	50/23174	0.00848251	0.0425362	0.0276589	Sema5a/Gap43/Bdnf	3
GO:0031103	axon regeneration	3/194	50/23174	0.00848251	0.0425362	0.0276589	Folr1/Gap43/Cntf	3
GO:0060043	regulation of cardiac muscle cell proliferation	3/194	50/23174	0.00848251	0.0425362	0.0276589	Cxadr/Fgfr2/Tbx20	3
GO:0099054	presynapse assembly	3/194	50/23174	0.00848251	0.0425362	0.0276589	Efnb2/Gpc4/Cadm1	3
GO:1902930	regulation of alcohol biosynthetic process	3/194	50/23174	0.00848251	0.0425362	0.0276589	Dab2/Bmp2/Wnt4	3
GO:0042110	T cell activation	10/194	491/23174	0.00863155	0.0430231	0.0279755	Efnb2/Cd44/Cav1/Cxadr/Gpnmb/Eomes/Wnt4/Igfbp2/Cd24a/Cxcl12	10
GO:0014066	regulation of phosphatidylinositol 3-kinase signaling	4/194	96/23174	0.00869465	0.0430231	0.0279755	Slc9a3r1/Pdgfrb/Plxnb1/Cntf	4
GO:0099072	regulation of postsynaptic membrane neurotransmitter receptor levels	4/194	96/23174	0.00869465	0.0430231	0.0279755	Efnb2/Camk2a/Gpc4/Nptx2	4
GO:0120162	positive regulation of cold-induced thermogenesis	4/194	96/23174	0.00869465	0.0430231	0.0279755	Cav1/Plac8/Adrb2/Mfap2	4
GO:0015718	monocarboxylic acid transport	5/194	150/23174	0.00869973	0.0430231	0.0279755	Slc9a3r1/Edn1/Plin2/Fabp3/Erfe	5
GO:0032460	negative regulation of protein oligomerization	2/194	17/23174	0.00872968	0.0430231	0.0279755	Clu/Cryab	2
GO:0040015	negative regulation of multicellular organism growth	2/194	17/23174	0.00872968	0.0430231	0.0279755	Plac8/Adrb2	2
GO:0045836	positive regulation of meiotic nuclear division	2/194	17/23174	0.00872968	0.0430231	0.0279755	Msx2/Wnt4	2
GO:0060973	cell migration involved in heart development	2/194	17/23174	0.00872968	0.0430231	0.0279755	Folr1/Pdgfrb	2
GO:0071071	regulation of phospholipid biosynthetic process	2/194	17/23174	0.00872968	0.0430231	0.0279755	Htr2b/Fabp3	2
GO:0090195	chemokine secretion	2/194	17/23174	0.00872968	0.0430231	0.0279755	Postn/Mbp	2
GO:2001028	positive regulation of endothelial cell chemotaxis	2/194	17/23174	0.00872968	0.0430231	0.0279755	Hspb1/Sema5a	2
GO:0030595	leukocyte chemotaxis	6/194	211/23174	0.00884857	0.0434844	0.0282755	Pgf/Edn1/Cxadr/Ccl17/Ccl7/Cxcl12	6
GO:0042445	hormone metabolic process	6/194	211/23174	0.00884857	0.0434844	0.0282755	Crabp2/Dab2/Pcsk5/Bmp2/Wnt4/Rbp1	6
GO:0030834	regulation of actin filament depolymerization	3/194	51/23174	0.00895798	0.0438703	0.0285264	Sema5a/Lmod3/Lmod1	3
GO:0072132	mesenchyme morphogenesis	3/194	51/23174	0.00895798	0.0438703	0.0285264	Msx2/Bmp2/Tbx20	3
GO:0051648	vesicle localization	7/194	277/23174	0.00897811	0.0438703	0.0285264	Kif1a/Cdh2/Camk2a/Kif5c/Fgfr2/Adrb2/Ncs1	7
GO:0072659	protein localization to plasma membrane	7/194	277/23174	0.00897811	0.0438703	0.0285264	Slc9a3r1/Dab2/Cdh2/Camk2a/Arhgef16/Pid1/Ehd2	7
GO:2001243	negative regulation of intrinsic apoptotic signaling pathway	4/194	97/23174	0.00901054	0.0439271	0.0285633	Hspb1/Cd44/Clu/Cxcl12	4
GO:0010959	regulation of metal ion transport	9/194	419/23174	0.00901526	0.0439271	0.0285633	Cav1/Slc9a3r1/Camk2a/Pdgfrb/Nkain4/Kcnh2/Adrb2/Nkain3/Cxcl12	9
GO:0043010	camera-type eye development	8/194	348/23174	0.0092393	0.044955	0.0292318	Twist2/Pdgfrb/Fgfr2/Cryab/Lama1/Maf/Sox11/Col8a1	8
GO:0001838	embryonic epithelial tube formation	5/194	153/23174	0.00942835	0.04578	0.0297682	Folr1/Lrp2/Wnt4/Cthrc1/Sox11	5
GO:0001954	positive regulation of cell-matrix adhesion	3/194	52/23174	0.00944878	0.04578	0.0297682	Pcsk5/Plekha2/Wnt4	3
GO:0035924	cellular response to vascular endothelial growth factor stimulus	3/194	52/23174	0.00944878	0.04578	0.0297682	Pgf/Hspb1/Pdgfrb	3
GO:0010631	epithelial cell migration	7/194	280/23174	0.00949084	0.0458546	0.0298167	Efnb2/Hspb1/Sema5a/Has2/Hbegf/Bmper/Loxl2	7
GO:2000146	negative regulation of cell motility	7/194	280/23174	0.00949084	0.0458546	0.0298167	Igfbp3/Myocd/Slc9a3r1/Ldlrad4/Wnt4/Limch1/Cxcl12	7
GO:0010771	negative regulation of cell morphogenesis involved in differentiation	4/194	99/23174	0.00966459	0.0465362	0.0302599	Sema5a/Postn/Sema3b/Sema3e	4
GO:0010002	cardioblast differentiation	2/194	18/23174	0.00976719	0.0465362	0.0302599	Myocd/Eomes	2
GO:0010832	negative regulation of myotube differentiation	2/194	18/23174	0.00976719	0.0465362	0.0302599	Myocd/Bdnf	2
GO:0030002	cellular anion homeostasis	2/194	18/23174	0.00976719	0.0465362	0.0302599	Ckb/Slc9a3r1	2
GO:0030320	cellular monovalent inorganic anion homeostasis	2/194	18/23174	0.00976719	0.0465362	0.0302599	Ckb/Slc9a3r1	2
GO:0035089	establishment of apical/basal cell polarity	2/194	18/23174	0.00976719	0.0465362	0.0302599	Slc9a3r1/Lama1	2
GO:0060841	venous blood vessel development	2/194	18/23174	0.00976719	0.0465362	0.0302599	Efnb2/Tbx20	2
GO:0060947	cardiac vascular smooth muscle cell differentiation	2/194	18/23174	0.00976719	0.0465362	0.0302599	Myocd/Pdgfrb	2
GO:0072077	renal vesicle morphogenesis	2/194	18/23174	0.00976719	0.0465362	0.0302599	Wnt4/Cited1	2
GO:0086011	membrane repolarization during action potential	2/194	18/23174	0.00976719	0.0465362	0.0302599	Cav1/Kcnh2	2
GO:0090132	epithelium migration	7/194	282/23174	0.00984437	0.0468391	0.0304569	Efnb2/Hspb1/Sema5a/Has2/Hbegf/Bmper/Loxl2	7
GO:1990845	adaptive thermogenesis	5/194	155/23174	0.00993681	0.0471047	0.0306296	Cav1/Plac8/Adrb2/Lgr4/Mfap2	5
GO:0010517	regulation of phospholipase activity	3/194	53/23174	0.00995498	0.0471047	0.0306296	Pdgfrb/Htr2b/Fgfr2	3
GO:0043392	negative regulation of DNA binding	3/194	53/23174	0.00995498	0.0471047	0.0306296	Twist2/Msx2/Sox11	3
GO:0048662	negative regulation of smooth muscle cell proliferation	3/194	53/23174	0.00995498	0.0471047	0.0306296	Cav1/Igfbp3/Myocd	3
GO:0030593	neutrophil chemotaxis	4/194	100/23174	0.0100029	0.0472015	0.0306925	Edn1/Cxadr/Ccl17/Ccl7	4
GO:0042310	vasoconstriction	4/194	100/23174	0.0100029	0.0472015	0.0306925	Cav1/Edn1/Htr2b/Acta2	4
GO:0045834	positive regulation of lipid metabolic process	5/194	156/23174	0.010198	0.048035	0.0312345	Dab2/Pdgfrb/Htr2b/Fabp3/Wnt4	5
GO:0090130	tissue migration	7/194	284/23174	0.0102074	0.048035	0.0312345	Efnb2/Hspb1/Sema5a/Has2/Hbegf/Bmper/Loxl2	7
GO:0003300	cardiac muscle hypertrophy	4/194	101/23174	0.0103487	0.0486334	0.0316236	Ccn4/Myocd/Edn1/Htr2b	4
GO:0007585	respiratory gaseous exchange	3/194	54/23174	0.0104767	0.0489007	0.0317974	Edn1/Adrb2/Tnnc1	3
GO:0032350	regulation of hormone metabolic process	3/194	54/23174	0.0104767	0.0489007	0.0317974	Dab2/Bmp2/Wnt4	3
GO:0050922	negative regulation of chemotaxis	3/194	54/23174	0.0104767	0.0489007	0.0317974	Sema5a/Sema3b/Sema3e	3
GO:0051930	regulation of sensory perception of pain	3/194	54/23174	0.0104767	0.0489007	0.0317974	Edn1/Mgll/Adrb2	3
GO:0060193	positive regulation of lipase activity	3/194	54/23174	0.0104767	0.0489007	0.0317974	Pdgfrb/Htr2b/Fgfr2	3
GO:0002043	blood vessel endothelial cell proliferation involved in sprouting angiogenesis	2/194	19/23174	0.0108566	0.0498622	0.0324226	Sema5a/Bmper	2
GO:0003215	cardiac right ventricle morphogenesis	2/194	19/23174	0.0108566	0.0498622	0.0324226	Tbx20/Foxh1	2
GO:0010623	programmed cell death involved in cell development	2/194	19/23174	0.0108566	0.0498622	0.0324226	Bdnf/Cntf	2
GO:0030859	polarized epithelial cell differentiation	2/194	19/23174	0.0108566	0.0498622	0.0324226	Slc9a3r1/Lama1	2
GO:0034111	negative regulation of homotypic cell-cell adhesion	2/194	19/23174	0.0108566	0.0498622	0.0324226	Adrb2/Cd24a	2
GO:0043931	ossification involved in bone maturation	2/194	19/23174	0.0108566	0.0498622	0.0324226	Bmp2/Plxnb1	2
GO:0046886	positive regulation of hormone biosynthetic process	2/194	19/23174	0.0108566	0.0498622	0.0324226	Dab2/Wnt4	2
GO:0051546	keratinocyte migration	2/194	19/23174	0.0108566	0.0498622	0.0324226	Has2/Hbegf	2
GO:0060231	mesenchymal to epithelial transition	2/194	19/23174	0.0108566	0.0498622	0.0324226	Wnt4/Cited1	2
GO:0070208	protein heterotrimerization	2/194	19/23174	0.0108566	0.0498622	0.0324226	Col1a1/Col1a2	2
GO:1902644	tertiary alcohol metabolic process	2/194	19/23174	0.0108566	0.0498622	0.0324226	Bmp2/Wnt4	2
GO:1904385	cellular response to angiotensin	2/194	19/23174	0.0108566	0.0498622	0.0324226	Cav1/Camk2a	2
