# Supplementary material for: Identifying a novel role for the master regulator Tal1 in the Endothelial to Hematopoietic Transition
Source: Sci Rep. 2022 Oct 10;12:16974. doi: 10.1038/s41598-022-20906-0 (PMC9550822; doi:10.1038/s41598-022-20906-0)
Supplement: Supplementary file 7 — Supplementary Information 7. [file 41598_2022_20906_MOESM7_ESM.xlsx]

## Sheet: Sheet1
Ensembl	mgi_symbol	Endo_1	Endo_2	Endo_3	Endo_4
ENSMUSG00000103377	Gm37180	-0.521743	-0.521891	-0.52174	-0.521786
ENSMUSG00000104017	Gm37363	2.76408	2.90234	2.00785	1.76811
ENSMUSG00000025900	Rp1	0.954236	1.40742	0.759656	0.759521
ENSMUSG00000025902	Sox17	12.6252	13.0707	10.5323	10.3391
ENSMUSG00000102269	Gm7357	2.91499	3.08327	2.91667	2.89218
ENSMUSG00000098104	Gm6085	3.82548	3.86299	3.92079	3.58562
ENSMUSG00000103922	Gm6123	7.33019	7.45734	6.70407	7.06153
ENSMUSG00000033845	Mrpl15	11.5816	12.106	11.9752	12.0655
ENSMUSG00000025903	Lypla1	9.58709	9.64442	9.18916	8.75746
ENSMUSG00000033813	Tcea1	10.2378	10.4442	10.1189	9.80254
ENSMUSG00000062588	Gm6104	4.78613	5.14574	5.11812	4.76219
ENSMUSG00000103280	Gm37277	0.454628	0.454346	1.00262	0.454546
ENSMUSG00000002459	Rgs20	1.70627	2.31505	2.61543	2.43645
ENSMUSG00000102653	Gm37079	-0.0823962	0.444229	-0.0823922	-0.0824494
ENSMUSG00000033793	Atp6v1h	12.1225	12.0252	11.7965	11.3486
ENSMUSG00000025907	Rb1cc1	9.23412	8.85999	8.30057	8.82343
ENSMUSG00000090031	4732440D04Rik	4.37801	3.45612	5.07806	4.15884
ENSMUSG00000103355	Gm2147	0.134079	0.133948	0.207057	0.200573
ENSMUSG00000103845	Gm19026	0.688509	0.688179	0.688516	1.24443
ENSMUSG00000033740	St18	0.994868	0.994233	0.994882	0.994685
ENSMUSG00000104385	Gm7449	0.404867	0.504719	0.40487	0.532515
ENSMUSG00000102135	Gm37108	4.90348	4.41816	4.46052	4.4615
ENSMUSG00000051285	Pcmtd1	9.87855	9.76023	8.85361	8.76383
ENSMUSG00000103509	Gm38372	1.5487	1.54733	1.54873	1.54831
ENSMUSG00000048538	Gm9826	1.49596	1.4956	1.57132	1.68596
ENSMUSG00000097797	Gm26901	2.78441	2.59854	2.555	2.55431
ENSMUSG00000103903	Rps2-ps2	0.161826	0.124648	0.124781	0.124741
ENSMUSG00000086235	Gm16284	0.0810951	0.0809064	0.0810991	0.0810405
ENSMUSG00000084353	Gm15452	3.47517	3.78757	3.51336	3.88854
ENSMUSG00000103933	Gm36964	2.88077	2.96476	3.44444	2.90221
ENSMUSG00000061024	Rrs1	10.94	10.9812	10.3235	10.6431
ENSMUSG00000025911	Adhfe1	5.30158	4.28276	4.67879	3.2333
ENSMUSG00000079671	2610203C22Rik	7.14846	7.53174	5.56655	6.68103
ENSMUSG00000067879	3110035E14Rik	0.190232	0.190002	0.571314	0.190166
ENSMUSG00000025912	Mybl1	2.96074	4.32939	4.42299	3.72764
ENSMUSG00000045210	Vcpip1	9.30185	9.31734	9.69299	9.37631
ENSMUSG00000097893	1700034P13Rik	2.08987	2.08826	2.53921	2.46971
ENSMUSG00000025915	Sgk3	6.91135	7.06302	4.50655	4.17783
ENSMUSG00000046334	Gm6195	1.36051	1.28581	1.28612	1.41699
ENSMUSG00000046101	Mcmdc2	0.0119394	0.0117404	0.0119437	0.0118819
ENSMUSG00000098234	Snhg6	9.21927	9.41461	8.62404	8.95004
ENSMUSG00000093178	Snord87	2.61066	2.50288	2.31791	2.44664
ENSMUSG00000025917	Cops5	11.9394	11.8111	12.1704	12.0315
ENSMUSG00000056763	Cspp1	8.58922	8.61818	8.59388	9.0606
ENSMUSG00000102356	1700047N06Rik	-0.151235	-0.151497	-0.15123	-0.151311
ENSMUSG00000067851	Arfgef1	8.40009	8.69935	8.33265	8.09047
ENSMUSG00000102556	Gm37569	-0.170727	-0.0325754	-0.485018	-0.485062
ENSMUSG00000042501	Cpa6	0.810719	0.31015	0.310402	0.838138
ENSMUSG00000081417	Gm15603	1.67472	1.8023	1.67473	1.86632
ENSMUSG00000100648	Gm28659	2.08094	1.95066	2.14078	1.94089
ENSMUSG00000048960	Prex2	9.08509	8.47603	7.47248	6.9359
ENSMUSG00000097628	Gm2383	3.08928	3.0888	3.37778	3.15435
ENSMUSG00000016918	Sulf1	8.93009	9.6868	8.88388	10.1623
ENSMUSG00000025938	Slco5a1	1.94365	3.178	2.91052	1.94314
ENSMUSG00000005886	Ncoa2	11.0786	10.7587	10.7053	10.7005
ENSMUSG00000103506	Gm38376	0.261586	0.828309	0.210649	0.210568
ENSMUSG00000103495	Gm37409	-0.313256	-0.313345	-0.313254	-0.313282
ENSMUSG00000102639	Gm38223	0.192239	0.192054	0.53991	0.192185
ENSMUSG00000104170	Gm37702	-0.370898	-0.371019	-0.0565122	-0.370933
ENSMUSG00000103085	Gm38120	3.82157	3.1835	4.15628	2.82544
ENSMUSG00000102664	Gm38380	2.24324	2.26182	1.74493	1.74463
ENSMUSG00000025935	Tram1	11.7525	11.4815	11.6349	11.4241
ENSMUSG00000025937	Lactb2	10.2663	9.40075	9.86503	9.38992
ENSMUSG00000102982	Gm38319	1.54416	1.54347	1.54417	1.54396
ENSMUSG00000097711	Gm5523	4.08552	4.26415	4.2918	4.225
ENSMUSG00000025932	Eya1	7.49596	8.91467	7.75322	6.4154
ENSMUSG00000082193	Rpl5-ps1	3.1306	2.92066	2.97531	3.15725
ENSMUSG00000032769	Trpa1	-0.00845825	-0.383221	-0.442175	-0.442206
ENSMUSG00000073737	Gm10566	3.27467	3.25105	3.42519	3.57467
ENSMUSG00000092083	Kcnb2	-0.622632	-0.201599	-0.62263	-0.622657
ENSMUSG00000101652	Gm6060	0.142419	0.142286	0.142421	0.176354
ENSMUSG00000025925	Terf1	9.06162	9.6848	8.70783	9.11658
ENSMUSG00000104379	Gm37509	0.554503	0.554157	0.55451	0.554403
ENSMUSG00000100652	Gm7634	1.25803	1.25765	1.3416	1.25792
ENSMUSG00000043716	Rpl7	15.4798	15.5361	15.8217	15.7017
ENSMUSG00000025921	Rdh10	8.6053	8.47153	7.76524	7.72137
ENSMUSG00000025920	Stau2	8.0312	7.81943	7.39148	7.06024
ENSMUSG00000025939	Ube2w	9.96528	10.596	9.92582	9.41972
ENSMUSG00000102457	Gm38342	1.84372	2.7541	1.84376	1.84319
ENSMUSG00000079658	Eloc	11.7566	11.9405	11.6862	11.0614
ENSMUSG00000025940	Tmem70	11.0277	11.5251	11.5481	10.9826
ENSMUSG00000025779	Ly96	7.7124	7.26483	6.34309	6.48464
ENSMUSG00000091020	Gm5828	5.26601	4.85262	4.08392	4.31054
ENSMUSG00000042686	Jph1	3.205	2.80091	3.78045	3.73431
ENSMUSG00000025777	Gdap1	1.0733	1.07264	1.07331	1.07311
ENSMUSG00000101589	Rbm6-ps1	2.05316	2.03048	2.05365	2.25314
ENSMUSG00000102048	Gm6075	1.44486	1.39686	1.37025	1.37015
ENSMUSG00000067780	Pi15	-0.54135	-0.54154	-0.541346	0.195395
ENSMUSG00000025776	Crispld1	4.74306	4.18536	4.39411	3.87753
ENSMUSG00000100720	Gm10075	3.39752	3.26354	3.34802	3.59943
ENSMUSG00000025927	Tfap2b	2.96453	3.13026	4.01664	3.30021
ENSMUSG00000100204	Gm4849	1.89617	1.97226	2.08927	1.8201
ENSMUSG00000043760	Pkhd1	0.745978	0.745481	0.745989	1.77799
ENSMUSG00000090142	Gm15795	0.777786	0.777502	0.777792	0.777704
ENSMUSG00000041859	Mcm3	12.8171	12.7182	12.642	13.0933
ENSMUSG00000025931	Paqr8	6.96834	7.15232	7.06036	6.40152
ENSMUSG00000041809	Efhc1	7.69047	6.39521	7.85823	7.44066
ENSMUSG00000041779	Tram2	11.4525	11.1332	10.6498	10.4705
ENSMUSG00000025933	Tmem14a	6.42909	6.75734	5.92607	6.82225
ENSMUSG00000025934	Gsta3	2.14739	1.05277	1.05348	1.7202
ENSMUSG00000025936	Gm4956	1.43706	1.43514	1.4371	1.4365
ENSMUSG00000028033	Kcnq5	4.90347	5.02114	4.19813	5.2713
ENSMUSG00000082935	Gm7658	7.69037	7.90793	8.02398	7.5217
ENSMUSG00000097109	Gm26580	1.53401	2.47101	1.53403	2.3528
ENSMUSG00000041670	Rims1	0.400445	0.672916	0.400451	0.400359
ENSMUSG00000102766	Gm6420	0.318576	0.120866	0.120999	0.120958
ENSMUSG00000026158	Ogfrl1	4.92622	5.36894	3.59283	5.4459
ENSMUSG00000097920	Gm7784	-0.188261	-0.137135	-0.188259	-0.00696203
ENSMUSG00000026156	B3gat2	2.05238	2.05071	2.05241	2.27093
ENSMUSG00000026155	Smap1	8.97108	9.06054	9.23866	8.94771
ENSMUSG00000026154	Sdhaf4	8.84636	8.28765	9.12846	9.18535
ENSMUSG00000026153	Fam135a	9.15471	9.73715	9.00433	8.64264
ENSMUSG00000026147	Col9a1	1.64483	11.0569	1.64497	1.64302
ENSMUSG00000099997	Tubb4b-ps2	3.54372	3.57664	3.47375	3.77786
ENSMUSG00000100131	Gm28439	2.57976	2.58239	2.39106	2.38088
ENSMUSG00000067736	Gm10222	3.4343	3.2791	3.23718	3.3541
ENSMUSG00000101939	Gm28438	9.2224	9.53665	8.74846	8.65504
ENSMUSG00000101111	Gm28437	5.09937	4.83872	4.47848	4.1051
ENSMUSG00000100862	Gm10925	6.14259	6.09564	5.63821	5.44485
ENSMUSG00000102070	Gm28661	4.87835	4.57489	4.47472	4.85921
ENSMUSG00000101249	Gm29216	5.64351	5.53805	5.18789	4.79711
ENSMUSG00000073725	Lmbrd1	10.5855	10.7016	10.554	10.5802
ENSMUSG00000033569	Adgrb3	0.409046	0.0151557	0.015287	0.0152471
ENSMUSG00000086240	Gm7846	3.00807	3.4143	2.77422	2.76685
ENSMUSG00000099492	Gm5525	6.89979	7.15265	6.80668	7.03636
ENSMUSG00000048874	Phf3	8.8155	8.81622	8.74448	9.0011
ENSMUSG00000103783	Gm37522	-0.215064	-0.215158	-0.215062	-0.215091
ENSMUSG00000104315	Gm37906	1.71443	2.2122	1.71445	2.37028
ENSMUSG00000026064	Ptp4a1	11.0275	10.9301	10.6583	10.4161
ENSMUSG00000099796	Gm7893	0.22452	0.27604	0.363807	0.22448
ENSMUSG00000070960	Gm19680	3.26132	3.1194	3.04227	3.33177
ENSMUSG00000100481	Gm7114	1.89377	1.6857	1.8315	1.75519
ENSMUSG00000026134	Prim2	10.1434	10.3336	10.6339	10.9899
ENSMUSG00000101682	Gm29228	1.50341	1.55632	1.50342	1.57204
ENSMUSG00000102093	Gm17813	0.386718	0.386478	0.386723	0.386648
ENSMUSG00000103746	1700001G17Rik	2.49431	2.49231	2.49435	2.49373
ENSMUSG00000004768	Rab23	8.84868	9.66043	9.40006	9.77303
ENSMUSG00000042215	Bag2	10.8182	10.7305	11.1146	10.7951
ENSMUSG00000042197	Zfp451	10.815	10.448	9.89455	10.1494
ENSMUSG00000081402	Gm15455	2.76145	2.74322	2.5979	2.6492
ENSMUSG00000042182	Bend6	4.99745	4.77181	4.17325	5.10259
ENSMUSG00000026131	Dst	11.284	11.6106	11.1302	11.0552
ENSMUSG00000103596	Gm37354	1.67876	1.8958	1.57142	2.53451
ENSMUSG00000103364	Gm38157	2.11864	1.99923	1.61772	1.3786
ENSMUSG00000104475		5.13859	5.45364	5.42665	4.4129
ENSMUSG00000102336	Gm37233	1.09436	1.08769	1.09451	1.09245
ENSMUSG00000042111	Ccdc115	9.89119	9.87802	10.1071	10.1361
ENSMUSG00000101711	Gm28306	1.41362	1.23891	1.23921	1.23912
ENSMUSG00000026127	Imp4	11.2847	11.5993	11.3014	11.6292
ENSMUSG00000026126	Ptpn18	8.17289	8.24673	8.13118	8.59319
ENSMUSG00000100280	Gm28417	3.30691	3.30075	3.30704	3.30514
ENSMUSG00000101223	4930568A12Rik	2.29695	2.29288	2.29703	2.29578
ENSMUSG00000026124	Cfc1	1.88632	2.48448	2.95297	2.55607
ENSMUSG00000045174	Amer3	0.171834	0.171564	0.86656	0.171756
ENSMUSG00000037509	Arhgef4	5.65462	6.92012	2.34326	2.30043
ENSMUSG00000104002	Gm38336	1.6601	1.78457	1.66013	1.65976
ENSMUSG00000037503	Fam168b	9.8752	9.58798	9.42254	9.67782
ENSMUSG00000104358	Gm37127	1.9506	2.00173	1.17396	1.17373
ENSMUSG00000026123	Plekhb2	11.2708	11.5274	11.7275	10.8384
ENSMUSG00000103096	Gm8022	0.305483	0.305265	0.305488	0.30542
ENSMUSG00000103708	Gm33222	-0.643331	-0.643419	-0.64333	-0.643357
ENSMUSG00000102434	Gm38049	-0.594141	-0.594227	-0.179305	-0.594166
ENSMUSG00000045216	Hs6st1	6.08085	6.59403	5.32575	6.61399
ENSMUSG00000102202	Gm33280	0.685854	1.1334	0.685864	1.23322
ENSMUSG00000037470	Uggt1	12.3164	12.3382	12.3711	12.2818
ENSMUSG00000047180	Neurl3	6.49789	3.11033	2.75137	5.51076
ENSMUSG00000037447	Arid5a	8.23803	9.62722	7.45307	7.49887
ENSMUSG00000102762	4930403P22Rik	2.55578	3.06297	2.55584	2.55502
ENSMUSG00000010453	Kansl3	10.1054	9.82811	9.88974	10.472
ENSMUSG00000037432	Fer1l5	3.42497	2.86549	3.18709	4.32909
ENSMUSG00000001143	Lman2l	10.1809	9.38572	9.60397	9.84415
ENSMUSG00000037408	Cnnm4	9.6353	9.87358	9.24004	9.33245
ENSMUSG00000104316	Gm37909	0.494354	0.494078	0.49436	0.494275
ENSMUSG00000001138	Cnnm3	5.86143	6.57659	7.16808	6.16819
ENSMUSG00000067653	Ankrd23	4.88347	4.68752	4.84572	4.05903
ENSMUSG00000109510	Gm42417	1.64505	1.59662	1.68087	1.56977
ENSMUSG00000079610	Ankrd39	8.85095	8.46548	7.36884	8.18926
ENSMUSG00000026121	Sema4c	6.07091	6.98625	5.10524	6.50739
ENSMUSG00000046337	Fam178b	1.10897	1.10828	1.10898	1.6141
ENSMUSG00000089906	Gm6428	1.16936	1.34588	1.09531	1.1299
ENSMUSG00000061518	Cox5b	12.6663	12.8204	13.035	12.8962
ENSMUSG00000037351	Actr1b	13.1946	12.9474	13.1962	13.3198
ENSMUSG00000102416	4933424G06Rik	1.72109	1.72039	1.7211	2.08058
ENSMUSG00000026117	Zap70	0.844189	0.8437	0.8442	0.844048
ENSMUSG00000026116	Tmem131	9.20644	9.76661	8.69115	9.29177
ENSMUSG00000103016	Gm37506	0.0847907	0.0846132	0.0847945	0.0847394
ENSMUSG00000102930	Gm38115	3.91905	3.35776	2.97266	3.35239
ENSMUSG00000103159	F830112A20Rik	2.67012	2.66444	4.30576	3.28824
ENSMUSG00000080054	Rpl12-ps1	0.905943	1.45406	0.988577	0.905858
ENSMUSG00000050122	Vwa3b	0.730611	0.76004	0.730617	0.768959
ENSMUSG00000026113	Inpp4a	10.5135	10.4082	10.0569	10.527
ENSMUSG00000026112	Coa5	11.8913	11.8052	11.6197	11.7233
ENSMUSG00000026111	Unc50	11.531	11.4137	11.2616	11.3818
ENSMUSG00000026110	Mgat4a	8.10921	8.43293	7.44281	6.98459
ENSMUSG00000026090	2010300C02Rik	3.16062	1.93825	2.5152	1.94034
ENSMUSG00000060771	Tsga10	6.73936	7.59127	5.91839	6.34472
ENSMUSG00000037216	Lipt1	5.95876	7.40221	7.77445	7.59061
ENSMUSG00000026088	Mitd1	8.98473	9.27367	9.23316	9.12644
ENSMUSG00000026087	Mrpl30	11.7105	11.513	12.1819	12.0043
ENSMUSG00000058407	Txndc9	11.7943	11.7713	11.6343	11.4103
ENSMUSG00000026083	Eif5b	12.009	11.9565	11.7472	11.9487
ENSMUSG00000026082	Rev1	7.45986	7.59932	7.78587	8.13133
ENSMUSG00000037138	Aff3	5.51887	5.55874	4.66267	7.17095
ENSMUSG00000087131	Gm16152	0.690316	0.68991	0.965388	1.58148
ENSMUSG00000048814	Lonrf2	2.78501	2.68101	2.22228	1.69862
ENSMUSG00000026080	Chst10	2.72837	1.67523	1.67971	1.67836
ENSMUSG00000026078	Pdcl3	11.7382	11.8869	11.6691	11.4216
ENSMUSG00000103046	Gm37309	2.78089	3.03166	2.58062	2.45496
ENSMUSG00000103182	Gm37091	-1.04031	-1.04261	-1.04018	-1.04223
ENSMUSG00000026077	Npas2	1.9736	1.96715	1.97373	1.97175
ENSMUSG00000092563	Gm3617	1.49621	1.55543	1.72476	1.57287
ENSMUSG00000073702	Rpl31	13.1939	13.3888	13.6748	13.6768
ENSMUSG00000003134	Tbc1d8	8.88771	8.82259	7.8305	8.53861
ENSMUSG00000102607	Gm37265	-0.0832868	-0.0833966	-0.0832845	-0.0833185
ENSMUSG00000003135	Cnot11	8.0254	6.5845	7.86822	8.17384
ENSMUSG00000085894	Gm15832	2.73235	2.45897	2.2464	2.60034
ENSMUSG00000077704	Snord89	2.26221	2.0449	2.09463	2.24557
ENSMUSG00000048234	Rnf149	7.91859	8.09692	7.27835	7.62607
ENSMUSG00000064936	Gm23722	-0.441163	-0.275107	-0.44116	-0.441213
ENSMUSG00000050967	Creg2	1.643	1.64193	1.64303	1.64269
ENSMUSG00000057173	Rfx8	1.67822	1.67641	1.67825	2.15076
ENSMUSG00000026074	Map4k4	9.46873	9.85226	9.54577	9.73692
ENSMUSG00000026073	Il1r2	1.58506	4.29033	1.58676	4.56655
ENSMUSG00000097899	Gm16894	1.07076	1.07023	1.07077	1.07061
ENSMUSG00000102975	Gm37347	0.0921566	0.0920269	0.0921593	0.0921191
ENSMUSG00000026072	Il1r1	9.29249	8.31694	7.49178	5.04041
ENSMUSG00000070942	Il1rl2	2.31959	4.51104	2.31979	2.31685
ENSMUSG00000026069	Il1rl1	3.01184	3.57145	3.01196	3.01018
ENSMUSG00000026068	Il18rap	1.22954	1.00124	1.23374	1.17069
ENSMUSG00000026062	Slc9a2	2.05099	1.64836	1.65452	1.65267
ENSMUSG00000041945	Mfsd9	4.81931	4.97164	3.28623	5.12378
ENSMUSG00000045515	Pou3f3	1.20951	1.20865	1.90923	1.20926
ENSMUSG00000060679	Mrps9	10.8504	11.0709	11.0123	11.073
ENSMUSG00000041907	Gpr45	0.825615	1.21571	0.777897	0.862851
ENSMUSG00000070939	Tgfbrap1	8.27122	7.05689	8.85321	8.28504
ENSMUSG00000010290	AI597479	9.00882	9.45737	9.00368	9.04595
ENSMUSG00000008136	Fhl2	11.7005	11.8327	11.421	11.5301
ENSMUSG00000094497	Gm8210	11.558	11.5482	11.8981	11.9603
ENSMUSG00000066877	Nck2	8.33749	8.62665	9.14484	8.48554
ENSMUSG00000103945	Gm38228	5.32065	4.85397	4.42368	4.56151
ENSMUSG00000026051	1500015O10Rik	0.910089	0.909612	1.45247	1.59558
ENSMUSG00000100764	Gm29155	0.52063	0.520212	0.520639	0.520509
ENSMUSG00000100635	Gm29157	-0.0926882	-0.0929311	-0.092683	-0.0927584
ENSMUSG00000057363	Uxs1	9.86636	10.1292	10.0595	9.82498
ENSMUSG00000100701	Gm19587	3.79791	3.97026	3.93663	3.61995
ENSMUSG00000041763	Tpp2	12.3259	12.4502	11.8227	11.556
ENSMUSG00000047343	Mettl21c	0.905507	0.660117	0.549517	0.549395
ENSMUSG00000091844	Gm8251	0.0779125	0.0775862	0.0779195	0.0778182
ENSMUSG00000026049	Tex30	9.46847	9.45103	9.48069	9.24149
ENSMUSG00000026047	Kdelc1	10.7569	10.9499	10.8736	10.8728
ENSMUSG00000041684	Bivm	9.21768	8.95399	9.2949	8.83055
ENSMUSG00000026048	Ercc5	10.6513	10.6986	10.7727	10.7862
ENSMUSG00000101567	Txn-ps1	3.58727	3.80053	4.07679	3.86101
ENSMUSG00000056870	Gulp1	9.0727	9.02201	8.7074	8.20712
ENSMUSG00000089877	Gm16102	-0.0194516	-0.0762992	-0.076021	0.264986
ENSMUSG00000026043	Col3a1	13.8166	13.5105	12.6032	13.4029
ENSMUSG00000026042	Col5a2	12.3004	11.9189	10.9234	10.9705
ENSMUSG00000104476	Gm38211	2.59368	1.63667	1.90616	1.58515
ENSMUSG00000025995	Wdr75	11.8169	11.5581	11.3225	11.0998
ENSMUSG00000084817	Gm5526	6.82293	7.30767	7.50928	7.49368
ENSMUSG00000099381	Gm18303	-0.814304	-0.814396	-0.814302	-0.814331
ENSMUSG00000025993	Slc40a1	12.1189	12.3019	11.5875	10.8826
ENSMUSG00000070896	Rpl23a-ps1	0.0652494	0.0280964	0.0282208	0.0620829
ENSMUSG00000041144	Dnah7b	3.63198	3.54103	3.45446	2.35285
ENSMUSG00000101262	Gm8326	3.81341	3.3658	3.61427	3.8171
ENSMUSG00000101337	Dnah7c	2.13382	2.56217	2.41181	2.133
ENSMUSG00000025986	Slc39a10	11.3679	11.0569	11.1946	11.2719
ENSMUSG00000100033	Gm8337	4.15806	4.07561	4.31529	4.12319
ENSMUSG00000026109	Tmeff2	1.98568	1.97336	3.68344	3.55085
ENSMUSG00000045954	Cavin2	9.38319	8.65503	7.65008	8.67786
ENSMUSG00000026107	Nabp1	9.9238	9.07854	9.46811	9.98833
ENSMUSG00000018417	Myo1b	12.1555	12.1769	11.6002	11.7424
ENSMUSG00000100313	Gm28323	-0.0669963	-0.0671094	0.0056624	-0.0331681
ENSMUSG00000100696	Gm8419	0.0904932	0.090366	0.229276	0.0904564
ENSMUSG00000072324	Gm8420	8.6428	8.58917	8.75669	8.65724
ENSMUSG00000062939	Stat4	4.72269	3.46055	5.00566	4.73484
ENSMUSG00000101628	Gm28177	0.725463	0.725063	0.725472	0.725348
ENSMUSG00000078291	Gm3940	1.48394	1.59538	1.80818	1.51424
ENSMUSG00000109599	Gm31812	3.23492	3.23346	3.23495	3.67633
ENSMUSG00000026104	Stat1	7.6321	7.11731	7.72587	8.20862
ENSMUSG00000099569	Gm18301	-0.202311	-0.202512	-0.202307	-0.202369
ENSMUSG00000026103	Gls	8.88817	8.39754	7.94486	7.61882
ENSMUSG00000002881	Nab1	8.23402	8.59182	7.19878	7.21994
ENSMUSG00000097833	Gm5976	0.138828	0.190196	0.138831	0.205202
ENSMUSG00000101501	Rps27a-ps1	2.10362	2.20622	2.14706	2.13908
ENSMUSG00000099878	Gm28178	1.35716	1.35485	1.35721	1.3565
ENSMUSG00000100007	Gm5527	1.28683	1.26272	1.24685	1.20389
ENSMUSG00000043015	Nemp2	6.57068	7.753	6.8825	8.54601
ENSMUSG00000041439	Mfsd6	5.27965	6.22833	7.2717	2.33785
ENSMUSG00000026102	Inpp1	8.7221	8.65101	9.05362	8.73744
ENSMUSG00000041426	Hibch	8.91267	9.07585	8.71793	8.02446
ENSMUSG00000089802	Gm16107	-0.870767	-0.870876	-0.870765	-0.870798
ENSMUSG00000043629	1700019D03Rik	3.13535	3.68266	3.13626	4.95941
ENSMUSG00000026098	Pms1	6.80499	7.12344	7.75629	7.60041
ENSMUSG00000026097	Ormdl1	9.02402	8.88577	9.32281	8.52593
ENSMUSG00000026096	Osgepl1	7.81357	7.43612	8.28404	8.04162
ENSMUSG00000026095	Asnsd1	7.9098	7.70013	7.94046	8.49157
ENSMUSG00000096141	Dnah7a	0.864109	0.706139	1.10932	0.706468
ENSMUSG00000026094	Stk17b	9.14624	9.09703	9.3099	9.19843
ENSMUSG00000102405	Gm37863	-0.280595	-0.280691	-0.280593	-0.243364
ENSMUSG00000042807	Hecw2	9.84617	9.9207	8.67008	7.91307
ENSMUSG00000102868	Gm37633	-0.14019	-0.140299	-0.140188	-0.140222
ENSMUSG00000025983	Ccdc150	3.3453	6.03594	4.5944	5.61762
ENSMUSG00000041303	Gtf3c3	10.8699	10.7642	10.2691	10.3678
ENSMUSG00000073678	Pgap1	7.13555	7.2724	7.98061	8.17757
ENSMUSG00000104136	Gm36955	0.0817163	-0.231345	-0.231209	-0.23125
ENSMUSG00000052331	Ankrd44	5.44183	7.62692	7.12657	7.57613
ENSMUSG00000025982	Sf3b1	13.2446	13.3521	13.1176	12.9018
ENSMUSG00000103030	E330011M16Rik	3.94135	4.27662	5.65537	4.98337
ENSMUSG00000025981	Coq10b	10.3648	10.7975	9.27947	9.16506
ENSMUSG00000101122	Gm17971	3.46209	4.00047	2.86356	3.64258
ENSMUSG00000025980	Hspd1	13.9414	13.7518	14.06	14.0187
ENSMUSG00000073676	Hspe1	12.3234	12.4825	12.5857	12.4172
ENSMUSG00000089670	Gm16581	0.465635	0.542006	0.720259	0.747173
ENSMUSG00000025979	Mob4	11.206	10.9661	10.5481	10.2366
ENSMUSG00000061863	Gm6822	0.446615	0.409105	0.409269	0.44341
ENSMUSG00000025978	Rftn2	5.96393	5.7663	4.33972	2.73723
ENSMUSG00000097649	Gm10561	1.37122	1.07844	1.07907	1.07888
ENSMUSG00000046994	Mars2	9.51584	9.3806	8.30451	8.79144
ENSMUSG00000025977	Boll	1.58942	1.58787	1.58945	2.19867
ENSMUSG00000100215	Gm8292	9.45453	9.84979	9.93979	10.1118
ENSMUSG00000038349	Plcl1	4.31022	4.21225	2.99961	2.99925
ENSMUSG00000102145	Gm38056	1.68044	1.92341	1.63638	1.78607
ENSMUSG00000100944	Gm28900	0.0403572	0.0402343	0.0403599	0.0403216
ENSMUSG00000038331	Satb2	0.977165	0.976586	0.977178	1.76556
ENSMUSG00000101129	Gm5254	0.939727	0.791371	0.739459	0.739396
ENSMUSG00000097519	4930558J18Rik	5.77164	6.22499	5.69506	5.64508
ENSMUSG00000038323	1700066M21Rik	7.3297	7.36165	6.05274	7.0352
ENSMUSG00000048495	Tyw5	9.22824	9.36975	9.35827	8.62412
ENSMUSG00000025971	Maip1	9.60063	9.52952	9.6036	9.35051
ENSMUSG00000038305	Spats2l	10.3308	9.79083	11.1184	10.6682
ENSMUSG00000054770	Kctd18	9.09884	8.8196	8.70703	8.2102
ENSMUSG00000026039	Sgol2a	10.2003	10.76	8.9768	9.71399
ENSMUSG00000063558	Aox1	3.30236	3.79408	3.74686	3.78549
ENSMUSG00000038242	Aox4	0.136256	0.136049	0.541549	0.659771
ENSMUSG00000079554	Aox2	0.00740163	0.00718777	0.00740624	0.00733979
ENSMUSG00000103839	Gm37607	2.39805	2.38775	2.06558	2.1115
ENSMUSG00000051223	Bzw1	13.8974	13.869	13.4396	13.4316
ENSMUSG00000026034	Clk1	9.96241	10.3291	10.3819	9.42525
ENSMUSG00000026035	Ppil3	10.3853	9.7147	9.83446	10.0909
ENSMUSG00000026036	Nif3l1	10.4462	9.79249	10.2791	10.2016
ENSMUSG00000026037	Orc2	10.4858	10.7442	10.7554	10.1736
ENSMUSG00000085054	Gm15834	1.80679	2.90204	2.1969	2.63694
ENSMUSG00000038174	Fam126b	8.40082	8.70224	6.83733	7.60332
ENSMUSG00000026032	Ndufb3	10.4843	10.8339	10.8475	10.9558
ENSMUSG00000059647	Cbx3-ps7	1.80439	1.75553	1.80487	1.89231
ENSMUSG00000102059	Gm20257	2.93579	3.04675	2.35312	2.7138
ENSMUSG00000026031	Cflar	9.81539	9.69328	9.13619	9.50888
ENSMUSG00000026029	Casp8	10.467	10.141	10.3068	9.57032
ENSMUSG00000102719	Gm37760	3.04756	3.66677	2.80459	2.86975
ENSMUSG00000026028	Trak2	10.5973	10.8562	10.5353	10.1756
ENSMUSG00000026027	Stradb	9.45391	9.6777	9.19737	9.24183
ENSMUSG00000038079	Tmem237	9.91135	9.869	9.85842	9.84438
ENSMUSG00000097573	G730003C15Rik	2.88602	2.49026	3.11959	2.81544
ENSMUSG00000101586	Gm29017	-0.25892	0.313817	-0.021475	-0.258968
ENSMUSG00000026024	Als2	10.2899	9.72761	9.39378	9.97351
ENSMUSG00000026023	Cdk15	2.77883	2.57258	1.78331	1.78267
ENSMUSG00000041075	Fzd7	6.34516	5.39276	6.88904	5.97283
ENSMUSG00000047361	Gm973	0.544873	0.544542	0.54488	0.544777
ENSMUSG00000026021	Sumo1	12.6157	12.3234	12.2557	12.0428
ENSMUSG00000026020	Nop58	12.3807	12.3896	11.6998	11.8802
ENSMUSG00000077358	Gm26293	2.42507	2.54295	2.52354	2.47434
ENSMUSG00000089512	Gm26287	-0.120521	0.0845067	-0.120519	-0.120553
ENSMUSG00000067336	Bmpr2	9.80817	10.0195	9.53385	7.99213
ENSMUSG00000104052	Gm38125	0.227281	-0.204907	-0.204704	-0.204766
ENSMUSG00000103131	Gm37977	-0.50354	-0.355591	-0.503535	-0.503597
ENSMUSG00000041040	Fam117b	7.39716	6.7063	6.52029	5.86702
ENSMUSG00000103696	Gm37531	2.26007	3.25646	3.09625	2.6369
ENSMUSG00000026018	Ica1l	1.31343	1.31268	1.92802	1.31321
ENSMUSG00000026019	Wdr12	11.1037	10.7078	11.5608	11.1215
ENSMUSG00000026017	Carf	7.75296	7.84671	6.50026	6.76223
ENSMUSG00000082609	Gm15464	3.48324	3.63082	3.5909	3.42849
ENSMUSG00000073664	Nbeal1	9.5127	9.46381	8.27201	8.71893
ENSMUSG00000049439	Cyp20a1	11.4687	11.0682	10.7856	11.1042
ENSMUSG00000103822	6030460B20Rik	2.42634	2.07646	1.62132	1.62101
ENSMUSG00000026782	Abi2	10.4221	10.1645	10.1981	9.87971
ENSMUSG00000026014	Raph1	10.8093	10.8334	10.636	10.0348
ENSMUSG00000081562	Gm11575	0.798014	1.22145	0.754934	0.754848
ENSMUSG00000101188	Eif4a-ps4	9.27941	9.31377	9.50887	9.4319
ENSMUSG00000026012	Cd28	0.801076	5.78543	4.43092	0.731502
ENSMUSG00000104069	Gm37198	1.24629	1.67927	1.37533	1.24601
ENSMUSG00000102549	Gm38137	-0.451237	-0.451324	-0.451236	-0.451262
ENSMUSG00000081382	Rpl18-ps1	6.72897	6.88371	6.95358	7.10229
ENSMUSG00000026009	Icos	1.64729	1.64527	1.64734	1.64671
ENSMUSG00000085447	9530026F06Rik	-0.585261	-0.585382	-0.585258	-0.585296
ENSMUSG00000052062	Pard3b	6.15741	4.07164	4.07109	6.35684
ENSMUSG00000103656	Gm37205	-0.821309	-0.821408	-0.821307	-0.821337
ENSMUSG00000104402	Gm38012	0.5457	0.545174	0.545711	0.545548
ENSMUSG00000104081	Gm38278	0.827039	0.826448	0.827052	0.826868
ENSMUSG00000085842	Pard3bos1	2.34484	2.66838	1.97669	1.97641
ENSMUSG00000103002	Gm38075	1.43647	0.680203	0.680694	0.680545
ENSMUSG00000100344	Gm29640	1.36413	1.36353	1.36414	1.36395
ENSMUSG00000102359	Gm38351	0.947993	1.02246	0.948004	0.947843
ENSMUSG00000085400	Pard3bos3	-0.318631	-0.318779	-0.318628	-0.318674
ENSMUSG00000100750	Gm29084	0.252293	0.303719	0.252296	0.318755
ENSMUSG00000084333	Gm11599	3.18019	3.29819	3.54777	3.2788
ENSMUSG00000025969	Nrp2	12.9491	12.8712	12.1405	12.4493
ENSMUSG00000100811	Gm29083	0.500179	-0.0890155	-0.088815	-0.0888759
ENSMUSG00000103032	Gm37121	2.01687	2.07639	1.60027	1.60003
ENSMUSG00000040865	Ino80d	9.34026	9.52741	9.91924	9.35113
ENSMUSG00000081429	Rps27-ps1	0.653367	0.502723	0.503093	0.828383
ENSMUSG00000084799	Ino80dos	4.48159	3.97369	4.29702	4.66532
ENSMUSG00000101599	Gm20342	5.39983	5.01052	4.99154	5.17639
ENSMUSG00000025968	Ndufs1	11.868	11.6796	11.6832	11.6821
ENSMUSG00000025967	Eef1b2	14.7421	14.8633	15.0839	15.0349
ENSMUSG00000098850	Gm27390	5.30863	5.80193	4.86328	5.06292
ENSMUSG00000064612	Gm26457	1.14962	1.17787	1.18192	1.31736
ENSMUSG00000064602	Snora41	4.16335	4.85442	3.9516	3.49686
ENSMUSG00000046856	Gpr1	2.69614	2.86739	2.27131	2.40694
ENSMUSG00000027520	Zdbf2	7.93794	7.31462	8.1121	7.24675
ENSMUSG00000081643	Gm11605	4.66517	4.42778	4.7293	4.72966
ENSMUSG00000025964	Adam23	4.56269	4.74725	4.59067	4.897
ENSMUSG00000025962	Fastkd2	10.5319	10.133	9.94066	10.0417
ENSMUSG00000025959	Klf7	10.3602	10.7659	10.0952	9.79985
ENSMUSG00000086721	Gm13750	2.03429	1.90965	1.93258	1.95846
ENSMUSG00000025958	Creb1	9.87271	9.60857	9.30709	9.32283
ENSMUSG00000025956	Mettl21a	9.48566	9.31504	9.35667	9.23893
ENSMUSG00000101832	Gm28982	0.135865	0.135692	0.135869	0.135815
ENSMUSG00000087213	2810408I11Rik	6.26516	6.73223	4.26056	6.24611
ENSMUSG00000070871	Ccnyl1	6.98946	7.11078	5.8131	6.33683
ENSMUSG00000045005	Fzd5	4.36862	4.11842	2.90766	4.81365
ENSMUSG00000051344	Plekhm3	8.51551	7.99287	7.3374	7.24804
ENSMUSG00000084416	Rpl10a-ps1	9.01858	9.34469	9.71363	9.61417
ENSMUSG00000025955	Akr1cl	4.77727	9.43465	1.48359	1.46805
ENSMUSG00000044816	D630023F18Rik	1.40073	1.62935	1.95541	1.40028
ENSMUSG00000025950	Idh1	12.3906	11.8809	12.5886	12.7522
ENSMUSG00000025949	Pikfyve	8.99339	9.05643	8.7235	8.99388
ENSMUSG00000082774	Gm8805	0.570296	0.452381	0.400748	0.467498
ENSMUSG00000015222	Map2	3.48739	3.21292	2.23235	2.23165
ENSMUSG00000026005	Rpe	10.2035	9.97424	10.1627	9.78001
ENSMUSG00000026004	Kansl1l	4.21219	4.42532	3.54793	3.62639
ENSMUSG00000102559	Gm37570	0.0908769	0.0906656	0.0908814	0.0908158
ENSMUSG00000102374	Gm38387	1.57725	1.5765	2.47046	1.99261
ENSMUSG00000102776	Gm38162	1.06399	1.19888	1.064	1.06385
ENSMUSG00000082057	Gm15789	0.50746	0.578097	0.507467	0.507364
ENSMUSG00000103756	Gm37285	-0.497027	-0.497112	-0.497025	-0.497051
ENSMUSG00000026003	Acadl	11.2649	11.8565	11.0296	11.4621
ENSMUSG00000082769	Gm15793	3.04949	2.95557	3.14085	3.11403
ENSMUSG00000061816	Myl1	-0.877057	-0.877168	-0.877051	-0.877089
ENSMUSG00000094191	Rpl31-ps14	2.11466	1.95827	2.08441	2.06927
ENSMUSG00000026000	Lancl1	10.337	10.6101	10.7651	11.0089
ENSMUSG00000062209	Erbb4	-0.796779	-0.796875	-0.307473	-0.796807
ENSMUSG00000101387	Pced1c-ps	-0.460985	-0.461137	-0.460982	0.0760929
ENSMUSG00000100354	Gm29113	-0.0450183	0.82048	-0.0450122	-0.0450998
ENSMUSG00000101156	Gm29114	-0.429555	-0.429692	-0.429552	-0.429595
ENSMUSG00000025997	Ikzf2	8.11684	6.70315	7.50367	7.24101
ENSMUSG00000100815	Gm29112	1.00179	1.00123	1.0018	1.00163
ENSMUSG00000099954	Gm28112	4.61846	5.05577	5.61714	5.35888
ENSMUSG00000053153	Spag16	1.94022	2.9653	1.94029	1.93925
ENSMUSG00000026196	Bard1	7.55655	7.92304	7.01712	7.87158
ENSMUSG00000026192	Atic	10.5999	10.3366	10.4494	10.1971
ENSMUSG00000026193	Fn1	16.9053	16.4637	15.8533	15.9664
ENSMUSG00000073652	Apol7d	2.63695	2.54036	2.31545	2.25523
ENSMUSG00000101834	Gm5829	1.18641	1.11207	1.18687	1.11226
ENSMUSG00000100319	Gm5256	1.57072	1.67399	1.57073	1.63957
ENSMUSG00000099707	Gm8883	-0.412785	-0.41293	-0.202666	-0.329503
ENSMUSG00000101211	Gm28818	-0.315191	-0.315325	-0.155773	-0.31523
ENSMUSG00000101848	4933417E11Rik	1.25074	1.02143	1.69822	2.15899
ENSMUSG00000059483	Gm5528	1.55191	1.47653	1.4769	1.66728
ENSMUSG00000101496	Gm8885	5.77654	5.90356	5.79793	5.82457
ENSMUSG00000102123	Gm4319	2.02512	2.3571	2.78041	1.15022
ENSMUSG00000039395	Mreg	3.32014	5.4353	2.63008	4.77253
ENSMUSG00000094655	Gm25360	1.88672	1.886	1.93403	2.11486
ENSMUSG00000097131	D230017M19Rik	2.70484	3.64208	2.0613	2.05924
ENSMUSG00000093843	Gm25939	0.174721	0.174451	0.174727	0.174643
ENSMUSG00000026189	Pecr	7.94938	8.35884	7.75166	7.14261
ENSMUSG00000026188	Tmem169	-1.39264	-1.46246	-1.38939	-1.41337
ENSMUSG00000026187	Xrcc5	9.60591	9.66608	10.0995	10.1526
ENSMUSG00000085812	Gm15843	2.33525	2.56263	2.3684	2.18975
ENSMUSG00000039354	Smarcal1	10.3534	9.59258	9.58136	9.61822
ENSMUSG00000046330	Rpl37a	13.9999	14.4624	14.6723	14.6046
ENSMUSG00000039323	Igfbp2	14.2439	12.9689	13.5314	14.4099
ENSMUSG00000026185	Igfbp5	6.53208	4.06917	3.37219	10.2708
ENSMUSG00000055322	Tns1	11.7508	11.556	11.4025	11.4307
ENSMUSG00000061815	Rufy4	2.52667	1.77527	1.77642	1.77607
ENSMUSG00000026180	Cxcr2	1.87552	1.80662	1.8769	1.85665
ENSMUSG00000006304	Arpc2	14.0689	13.8265	13.6115	13.4489
ENSMUSG00000064272	Gpbar1	3.29603	2.64251	3.36874	3.22608
ENSMUSG00000006299	Aamp	13.2707	13.1778	13.1995	13.2918
ENSMUSG00000101503	Gm28364	2.28237	2.08914	1.93743	2.01243
ENSMUSG00000026179	Pnkd	10.3198	9.85986	10.8317	10.8823
ENSMUSG00000103013	Gm37503	2.20999	2.01409	2.01516	2.80812
ENSMUSG00000006301	Tmbim1	12.4879	12.6473	12.5672	12.3117
ENSMUSG00000103403	Gm37931	2.01654	1.81985	1.82413	2.30561
ENSMUSG00000073650	Catip	4.23792	3.64523	3.48289	3.3469
ENSMUSG00000026177	Slc11a1	7.82351	1.03279	2.3394	5.08078
ENSMUSG00000026176	Ctdsp1	9.15476	8.79801	9.36173	9.3374
ENSMUSG00000065468	Mir26b	2.46083	2.24619	2.24685	2.52727
ENSMUSG00000026175	Vil1	-0.479328	-0.479479	-0.341004	-0.479371
ENSMUSG00000033364	Usp37	9.87203	9.93892	9.63047	9.45808
ENSMUSG00000103227	Gm37733	0.605858	0.605428	1.07404	1.07052
ENSMUSG00000026174	Cnot9	12.5449	12.5992	12.6688	12.7107
ENSMUSG00000026173	Plcd4	1.79737	0.839001	0.839496	0.937007
ENSMUSG00000026135	Zfp142	8.22601	8.81581	8.52252	9.35329
ENSMUSG00000026172	Bcs1l	8.84232	9.29756	9.56592	9.00445
ENSMUSG00000026171	Rnf25	9.64287	9.54807	9.68573	10.0418
ENSMUSG00000033276	Stk36	5.54505	5.65143	8.37846	6.09371
ENSMUSG00000033257	Ttll4	10.5328	10.1438	9.45728	10.188
ENSMUSG00000026170	Cyp27a1	5.04192	6.76848	7.37863	7.68704
ENSMUSG00000006542	Prkag3	1.36026	0.772088	0.772527	0.772393
ENSMUSG00000033227	Wnt6	0.631704	0.619563	6.86231	1.63674
ENSMUSG00000055197	Fev	1.7898	2.52657	3.745	3.33616
ENSMUSG00000047021	Cfap65	0.251893	0.382575	0.903479	0.251818
ENSMUSG00000006538	Ihh	1.0562	1.3037	1.05621	1.05606
ENSMUSG00000026162	Nhej1	7.70067	6.84322	7.77915	8.42086
ENSMUSG00000033159	Cnppd1	11.686	12.0106	11.6231	11.8752
ENSMUSG00000049339	Retreg2	8.16765	8.76916	8.68524	9.05356
ENSMUSG00000026197	Zfand2b	9.89978	9.25378	10.1796	9.42302
ENSMUSG00000026198	Abcb6	5.45622	5.19602	5.62191	5.48241
ENSMUSG00000099519	Gm29253	0.13255	0.132419	0.169895	0.132512
ENSMUSG00000033124	Atg9a	9.69927	9.03474	9.37871	9.17177
ENSMUSG00000026199	Ankzf1	9.36026	9.36164	9.69058	9.72936
ENSMUSG00000026200	Glb1l	7.77959	6.6339	7.60239	8.074
ENSMUSG00000099204	Gm27943	1.60947	1.47147	1.47206	1.63632
ENSMUSG00000026201	Stk16	11.3269	10.9007	11.6153	11.1601
ENSMUSG00000026202	Tuba4a	3.13794	7.4735	7.98838	8.6836
ENSMUSG00000096094	A630095N17Rik	1.78783	1.78664	1.78786	1.78749
ENSMUSG00000026203	Dnajb2	9.37246	9.70191	9.78892	10.11
ENSMUSG00000026204	Ptprn	6.69336	7.64728	8.13847	8.37742
ENSMUSG00000026209	Dnpep	13.0453	12.8397	13.1654	12.8431
ENSMUSG00000026208	Des	8.38457	7.55837	10.2831	9.0927
ENSMUSG00000026207	Speg	9.89563	9.35777	11.3414	11.8028
ENSMUSG00000033021	Gmppa	9.93999	9.29966	10.6745	10.4981
ENSMUSG00000033007	Asic4	0.607424	0.607135	0.60743	0.60734
ENSMUSG00000032997	Chpf	9.10684	9.93142	10.8892	9.68066
ENSMUSG00000026211	Obsl1	11.1485	10.6551	11.7619	11.9809
ENSMUSG00000051703	Tmem198	1.48085	1.4789	1.48089	1.48029
ENSMUSG00000032968	Inha	6.58472	4.15502	6.751	8.01402
ENSMUSG00000082745	Gm15181	0.343502	0.343296	0.571316	0.552963
ENSMUSG00000026213	Stk11ip	10.3931	9.96111	9.66582	10.1159
ENSMUSG00000006576	Slc4a3	2.15928	1.41066	1.41131	1.66042
ENSMUSG00000026235	Epha4	10.3876	10.544	9.84788	9.95273
ENSMUSG00000099141	Mir6352	0.116558	0.388191	-0.00391187	-0.0039609
ENSMUSG00000101849	Gm28386	2.67092	4.05275	2.67104	2.66922
ENSMUSG00000004872	Pax3	1.92615	2.73552	1.92618	1.92568
ENSMUSG00000032908	Sgpp2	-0.300325	-0.300471	-0.300322	0.183028
ENSMUSG00000026245	Farsb	11.4051	11.3952	11.302	11.4384
ENSMUSG00000032883	Acsl3	9.69894	10.2615	10.7638	10.9811
ENSMUSG00000079470	Utp14b	7.36944	7.56419	8.75191	7.50863
ENSMUSG00000099377	Gm6159	2.3399	2.2977	2.5214	2.3279
ENSMUSG00000072978	Gm5830	2.07437	2.17959	2.28743	2.2096
ENSMUSG00000050711	Scg2	-0.45187	-0.452082	-0.451865	-0.451931
ENSMUSG00000054702	Ap1s3	1.51769	1.5166	2.49672	1.51737
ENSMUSG00000073643	Wdfy1	11.0911	10.6528	11.3053	11.1697
ENSMUSG00000104497	Gm10555	-0.201449	-0.273514	-0.273414	-0.273445
ENSMUSG00000026248	Mrpl44	10.6963	10.4615	11.0943	10.9665
ENSMUSG00000026249	Serpine2	11.0864	12.0399	11.2629	11.6519
ENSMUSG00000067106	Gm5529	4.06689	4.2718	3.9887	3.78039
ENSMUSG00000100397	Gm28071	1.9085	1.908	1.98526	2.25544
ENSMUSG00000043230	Fam124b	3.03184	1.84063	2.7124	1.84208
ENSMUSG00000101257	2310015K22Rik	-0.874949	-0.875096	-0.874944	-0.874992
ENSMUSG00000103404	Gm37932	0.379125	0.378716	0.379133	0.379007
ENSMUSG00000004364	Cul3	8.66071	8.91754	8.33034	8.24471
ENSMUSG00000103076	Gm37902	0.258576	-0.23547	-0.235297	0.118033
ENSMUSG00000103525	Gm37262	3.06175	2.03988	2.14861	2.04069
ENSMUSG00000038608	Dock10	4.73809	5.91348	1.51699	1.45929
ENSMUSG00000087008	Gm5530	3.19513	2.85658	2.9702	3.23067
ENSMUSG00000100561	Gm7516	0.332123	0.294752	0.33236	0.294857
ENSMUSG00000055980	Irs1	6.43245	8.81376	8.92002	7.12157
ENSMUSG00000026142	Rhbdd1	9.48034	9.11178	9.1829	9.17283
ENSMUSG00000067158	Col4a4	1.28292	1.42165	0.700595	0.700473
ENSMUSG00000079465	Col4a3	1.85442	1.85198	1.93612	1.85372
ENSMUSG00000097564	C430014B12Rik	4.29742	3.43845	5.29977	3.44555
ENSMUSG00000026150	Mff	12.1145	12.0106	11.9779	11.9353
ENSMUSG00000101450	Gm28941	-0.225769	-0.00355784	-0.262669	-0.2627
ENSMUSG00000100744	Gm17764	0.267369	0.267225	0.304845	0.267328
ENSMUSG00000026159	Agfg1	9.08526	8.26507	8.51386	8.7849
ENSMUSG00000038496	Slc19a3	5.05877	2.98276	4.8902	4.96703
ENSMUSG00000101315	Krtap28-13	0.348194	-0.0930872	-0.0928884	-0.0929489
ENSMUSG00000026166	Ccl20	1.78164	0.958018	0.95971	0.959198
ENSMUSG00000026163	Sphkap	-0.245215	-0.245309	0.120986	-0.245242
ENSMUSG00000079140	Gm6374	1.09593	1.09567	1.09594	1.2262
ENSMUSG00000045658	Pid1	8.93164	8.32424	8.6149	8.35408
ENSMUSG00000036766	Dner	2.26696	4.43981	3.94624	2.26381
ENSMUSG00000026219	Trip12	11.7796	11.7329	11.4683	11.4876
ENSMUSG00000104503	Gm37738	2.01273	2.01041	2.15881	2.35338
ENSMUSG00000073633	Fbxo36	6.67639	6.34318	8.35257	8.1613
ENSMUSG00000099693	Gm29284	1.15666	0.925637	0.926108	0.925965
ENSMUSG00000052477	C130026I21Rik	2.21969	1.95073	1.95311	1.95239
ENSMUSG00000064281	Rpl19-ps1	6.30926	6.21926	6.55081	6.46846
ENSMUSG00000089844	A530032D15Rik	1.47969	1.60884	1.47971	1.47938
ENSMUSG00000072109	A530040E14Rik	0.146624	0.146334	0.14663	0.14654
ENSMUSG00000079455	Gm16026	0.203478	0.203149	0.203485	0.203383
ENSMUSG00000070034	Sp110	5.40029	5.6966	1.99582	1.93843
ENSMUSG00000070031	Sp140	7.16092	4.00993	4.74106	3.34431
ENSMUSG00000090246	Gm17017	1.59051	1.39329	1.32209	1.3219
ENSMUSG00000026222	Sp100	4.22094	3.85627	1.97174	1.90932
ENSMUSG00000052760	A630001G21Rik	6.12773	4.75419	2.34321	2.3159
ENSMUSG00000036707	Cab39	8.55268	8.89241	7.30235	7.58907
ENSMUSG00000026223	Itm2c	13.3899	13.0835	12.9245	12.8294
ENSMUSG00000099342	Gm18180	3.00655	2.81289	3.45141	2.9256
ENSMUSG00000026229	Psmd1	13.4961	13.511	13.3331	13.2002
ENSMUSG00000026228	Htr2b	5.69331	3.9177	1.80764	5.07287
ENSMUSG00000103272	Gm37914	0.0976956	-0.145413	-0.236994	-0.237041
ENSMUSG00000062590	Armc9	9.6333	9.25718	9.62476	9.72671
ENSMUSG00000079445	B3gnt7	0.882706	3.57672	0.887518	4.80422
ENSMUSG00000099644	Gm28626	0.573054	0.572699	0.573061	0.572951
ENSMUSG00000026234	Ncl	14.4238	14.273	14.3955	14.3603
ENSMUSG00000064837	Snora75	2.77434	2.8239	2.47922	2.43894
ENSMUSG00000073627	C130036L24Rik	6.16937	5.36182	4.25262	5.6367
ENSMUSG00000036574	Tex44	-0.0959977	-0.0962378	-0.0959926	-0.0960671
ENSMUSG00000026238	Ptma	14.4782	14.6497	14.3972	14.5235
ENSMUSG00000026239	Pde6d	10.3815	10.8418	10.7605	10.8564
ENSMUSG00000026240	Cops7b	10.9583	11.0328	11.4617	11.3151
ENSMUSG00000026241	Nppc	0.437151	0.436895	0.437157	0.437077
ENSMUSG00000053333	Dis3l2	10.0307	9.61673	9.80388	9.56878
ENSMUSG00000100768	Gm29055	1.69239	2.34292	2.03855	1.69198
ENSMUSG00000102383	Gm38142	5.97432	4.39911	4.85191	5.12758
ENSMUSG00000102649	Gm38021	0.964247	0.964005	0.964253	1.33386
ENSMUSG00000084106	Gm6136	9.36995	9.44583	9.82696	9.87051
ENSMUSG00000102956	Gm37017	0.960784	0.960232	0.960796	1.05848
ENSMUSG00000101940	Akp-ps1	0.109388	0.109255	0.109391	0.10935
ENSMUSG00000101625	Gm29371	1.04547	1.03867	0.93756	1.00501
ENSMUSG00000026247	Ecel1	0.500919	0.500635	0.500925	0.500837
ENSMUSG00000036480	Prss56	0.915135	1.57501	0.915146	0.914984
ENSMUSG00000026251	Chrnd	-0.913292	-0.913538	-0.913151	-0.913476
ENSMUSG00000026253	Chrng	0.846435	0.845998	0.846444	1.45006
ENSMUSG00000026254	Eif4e2	12.9484	12.5729	12.9526	12.8909
ENSMUSG00000026255	Efhd1	0.554312	0.554005	0.554318	0.554223
ENSMUSG00000048000	Gigyf2	10.0979	10.2086	9.89682	9.68837
ENSMUSG00000079436	Kcnj13	2.60732	2.64282	2.60735	3.24986
ENSMUSG00000026259	Ngef	0.140693	0.140264	0.140702	0.14057
ENSMUSG00000026288	Inpp5d	9.61995	7.70226	9.21401	8.35446
ENSMUSG00000026289	Atg16l1	10.4732	10.3487	10.4026	10.444
ENSMUSG00000087968	Gm25395	3.3095	3.43768	2.85429	2.8534
ENSMUSG00000089281	Scarna6	0.393652	0.393436	0.393656	0.393589
ENSMUSG00000056055	Sag	2.57007	2.56215	2.57024	2.92769
ENSMUSG00000070738	Dgkd	10.99	11.2761	11.0939	10.873
ENSMUSG00000101942	Gm19582	1.87131	1.74943	1.75066	1.75029
ENSMUSG00000103996	4833421G17Rik	3.208	3.45539	3.33599	3.32391
ENSMUSG00000103591	Gm38365	4.48733	6.13919	5.40532	5.45003
ENSMUSG00000005501	Usp40	9.93117	9.79467	9.81027	9.35864
ENSMUSG00000090175	Ugt1a9	2.104	2.10295	2.10403	2.1037
ENSMUSG00000089675	Ugt1a8	2.35025	2.34775	2.35031	2.34953
ENSMUSG00000090124	Ugt1a7c	2.67663	3.40182	4.52822	1.38938
ENSMUSG00000090145	Ugt1a6b	1.77029	1.76947	2.24036	1.77005
ENSMUSG00000084195	Gm15372	0.509072	0.508775	0.509078	0.508986
ENSMUSG00000054545	Ugt1a6a	0.247856	0.247714	0.32089	0.247815
ENSMUSG00000089943	Ugt1a5	-0.185316	-0.185519	-0.185311	-0.185374
ENSMUSG00000081488	Gm15368	-0.73767	-0.737761	-0.737668	-0.737696
ENSMUSG00000081984	Dnajb3	5.25891	4.80632	5.30869	4.87447
ENSMUSG00000079429	Mroh2a	4.76447	4.6285	3.58413	4.10121
ENSMUSG00000044783	Hjurp	11.0712	11.3822	10.751	11.7041
ENSMUSG00000062310	Glrp1	2.83358	1.73439	1.7363	2.82493
ENSMUSG00000100798	Gm19589	0.326179	0.32589	0.326186	0.862516
ENSMUSG00000104057	Gm38130	0.380831	0.380608	0.380836	0.380767
ENSMUSG00000100367	Gm29336	1.36382	1.36305	1.36384	1.3636
ENSMUSG00000049866	Arl4c	7.8189	8.59276	8.26296	8.90175
ENSMUSG00000097398	Platr5	1.59211	1.18381	1.71275	1.94214
ENSMUSG00000036206	Sh3bp4	12.1655	12.2557	12.0901	11.7696
ENSMUSG00000055013	Agap1	8.29259	6.1582	7.4581	7.97698
ENSMUSG00000104114	Gm37297	1.84726	2.5081	2.4509	2.86971
ENSMUSG00000101662	Gm28499	0.587814	0.587441	0.587822	1.29447
ENSMUSG00000103252	Gm37521	-0.579288	-0.579392	-0.579286	-0.579318
ENSMUSG00000034486	Gbx2	2.48721	2.44825	2.48801	2.47629
ENSMUSG00000092627	D130058E05Rik	2.48164	2.43306	2.48264	2.46809
ENSMUSG00000044337	Ackr3	10.2866	8.71254	9.4186	10.2547
ENSMUSG00000101028	Gm28723	-0.25051	-0.250671	0.30163	-0.250556
ENSMUSG00000103292	Gm35048	1.59148	0.895741	1.58044	0.896118
ENSMUSG00000034432	Cops8	12.5764	12.6558	12.7209	12.7063
ENSMUSG00000056128	Gm9991	-0.880672	-0.880776	-0.880667	-0.880703
ENSMUSG00000048126	Col6a3	2.67199	1.68634	2.76262	2.92335
ENSMUSG00000026303	Mlph	0.43565	0.435368	0.99079	0.936811
ENSMUSG00000026304	Rab17	3.76647	5.35464	6.35979	5.04323
ENSMUSG00000026305	Lrrfip1	12.9473	12.7902	13.2534	13.0251
ENSMUSG00000100018	Gm7776	2.39519	2.42249	2.39521	2.46641
ENSMUSG00000034353	Ramp1	5.56881	5.90676	6.30322	1.63885
ENSMUSG00000034343	Ube2f	11.401	11.4199	11.9813	11.3983
ENSMUSG00000083064	Gm7785	5.49364	6.33143	6.0475	5.42551
ENSMUSG00000097285	Gm26683	0.826305	0.997939	0.788763	0.788697
ENSMUSG00000026307	Scly	6.77668	7.34184	8.23543	7.38036
ENSMUSG00000049515	Espnl	1.29579	1.29497	1.29581	1.29555
ENSMUSG00000026308	Klhl30	7.84738	9.1908	9.84182	9.8477
ENSMUSG00000047443	Erfe	3.5546	3.75754	5.57087	6.52032
ENSMUSG00000026309	Ilkap	11.5583	11.4376	11.7881	11.4407
ENSMUSG00000067071	Hes6	10.0644	10.0053	10.2806	9.91522
ENSMUSG00000055866	Per2	4.69497	3.63408	2.13125	4.2518
ENSMUSG00000034292	Traf3ip1	7.91366	8.23754	7.71432	8.51188
ENSMUSG00000026311	Asb1	9.51645	9.22617	9.74157	10.4003
ENSMUSG00000100980	Gm29100	0.927459	0.441489	0.868297	0.407657
ENSMUSG00000007805	Twist2	5.63795	4.72748	8.39794	9.86789
ENSMUSG00000026313	Hdac4	10.4837	10.603	10.0579	10.5693
ENSMUSG00000103101	Gm37048	-0.0436057	0.0865689	-0.0436012	-0.0436658
ENSMUSG00000096941	Gm26720	0.692965	1.75613	0.692976	0.692815
ENSMUSG00000102565	Gm37036	-0.821478	-0.821577	-0.821476	-0.821507
ENSMUSG00000026260	Ndufa10	12.8133	12.5235	12.8084	12.8006
ENSMUSG00000057464	Olfr1415	-0.516581	-0.516765	-0.516577	-0.516634
ENSMUSG00000073616	Cops9	11.1425	11.2795	11.4389	11.3683
ENSMUSG00000044055	Otos	0.388031	0.387747	0.388038	0.387949
ENSMUSG00000034220	Gpc1	7.13332	4.82433	7.58244	8.49113
ENSMUSG00000034212	Ankmy1	1.05087	1.05031	1.05089	1.05071
ENSMUSG00000047067	Dusp28	5.45931	4.65499	5.72691	6.14352
ENSMUSG00000097251	5033417F24Rik	1.2691	1.26808	1.26912	1.26881
ENSMUSG00000026269	Rnpepl1	8.72223	8.95138	8.95349	9.233
ENSMUSG00000100632	9430060I03Rik	3.75931	2.60946	2.61363	3.90162
ENSMUSG00000026270	Capn10	9.33228	8.31286	9.80725	10.3157
ENSMUSG00000026271	Gpr35	5.34247	2.31649	2.39147	2.3698
ENSMUSG00000014602	Kif1a	9.32491	8.97561	9.79243	10.5989
ENSMUSG00000047793	Sned1	4.15354	4.03288	4.03183	3.69466
ENSMUSG00000026273	Mterf4	9.51192	8.71833	9.77295	9.83745
ENSMUSG00000101172	Gm28535	3.04706	3.28465	4.05373	3.08672
ENSMUSG00000100351	Gm7867	1.42377	1.37575	1.34913	1.53837
ENSMUSG00000026274	Pask	8.41428	9.05822	9.24133	9.45943
ENSMUSG00000026275	Ppp1r7	10.8431	10.6925	10.6746	10.7227
ENSMUSG00000098689	Mir6345	0.252812	0.0536264	0.0539115	0.0538248
ENSMUSG00000034107	Ano7	-0.258583	-0.258763	-0.258579	-0.258635
ENSMUSG00000034088	Hdlbp	13.5653	13.1752	13.6194	13.8235
ENSMUSG00000090489	Gm17415	2.31883	2.21831	2.21554	2.51139
ENSMUSG00000026276	2002-09-01	14.5021	14.3621	13.9256	13.8698
ENSMUSG00000034066	Farp2	7.65881	7.62702	6.66932	8.10736
ENSMUSG00000026277	Stk25	11.8769	11.7455	11.7406	11.4598
ENSMUSG00000100927	Gm28536	3.22956	2.57873	2.70549	2.58034
ENSMUSG00000026278	Bok	9.02336	9.78087	10.3263	9.53221
ENSMUSG00000026279	Thap4	8.38251	8.66429	8.43381	7.98756
ENSMUSG00000101952	Gm10550	0.263342	0.179433	0.179622	0.179564
ENSMUSG00000026280	Atg4b	11.3995	11.3758	11.7	11.1084
ENSMUSG00000026281	Dtymk	11.4421	11.6457	11.91	12.1881
ENSMUSG00000026283	Ing5	9.68072	9.98226	9.36178	10.0189
ENSMUSG00000073609	D2hgdh	4.33868	5.48084	5.31961	5.52246
ENSMUSG00000101660	Gm18666	-0.414917	-0.451747	-0.451659	-0.451686
ENSMUSG00000093805	Gal3st2b	0.240319	0.240126	0.240324	0.279793
ENSMUSG00000099624	Gm7889	0.70309	0.70289	0.74085	0.703032
ENSMUSG00000026285	Pdcd1	0.324784	0.324251	0.324795	0.32463
ENSMUSG00000051185	Fam174a	10.1319	9.57227	10.0761	9.68327
ENSMUSG00000081051	Gm15427	10.3461	10.568	10.8128	11.023
ENSMUSG00000040710	St8sia4	7.59522	7.38839	6.37068	5.17947
ENSMUSG00000040693	Slco4c1	0.171215	0.234121	0.171219	0.171158
ENSMUSG00000097814	Panct2	0.388029	0.676413	0.388037	0.387916
ENSMUSG00000100454	Gm28901	2.97192	3.15926	3.12848	2.95685
ENSMUSG00000044757	Gm6430	3.75548	3.79053	3.66141	3.78391
ENSMUSG00000044768	D1Ertd622e	8.52743	9.39795	7.79864	7.39131
ENSMUSG00000040648	Ppip5k2	9.98843	10.13	9.10917	9.8891
ENSMUSG00000026333	Gin1	7.70434	7.4938	7.22808	7.54412
ENSMUSG00000026335	Pam	11.0795	11.5954	11.3707	11.1086
ENSMUSG00000104140	Gm37140	0.06943	0.0692943	0.0694329	0.0693908
ENSMUSG00000089782	Gm3531	7.61753	7.59176	7.85687	7.69499
ENSMUSG00000089706	B230216N24Rik	3.58902	4.22694	3.42345	2.55654
ENSMUSG00000100182	1810006J02Rik	3.65966	3.813	1.25747	1.23625
ENSMUSG00000099634	Gm29462	0.846341	0.94719	0.846346	0.846277
ENSMUSG00000089791	Gm3555	4.17828	4.74853	4.53019	4.25985
ENSMUSG00000100009	Gm7967	3.52887	3.64159	2.69249	4.20207
ENSMUSG00000082431	Tdpx-ps1	8.92527	9.41647	9.18765	9.40977
ENSMUSG00000099835	Gm29668	3.09132	3.0211	3.33698	2.90944
ENSMUSG00000100794	Gm29667	2.27955	2.29671	2.54551	2.4704
ENSMUSG00000100222	Psmb6-ps2	1.98644	2.06292	1.98692	1.91003
ENSMUSG00000047496	Rnf152	-0.111904	-0.112005	-0.111902	-0.111933
ENSMUSG00000067017	Gm3608	10.4967	10.2636	9.76968	9.74433
ENSMUSG00000056536	Pign	9.15608	8.93045	8.0522	9.02969
ENSMUSG00000101219	Gm20302	0.441831	0.361508	0.408507	0.433183
ENSMUSG00000026319	2310035C23Rik	9.4475	9.70281	9.89188	8.81129
ENSMUSG00000104044	Gm37566	2.41915	2.46763	2.55614	2.54396
ENSMUSG00000101330	Gm10193	3.29327	3.19594	3.42122	3.15449
ENSMUSG00000026321	Tnfrsf11a	1.40976	1.26557	1.4125	1.37167
ENSMUSG00000099843	Gm7160	3.33443	4.65972	4.79273	3.33261
ENSMUSG00000038866	Zcchc2	7.35528	7.31119	6.98692	6.28148
ENSMUSG00000102501	Gm37372	-0.937996	-0.939239	-0.937834	-0.939154
ENSMUSG00000044340	Phlpp1	7.34683	4.72432	3.52544	6.79181
ENSMUSG00000103291	Gm38235	0.952073	0.951398	0.952088	0.951879
ENSMUSG00000099604	Gm6651	0.479536	0.479367	0.47954	0.513699
ENSMUSG00000057329	Bcl2	5.59348	6.64981	5.26467	6.30276
ENSMUSG00000054006	D630008O14Rik	-0.6342	-0.63434	-0.634197	-0.634241
ENSMUSG00000103348	Gm37053	1.41374	1.71655	1.41375	1.41356
ENSMUSG00000009905	Kdsr	10.6123	10.8853	10.4028	10.2346
ENSMUSG00000009907	Vps4b	11.9501	11.7778	11.5824	11.6488
ENSMUSG00000059956	Serpinb12	2.00387	1.99991	2.00395	2.00273
ENSMUSG00000062345	Serpinb2	0.483667	0.298457	0.487068	0.435968
ENSMUSG00000092572	Serpinb10	1.89663	1.8779	1.89702	1.89134
ENSMUSG00000026315	Serpinb8	7.70349	8.33211	7.98163	7.44907
ENSMUSG00000100025	Gm8141	1.99176	2.02014	2.12678	2.1094
ENSMUSG00000100555	Gm8173	-0.161284	-0.16146	-0.16128	-0.161335
ENSMUSG00000038702	Dsel	7.38323	7.25247	5.95687	6.29845
ENSMUSG00000101875	Gm6028	2.06918	2.19748	2.06987	2.17945
ENSMUSG00000099732	Gm17752	-0.64106	-0.641183	-0.641058	-0.641096
ENSMUSG00000026374	Tsn	12.3669	12.5401	12.6301	12.6092
ENSMUSG00000026377	Nifk	11.7335	11.7628	11.6433	11.5104
ENSMUSG00000064302	Clasp1	11.4377	11.3514	11.6203	11.5956
ENSMUSG00000107722	2900060B14Rik	3.11539	2.46637	2.59253	2.72525
ENSMUSG00000026380	Tfcp2l1	2.612	3.0139	2.51242	1.85005
ENSMUSG00000048402	Gli2	8.87969	6.43678	4.74404	13.7548
ENSMUSG00000100767	Gm3508	0.0686581	0.057666	0.0316486	0.0316107
ENSMUSG00000037035	Inhbb	0.908918	0.908433	0.908929	0.908778
ENSMUSG00000004451	Ralb	13.8592	13.9132	13.7411	13.7306
ENSMUSG00000101437	Gm29454	-0.931643	-0.932354	-0.931491	-0.93228
ENSMUSG00000098447	Gm27184	2.13359	1.33857	1.33943	1.48933
ENSMUSG00000098923	Tmem185b	9.92517	9.62602	10.1671	9.62126
ENSMUSG00000101731	3830432H09Rik	1.2365	1.23561	1.23652	2.04867
ENSMUSG00000026383	Epb41l5	10.6353	10.3205	10.8553	10.7429
ENSMUSG00000102687	Gm37219	3.67425	4.26217	3.94547	3.14356
ENSMUSG00000026384	Ptpn4	7.23818	7.60836	6.78013	7.54675
ENSMUSG00000103146	Gm37745	0.542545	1.22359	0.542552	1.0707
ENSMUSG00000036975	Tmem177	7.31024	5.82136	8.68123	8.4024
ENSMUSG00000036962	Cfap221	0.192303	0.19192	0.192312	0.998343
ENSMUSG00000050777	Tmem37	11.0867	11.0078	11.1028	9.84411
ENSMUSG00000026385	Dbi	12.295	11.9046	12.692	12.9101
ENSMUSG00000026388	3110009E18Rik	5.79716	5.67914	5.98519	6.78003
ENSMUSG00000026389	Steap3	9.11956	6.6446	6.44958	8.70856
ENSMUSG00000026390	Marco	0.722136	0.721235	0.722156	0.721877
ENSMUSG00000058665	En1	2.86884	1.76288	2.86385	1.91493
ENSMUSG00000101386	Gm29346	0.0602985	0.0600857	0.472542	0.591594
ENSMUSG00000003721	Insig2	10.1453	9.60471	9.67821	9.52735
ENSMUSG00000104253	Gm37174	2.15355	3.02885	2.1536	2.22086
ENSMUSG00000101791	2210011K15Rik	0.98883	0.0724804	0.0728381	0.0727294
ENSMUSG00000026339	Ccdc93	9.67441	9.54377	9.69969	9.38832
ENSMUSG00000050534	Htr5b	-0.166183	-0.166388	-0.166178	-0.166242
ENSMUSG00000001674	Ddx18	10.9257	10.8401	10.6438	10.5558
ENSMUSG00000100405	Gm28911	1.95897	1.901	1.99385	1.8829
ENSMUSG00000026341	Actr3	14.0003	13.7279	13.4349	13.2812
ENSMUSG00000026342	Slc35f5	11.6768	11.5088	11.5489	11.1094
ENSMUSG00000026343	Gpr39	9.78142	5.97283	1.49328	5.86886
ENSMUSG00000026344	Lypd1	2.60571	2.60314	2.60577	2.60497
ENSMUSG00000049690	Nckap5	5.08746	5.00027	4.88444	5.12935
ENSMUSG00000036155	Mgat5	8.39199	9.23435	8.68133	7.06024
ENSMUSG00000104378	Gm37510	0.595177	0.594684	0.658489	0.595035
ENSMUSG00000099471	Gm8451	4.60719	5.47773	5.69515	5.73001
ENSMUSG00000026347	Tmem163	2.67865	4.52509	2.67967	2.66478
ENSMUSG00000026348	Acmsd	3.05082	3.042	3.05101	3.04829
ENSMUSG00000102014	2900009J06Rik	2.49209	2.54648	2.41383	2.8221
ENSMUSG00000026349	Ccnt2	10.2358	10.2747	10.3169	10.5688
ENSMUSG00000036104	Rab3gap1	10.9346	10.6198	10.6214	10.6447
ENSMUSG00000036086	Zranb3	2.58736	7.88669	7.90266	8.80579
ENSMUSG00000099760	Gm28800	0.200828	0.237437	0.200834	0.200747
ENSMUSG00000104164	Gm38248	1.79389	1.79249	1.79392	1.79349
ENSMUSG00000058603	Rpl28-ps1	7.37732	7.80265	8.19557	8.28274
ENSMUSG00000056211	R3hdm1	10.8199	10.7945	10.2247	10.285
ENSMUSG00000102179	Gm37868	0.891431	1.37699	0.891438	1.10289
ENSMUSG00000103497	Gm37407	2.11101	1.99952	2.00073	2.00036
ENSMUSG00000026353	Ubxn4	12.1899	12.2242	12.3211	11.9403
ENSMUSG00000026355	Mcm6	12.7775	12.8941	12.7583	13.0615
ENSMUSG00000026356	Dars	11.6215	11.5563	11.6965	11.6345
ENSMUSG00000100078	Gm6170	7.08821	7.00806	7.06126	6.97615
ENSMUSG00000045382	Cxcr4	3.31695	2.48599	3.33751	3.4082
ENSMUSG00000097283	Gm26686	-0.889235	-0.889355	-0.889228	-0.889273
ENSMUSG00000042581	Thsd7b	1.84702	1.84495	1.84706	1.84642
ENSMUSG00000089648	Gm15790	2.33361	2.06322	2.2218	2.23253
ENSMUSG00000094122	Rpl31-ps9	3.52276	3.90513	3.91085	4.31299
ENSMUSG00000103803	Gm37064	-1.04031	-1.04261	-1.04018	-1.04223
ENSMUSG00000086825	Gm15675	2.82101	3.69366	2.82111	3.32633
ENSMUSG00000026399	Cd55	7.47466	8.91938	7.31604	8.51687
ENSMUSG00000085526	Gm16083	2.81506	3.07691	2.8151	2.81454
ENSMUSG00000102139	Gm37109	1.38538	1.38452	1.3854	1.38513
ENSMUSG00000103751	Gm37283	1.77512	1.77397	2.43079	1.77478
ENSMUSG00000101904	Gm29427	0.907347	0.907031	0.907354	0.907256
ENSMUSG00000100257	C4bp-ps1	0.856994	0.856574	0.857003	0.856873
ENSMUSG00000026409	Pfkfb2	6.75467	6.61298	3.08221	5.9299
ENSMUSG00000046404	Yod1	10.0282	9.99439	8.86651	7.88049
ENSMUSG00000104515	Gm37163	2.37764	2.3745	2.37771	2.37674
ENSMUSG00000042510	AA986860	7.24291	6.24302	6.25782	6.89722
ENSMUSG00000099556	Gm28857	3.41849	4.05652	3.41897	3.41192
ENSMUSG00000042474	Fcmr	0.864095	0.334341	1.02022	0.334559
ENSMUSG00000016528	Mapkapk2	9.30073	9.47516	9.25084	9.50975
ENSMUSG00000102856	Gm37084	5.05637	5.21132	4.21949	3.81652
ENSMUSG00000016526	Dyrk3	7.54733	8.20626	8.81136	7.68418
ENSMUSG00000026427	Eif2d	11.2513	11.0894	11.4553	11.6944
ENSMUSG00000026430	Rassf5	5.44406	5.49929	5.91586	1.52274
ENSMUSG00000042349	Ikbke	6.35223	4.29681	2.83496	5.24667
ENSMUSG00000026425	Srgap2	10.6614	11.0448	10.3091	10.6108
ENSMUSG00000104060	Gm37954	5.5056	6.90749	6.5406	4.45112
ENSMUSG00000101778	Gm29488	1.03512	0.685935	0.686206	0.686123
ENSMUSG00000055184	Fam72a	7.39561	7.83083	7.18681	8.35918
ENSMUSG00000004552	Ctse	1.99769	1.62736	2.00441	4.56976
ENSMUSG00000052688	Rab7b	4.82013	6.4972	6.434	1.24567
ENSMUSG00000042268	Slc26a9	1.75432	1.49824	1.75903	1.68828
ENSMUSG00000042251	Pm20d1	2.12698	5.85877	5.88566	5.71845
ENSMUSG00000013275	Slc41a1	9.08563	9.14898	8.60315	8.97438
ENSMUSG00000026433	Rab29	7.71552	8.27062	8.48483	8.58097
ENSMUSG00000026434	Nucks1	9.86282	10.1679	9.55664	10.0889
ENSMUSG00000103569	Gm38067	-0.138039	-0.138278	-0.138034	-0.138108
ENSMUSG00000026435	Slc45a3	1.5166	1.44742	1.51798	4.8173
ENSMUSG00000026436	Elk4	9.75923	10.2416	9.77609	9.91808
ENSMUSG00000059149	Mfsd4a	7.14087	7.86988	6.77265	7.11047
ENSMUSG00000103966	Gm37120	0.899222	0.898764	0.899232	0.89909
ENSMUSG00000026437	Cdk18	7.69684	7.03746	7.43994	8.53769
ENSMUSG00000089808	Gm7241	0.512794	0.512621	0.512797	0.512744
ENSMUSG00000042115	Klhdc8a	1.24587	2.0097	1.24588	2.00863
ENSMUSG00000009772	Nuak2	7.07185	8.65281	8.18881	8.27245
ENSMUSG00000100658	F730311O21Rik	1.82491	2.42643	1.82494	1.82447
ENSMUSG00000042066	Tmcc2	7.01158	7.89182	8.09498	8.04858
ENSMUSG00000042046	Dstyk	8.59764	8.54324	7.94903	8.59265
ENSMUSG00000097760	6030442K20Rik	4.41773	3.21644	3.22239	3.36122
ENSMUSG00000026439	Rbbp5	9.7514	9.86439	9.18234	9.98834
ENSMUSG00000048174	Tmem81	5.40867	5.39742	3.45115	4.22096
ENSMUSG00000026442	Nfasc	0.0575263	0.0573243	0.0575306	0.378068
ENSMUSG00000026443	Lrrn2	7.40337	5.69742	5.93883	6.11674
ENSMUSG00000054387	Mdm4	10.3438	10.7869	10.1535	10.4266
ENSMUSG00000100228	Gm29257	3.70226	3.64597	3.83908	4.21499
ENSMUSG00000026447	Pik3c2b	10.0124	9.27729	8.43646	8.74975
ENSMUSG00000101102	Gm28609	2.23721	2.95991	2.2374	2.23463
ENSMUSG00000102425	Gm26616	5.3186	5.54022	2.73832	2.70943
ENSMUSG00000046062	Ppp1r15b	10.755	11.1014	10.6906	10.9786
ENSMUSG00000041757	Plekha6	2.15093	2.27045	2.03193	3.15373
ENSMUSG00000101693	Gm19461	-0.508842	-0.508997	-0.508839	-0.508887
ENSMUSG00000070644	Etnk2	4.35979	4.48135	2.16539	4.60473
ENSMUSG00000070643	Sox13	7.83536	6.66587	7.25606	7.14346
ENSMUSG00000090553	Snrpe	12.0959	12.142	11.835	11.8568
ENSMUSG00000097014	Gm26706	0.990387	0.989969	1.12883	1.25898
ENSMUSG00000102976	Zc3h11a	1.7999	1.65465	1.80076	1.69029
ENSMUSG00000094410	Gm38394	4.06476	4.33254	4.40535	4.04132
ENSMUSG00000051998	Lax1	1.92212	1.91341	3.23961	1.91963
ENSMUSG00000026463	Atp2b4	7.45932	7.31597	8.22722	7.82041
ENSMUSG00000100987	Gm1627	-0.854383	-0.854488	-0.854381	-0.854413
ENSMUSG00000041559	Fmod	-0.139149	0.360632	-0.139144	-0.13921
ENSMUSG00000020423	Btg2	12.2637	12.353	11.697	11.88
ENSMUSG00000102380	Gm38140	1.31525	1.31438	1.31527	2.11216
ENSMUSG00000073559	Gm8618	2.05877	2.00906	2.02702	2.0144
ENSMUSG00000064246	Chil1	2.00386	1.99438	3.89249	2.00116
ENSMUSG00000042451	Mybph	-0.549701	-0.14592	-0.5497	-0.549726
ENSMUSG00000042429	Adora1	1.46107	3.1994	5.46687	3.64672
ENSMUSG00000026458	Ppfia4	6.26253	6.34321	7.13121	7.39701
ENSMUSG00000042305	Tmem183a	11.7097	11.405	11.4994	11.2396
ENSMUSG00000050526	4933406M09Rik	0.959925	0.423069	0.423376	0.629156
ENSMUSG00000026456	Cyb5r1	11.7065	11.392	11.338	11.6047
ENSMUSG00000026457	Adipor1	13.648	13.1857	13.5568	13.3699
ENSMUSG00000101061	Platr1	1.14231	1.14176	1.14232	1.19037
ENSMUSG00000102722	Gm37935	1.73114	1.72082	1.73136	1.7282
ENSMUSG00000026455	Klhl12	8.9416	9.43695	8.67815	9.12503
ENSMUSG00000042229	Rabif	10.8973	10.9498	10.9497	11.1304
ENSMUSG00000096712	Gm15454	4.23937	3.92121	4.11111	4.19853
ENSMUSG00000101955	Gm29376	1.9786	1.97749	1.97862	2.5523
ENSMUSG00000042207	Kdm5b	11.7421	12.0977	11.9023	11.9333
ENSMUSG00000026452	Syt2	-0.808331	-0.808453	-0.808328	-0.808366
ENSMUSG00000073557	Ppp1r12b	5.32704	6.5831	6.42416	5.65155
ENSMUSG00000103614	Gm37949	3.40795	4.65626	3.9337	3.40579
ENSMUSG00000103976	Gm37677	1.96936	2.74972	1.96939	1.96907
ENSMUSG00000026429	Ube2t	7.40723	8.5792	9.06523	9.6556
ENSMUSG00000042793	Lgr6	11.037	0.611119	0.728355	8.09302
ENSMUSG00000097993	Ptprv	5.28143	6.18594	6.92477	6.98377
ENSMUSG00000031506	Ptpn7	6.99653	1.46553	4.79853	1.71931
ENSMUSG00000026426	Arl8a	8.28783	8.19145	8.82825	7.86457
ENSMUSG00000087721	Gm26280	-0.15726	-0.0909446	-0.157256	0.0622939
ENSMUSG00000079139	Gm4204	9.23002	9.05037	9.58155	8.89167
ENSMUSG00000003051	Elf3	-0.458528	-0.305152	-0.458523	-0.458593
ENSMUSG00000041926	Rnpep	11.6939	11.6588	11.4574	11.3854
ENSMUSG00000062580	Timm17a	12.461	12.472	12.4538	12.5564
ENSMUSG00000048096	Lmod1	3.77059	3.65513	3.78009	3.63612
ENSMUSG00000041889	Shisa4	9.98716	10.0043	10.4968	10.2417
ENSMUSG00000041879	Ipo9	12.9073	12.5999	12.4445	12.6469
ENSMUSG00000100620	Gm28277	0.562469	0.244985	0.592252	0.245121
ENSMUSG00000009418	Nav1	11.4798	10.8497	10.6486	10.6471
ENSMUSG00000102474	2610012C04Rik	1.77482	1.28844	2.11009	1.20971
ENSMUSG00000104524	Gm37333	1.56684	1.45184	1.87285	1.45251
ENSMUSG00000054412	Gm4793	1.15821	0.953684	1.47903	0.953936
ENSMUSG00000090399	Gm38399	7.94315	8.11326	7.81016	7.609
ENSMUSG00000026421	Csrp1	14.675	14.4409	14.958	14.6363
ENSMUSG00000041801	Phlda3	11.6827	12.1148	11.8645	11.9103
ENSMUSG00000026418	Tnni1	10.1445	8.58765	11.055	10.8821
ENSMUSG00000041782	Lad1	3.54187	5.17999	5.38349	4.79371
ENSMUSG00000026414	Tnnt2	11.5904	10.9104	12.6394	10.7864
ENSMUSG00000026413	Pkp1	2.1577	1.2887	2.08925	1.28936
ENSMUSG00000026411	Tmem9	12.298	11.6635	11.8879	12.2894
ENSMUSG00000026407	Cacna1s	0.55339	1.06479	0.553396	0.553308
ENSMUSG00000086264	Gm15850	1.50106	1.50003	1.50108	1.50076
ENSMUSG00000041642	Kif21b	9.83958	8.67752	9.80887	10.5002
ENSMUSG00000041605	5730559C18Rik	6.10266	5.79837	5.55686	5.84345
ENSMUSG00000041570	Camsap2	8.50757	7.67096	7.24497	7.03147
ENSMUSG00000097403	9230116N13Rik	2.93952	3.76482	4.8045	3.59741
ENSMUSG00000026404	Ddx59	8.42709	8.36856	8.82286	9.8805
ENSMUSG00000041498	Kif14	7.80165	8.59032	6.9971	8.60125
ENSMUSG00000099337	Gm29486	0.343586	0.343278	0.343592	0.343497
ENSMUSG00000097229	Platr23	-0.111904	-0.112005	-0.111902	-0.111933
ENSMUSG00000041483	Zfp281	10.6576	10.1582	10.1932	10.6461
ENSMUSG00000097113	Gm19705	4.62189	3.41854	4.41705	4.66734
ENSMUSG00000097448	Platr22	-0.242695	-0.24287	0.25494	0.168898
ENSMUSG00000104360	Gm8762	1.94214	1.91959	2.10751	2.11503
ENSMUSG00000103953	Gm29718	6.40002	6.33104	7.28499	7.04398
ENSMUSG00000026398	Nr5a2	3.37063	2.92453	2.20981	2.20912
ENSMUSG00000098243	Gm4258	2.27044	1.68563	1.68635	2.05212
ENSMUSG00000103038	Gm37124	2.01723	1.99493	1.28816	1.78335
ENSMUSG00000102142	Gm26930	1.22253	0.677037	0.677337	0.677246
ENSMUSG00000104145	D130019J16Rik	-0.232189	0.353209	-0.232185	-0.232245
ENSMUSG00000103427	Gm37534	-0.191499	-0.191602	-0.191497	0.0853217
ENSMUSG00000104197	Gm37632	0.190477	0.190082	0.190486	0.190363
ENSMUSG00000026395	Ptprc	5.79273	0.544494	0.885045	0.794127
ENSMUSG00000104291	A130071D04Rik	1.72203	1.72053	1.72207	1.7216
ENSMUSG00000026394	Atp6v1g3	0.258361	0.258191	0.258364	0.258312
ENSMUSG00000026393	Nek7	8.97719	9.86755	9.63751	9.11822
ENSMUSG00000102448	Gm37101	0.799757	0.253687	0.253928	0.253855
ENSMUSG00000079283	2310009B15Rik	8.70283	8.57912	9.02789	8.63071
ENSMUSG00000056268	Dennd1b	7.09793	7.06466	7.32727	7.10441
ENSMUSG00000104436	Gm37423	1.94157	1.93939	2.15022	2.72413
ENSMUSG00000104900	4930596I21Rik	-0.245644	-0.245807	-0.245641	-0.245691
ENSMUSG00000102626	Gm18553	2.24554	1.28682	1.28752	1.75082
ENSMUSG00000085361	Gm16305	1.50802	1.53592	1.66876	1.50172
ENSMUSG00000105936	Gm43544	-0.263008	-0.263174	0.11955	-0.263056
ENSMUSG00000085481	Gm16304	1.17376	0.824052	0.824512	0.824372
ENSMUSG00000102243	Gm37718	0.22125	0.221043	0.221254	0.22119
ENSMUSG00000033964	Zbtb41	8.34739	8.94096	8.39434	8.12567
ENSMUSG00000033952	Aspm	9.92722	10.2169	7.84567	10.1745
ENSMUSG00000104496	Gm5837	5.08577	5.26801	5.45349	5.49965
ENSMUSG00000026365	Cfh	0.803122	0.585906	0.807099	0.747308
ENSMUSG00000052726	Kcnt2	-0.0588064	-0.0590106	0.268284	-0.0588654
ENSMUSG00000102740	Gm37599	-0.0747176	0.0244288	-0.00209277	-0.0409026
ENSMUSG00000101795	Gm5835	6.97111	7.32538	7.6396	7.54777
ENSMUSG00000026361	Cdc73	5.94333	7.57014	7.02707	6.54579
ENSMUSG00000033849	B3galt2	3.22532	3.63729	3.53782	3.06933
ENSMUSG00000089640	Gm6397	5.1187	4.86721	4.7296	4.67374
ENSMUSG00000018196	Glrx2	10.2748	10.4357	9.6327	9.78128
ENSMUSG00000018199	Trove2	10.2407	9.92695	9.67268	9.49503
ENSMUSG00000018189	Uchl5	11.7328	11.7592	11.199	11.3965
ENSMUSG00000100455	Gm29170	5.36594	6.2805	5.53082	5.99903
ENSMUSG00000026360	Rgs2	10.2884	10.3068	8.80318	6.15243
ENSMUSG00000026358	Rgs1	0.779707	0.464504	0.785383	0.69971
ENSMUSG00000100441	Gm7266	4.03759	4.26876	4.82367	4.49168
ENSMUSG00000026357	Rgs18	1.75557	1.46577	1.76086	1.68123
ENSMUSG00000097130	Gm5262	-0.0855248	-0.0856369	-0.0855224	0.0693353
ENSMUSG00000082588	Gm15443	1.90601	1.84527	1.5884	1.58828
ENSMUSG00000056220	Pla2g4a	10.566	7.4779	9.802	7.7242
ENSMUSG00000097028	Ptgs2os	0.064405	-0.0284276	0.567327	-0.0282866
ENSMUSG00000032487	Ptgs2	10.1651	10.3364	10.5627	8.30606
ENSMUSG00000097754	Ptgs2os2	1.83526	1.83338	1.8353	1.83472
ENSMUSG00000099875	Rbm3-ps	7.28449	7.19678	7.33672	7.25255
ENSMUSG00000100690	Gm4322	7.97173	7.84689	8.68296	7.81984
ENSMUSG00000006010	BC003331	9.92565	9.27309	9.22151	9.46667
ENSMUSG00000006005	Tpr	12.1692	12.0112	11.8292	12.0717
ENSMUSG00000006014	Prg4	-0.271991	-0.272153	-0.271988	-0.272038
ENSMUSG00000066842	Hmcn1	9.76094	10.5329	6.19305	6.64193
ENSMUSG00000099622	Gm29188	-1.10161	-1.10463	-1.10149	-1.10329
ENSMUSG00000100954	Gm10138	4.1286	4.23978	4.3115	4.71424
ENSMUSG00000023150	Ivns1abp	12.603	12.2973	11.7967	11.7226
ENSMUSG00000052748	Swt1	9.58303	9.08191	8.97636	9.01418
ENSMUSG00000053286	Trmt1l	9.83337	9.92856	10.2192	9.81351
ENSMUSG00000103928	Gm37893	1.62348	2.44326	2.36776	1.62314
ENSMUSG00000026484	Rnf2	11.2515	11.2541	10.9228	10.5495
ENSMUSG00000103238	Gm36527	2.82518	3.65682	3.14766	2.68002
ENSMUSG00000100551	Gm19503	2.27837	2.33179	2.20132	2.57666
ENSMUSG00000026483	Fam129a	6.85823	5.48596	8.72548	1.7921
ENSMUSG00000100594	2810414N06Rik	5.63198	5.98205	6.11222	3.22409
ENSMUSG00000043019	Edem3	10.0878	10.1175	9.79857	9.35049
ENSMUSG00000032666	1700025G04Rik	6.66168	7.10434	6.93076	7.00938
ENSMUSG00000014980	Tsen15	10.648	10.7695	10.4334	10.5277
ENSMUSG00000032649	Colgalt2	8.17876	7.55302	5.28402	5.46392
ENSMUSG00000026482	Rgl1	10.7833	10.4337	10.3797	10.4141
ENSMUSG00000086145	Gm15479	-0.419938	-0.420054	-0.419936	-0.419972
ENSMUSG00000080950	Gm7278	1.30701	2.29897	1.40639	1.61929
ENSMUSG00000008475	Arpc5	13.8152	13.594	13.2635	12.958
ENSMUSG00000026480	Ncf2	7.31585	7.22606	2.311	5.16235
ENSMUSG00000042772	Smg7	11.5558	11.5052	11.2439	11.1249
ENSMUSG00000100394	Gm28791	3.04071	2.75794	2.71606	2.59677
ENSMUSG00000100702	Gm8976	1.35069	1.31232	1.38753	1.47303
ENSMUSG00000042751	Nmnat2	4.42341	3.08064	1.76235	1.75986
ENSMUSG00000099969	Gm28960	0.777323	0.776961	0.77733	1.40193
ENSMUSG00000026479	Lamc2	8.75259	8.84141	8.15416	7.84925
ENSMUSG00000026478	Lamc1	11.7101	11.4059	10.8156	10.8633
ENSMUSG00000103818	Gm38009	2.36217	1.53963	1.54114	2.0202
ENSMUSG00000079138	Gm8818	3.06471	3.04819	3.20277	3.06
ENSMUSG00000073538	E330020D12Rik	1.47156	1.4705	1.98075	1.47125
ENSMUSG00000042708	Shcbp1l	1.81982	1.81752	1.81987	1.81916
ENSMUSG00000103543	Gm37669	0.11298	0.112642	0.112987	0.112882
ENSMUSG00000042699	Dhx9	11.1477	10.6377	11.1718	10.7392
ENSMUSG00000042684	Npl	8.67391	8.93613	8.88189	8.61589
ENSMUSG00000099858	Gm6652	3.44781	3.62118	3.33314	3.89175
ENSMUSG00000042671	Rgs8	3.55222	5.31849	3.24548	3.81228
ENSMUSG00000100334	C230024C17Rik	-0.121979	0.461377	-0.121975	-0.122034
ENSMUSG00000026475	Rgs16	11.0837	11.0458	8.40714	7.82748
ENSMUSG00000066800	Rnasel	4.80683	4.90426	7.57198	7.10811
ENSMUSG00000100183	Gm28512	2.73742	2.73327	3.47349	2.73623
ENSMUSG00000042641	Rgsl1	2.04558	2.04261	3.30213	2.04472
ENSMUSG00000045968	Teddm2	0.941562	0.933206	0.805672	0.849663
ENSMUSG00000026473	Glul	10.9139	9.84841	10.516	10.3122
ENSMUSG00000101903	Gm29291	1.44706	1.4464	1.44708	1.44687
ENSMUSG00000004110	Cacna1e	1.06321	2.16222	1.06324	1.06284
ENSMUSG00000101880	Gm29282	-0.015465	0.0713407	-0.0154616	-0.0155107
ENSMUSG00000096950	Gm9530	1.13186	1.13119	1.13188	1.13167
ENSMUSG00000056708	Ier5	6.82548	7.24639	7.25514	6.99048
ENSMUSG00000026471	Mr1	6.19701	5.43975	3.86715	4.29559
ENSMUSG00000026470	Stx6	12.1086	11.942	11.6335	11.8528
ENSMUSG00000033722	BC034090	5.44984	6.32753	7.48252	6.8564
ENSMUSG00000026469	Xpr1	8.34885	8.28754	7.35305	6.42648
ENSMUSG00000073535	Gm5532	0.493047	0.492786	0.954761	0.492971
ENSMUSG00000033701	Acbd6	11.1843	11.0824	11.2659	11.167
ENSMUSG00000033684	Qsox1	11.7154	11.2453	11.3778	11.7358
ENSMUSG00000033671	Cep350	8.81764	8.59689	8.72844	8.41053
ENSMUSG00000026466	Tor1aip1	10.5312	10.5891	10.9405	10.4965
ENSMUSG00000102964	9430034N14Rik	5.45839	5.06174	2.8637	2.8599
ENSMUSG00000050565	Tor1aip2	12.7501	12.634	12.9865	12.3562
ENSMUSG00000015484	Fam163a	9.88327	9.58506	10.134	10.027
ENSMUSG00000060985	Tdrd5	2.13983	2.10462	5.71538	5.66567
ENSMUSG00000026602	Nphs2	0.147423	0.147151	0.147428	0.147344
ENSMUSG00000026601	Axdnd1	4.41378	4.20024	6.4818	5.22024
ENSMUSG00000078193	Gm2000	9.66336	9.67741	10.2455	10.1177
ENSMUSG00000026600	Soat1	12.8698	12.8299	12.7903	12.9672
ENSMUSG00000101523	Gm10031	5.22142	5.50488	5.05657	5.16174
ENSMUSG00000026596	Abl2	7.71495	8.65365	7.80009	6.70638
ENSMUSG00000104293	Gm38043	0.255259	0.294025	0.255266	0.255166
ENSMUSG00000060519	Tor3a	10.1374	9.50369	8.79683	9.46187
ENSMUSG00000033557	Fam20b	9.15373	9.31079	8.9698	8.78935
ENSMUSG00000046057	Gm15428	4.773	5.08912	4.73031	4.7835
ENSMUSG00000026594	Ralgps2	11.2064	11.5283	11.1216	10.644
ENSMUSG00000101964	Gm28693	3.51562	2.40874	3.87069	2.12682
ENSMUSG00000033544	Angptl1	1.36508	1.7816	1.3651	1.36489
ENSMUSG00000103303	Gm37802	2.98981	2.30332	2.30402	2.3038
ENSMUSG00000101905	4930439D14Rik	1.34477	1.34412	1.34478	1.34458
ENSMUSG00000101768	Gm28694	-0.743869	-0.74396	-0.743867	-0.743895
ENSMUSG00000026592	Tex35	0.732443	1.20018	0.732453	0.732311
ENSMUSG00000109913	Gm30694	0.15543	0.766674	0.204598	0.155362
ENSMUSG00000070565	Rasal2	7.36511	6.98025	6.60189	6.68789
ENSMUSG00000102326	Gm37788	1.11232	1.81529	1.11233	1.11218
ENSMUSG00000103808	Gm37060	2.11957	2.00446	1.64442	1.85264
ENSMUSG00000049881	2810025M15Rik	10.9512	11.3467	10.7929	11.5712
ENSMUSG00000033488	Cryzl2	8.6549	8.83995	9.10612	8.84458
ENSMUSG00000004031	Brinp2	1.68796	0.611161	0.612252	0.611922
ENSMUSG00000026587	Astn1	2.26432	0.898478	0.900391	0.899813
ENSMUSG00000061992	Gm4953	1.94415	1.99785	1.94416	2.19375
ENSMUSG00000040782	Cop1	7.56334	7.61347	7.48559	7.33139
ENSMUSG00000015829	Tnr	0.0275185	0.0273377	0.389392	0.0274662
ENSMUSG00000026729	4930562F07Rik	0.171875	0.358377	0.171878	0.171836
ENSMUSG00000058267	Mrps14	10.9562	10.9591	11.2935	11.2136
ENSMUSG00000014226	Cacybp	12.2631	12.1097	11.9794	11.8773
ENSMUSG00000103006	4933417C20Rik	2.50277	1.90869	1.91096	1.91027
ENSMUSG00000026721	Rabgap1l	9.10761	9.70726	9.15198	9.40856
ENSMUSG00000103522	9430087J23Rik	0.12606	0.125901	0.126064	0.126014
ENSMUSG00000103391	Gm38302	0.708252	0.707863	0.70826	0.70814
ENSMUSG00000103432	6720464F23Rik	0.63929	0.826062	0.349223	0.349109
ENSMUSG00000103632	Gm38329	0.0173957	0.0171008	0.0174021	0.0173105
ENSMUSG00000104053	Gm38126	4.6225	4.86489	3.27058	3.34039
ENSMUSG00000057499	Gm6177	0.959296	0.885564	0.959753	0.920159
ENSMUSG00000040423	Rc3h1	9.14473	9.14715	8.90098	8.19055
ENSMUSG00000103739	Gm37653	0.90491	0.904255	1.44424	0.904721
ENSMUSG00000026715	Serpinc1	-0.0998884	-0.0999993	-0.099886	0.132264
ENSMUSG00000103222	Gm37729	-1.01242	-1.01463	-1.01227	-1.01441
ENSMUSG00000043467	Zbtb37	8.67405	8.18284	8.64869	8.17119
ENSMUSG00000104016	Gm37362	3.07699	3.18832	3.07704	3.48545
ENSMUSG00000053332	Gas5	11.6794	12.12	11.9828	11.8794
ENSMUSG00000064440	Gm26224	5.67883	5.70722	5.26127	5.81686
ENSMUSG00000080463	Gm22489	4.79882	4.95103	4.33988	4.33062
ENSMUSG00000064816	Gm22357	6.11392	5.928	5.41483	4.72651
ENSMUSG00000084667	Gm23212	6.97356	6.59004	6.19041	6.87902
ENSMUSG00000077220	Snord78	7.63106	7.31483	6.85556	6.40948
ENSMUSG00000065160	Mir5117	2.5314	2.69635	2.3563	2.45339
ENSMUSG00000064968	Snord47	3.10926	2.92471	3.13741	2.61877
ENSMUSG00000065228	Gm25789	2.55655	2.46127	2.44669	2.4779
ENSMUSG00000026709	Dars2	10.2263	9.91062	10.196	10.259
ENSMUSG00000026708	Cenpl	8.23732	9.48124	7.45912	9.09685
ENSMUSG00000026705	Klhl20	9.43862	9.06583	8.49904	8.50751
ENSMUSG00000044835	Ankrd45	0.910471	0.909787	0.910485	0.910273
ENSMUSG00000102817	Gm6185	1.75724	1.35599	1.35649	1.35634
ENSMUSG00000026701	Prdx6	14.8334	14.7083	14.4174	14.1981
ENSMUSG00000026700	Tnfsf4	1.9882	1.98461	3.09099	3.0615
ENSMUSG00000066755	Tnfsf18	0.362947	-0.00785366	-0.00773619	-0.00777183
ENSMUSG00000040323	Gm15429	4.50638	4.73925	4.59171	4.82284
ENSMUSG00000040297	Suco	9.29535	9.49067	8.64974	8.725
ENSMUSG00000102254	Gm7496	4.02677	3.17244	4.1979	3.60226
ENSMUSG00000103158	Gm31925	0.671441	0.671088	0.671448	0.671339
ENSMUSG00000026698	Pigc	10.224	9.58453	9.73185	10.0844
ENSMUSG00000103393	Gm38304	1.79607	1.84325	1.79611	1.79563
ENSMUSG00000040265	Dnm3	4.04289	4.45961	4.30805	3.42775
ENSMUSG00000078190	Dnm3os	3.78643	3.21797	3.98706	3.10136
ENSMUSG00000026694	Mettl13	9.16239	8.6538	8.64776	9.04598
ENSMUSG00000026696	Vamp4	9.36823	9.77105	8.85714	7.89283
ENSMUSG00000040225	Prrc2c	12.5561	12.0632	12.1555	12.221
ENSMUSG00000026692	Fmo4	1.04915	1.04856	1.04917	1.04898
ENSMUSG00000040181	Fmo1	10.7135	9.77674	8.58815	8.41201
ENSMUSG00000040170	Fmo2	-0.617975	-0.618061	-0.617973	-0.618
ENSMUSG00000026586	Prrx1	2.11545	1.02666	1.02735	1.02714
ENSMUSG00000040124	Gorab	8.57613	8.43897	8.6685	8.55802
ENSMUSG00000102117	Rpsa-ps1	4.57244	4.61637	5.5874	5.46269
ENSMUSG00000026585	Kifap3	10.5902	10.2242	9.9221	10.2247
ENSMUSG00000026584	Scyl3	9.68501	9.57932	8.82128	9.34432
ENSMUSG00000041406	BC055324	10.0149	9.64729	8.26346	10.1384
ENSMUSG00000041396	Mettl18	7.92604	7.83252	7.48927	7.82923
ENSMUSG00000026582	Sele	3.86907	3.15811	1.94441	1.94175
ENSMUSG00000026581	Sell	1.32089	1.23599	1.32257	1.29785
ENSMUSG00000026580	Selp	4.29968	3.40683	2.24419	2.23728
ENSMUSG00000086593	Gm16548	1.17358	1.17309	1.17359	1.17344
ENSMUSG00000026579	F5	6.51547	1.58931	1.89071	1.80936
ENSMUSG00000040918	Slc19a2	10.458	10.5804	10.2374	10.567
ENSMUSG00000026578	Ccdc181	8.02792	7.84305	8.25365	7.92802
ENSMUSG00000026577	Blzf1	9.78773	9.68973	10.0794	9.89942
ENSMUSG00000026575	Nme7	8.61718	8.96344	9.79281	9.78235
ENSMUSG00000026576	Atp1b1	8.28602	8.95707	8.49201	8.06199
ENSMUSG00000026572	Tbx19	1.09281	1.09212	1.09282	1.09261
ENSMUSG00000040848	Sft2d2	10.1481	10.005	9.27083	10.376
ENSMUSG00000040843	Tiprl	11.1342	10.9829	10.9877	10.8704
ENSMUSG00000102302	Gm38190	0.853626	1.15129	0.853633	1.00931
ENSMUSG00000040836	Gpr161	2.12374	2.06996	1.9291	2.70282
ENSMUSG00000026571	Dcaf6	9.6049	9.36738	8.90539	8.62747
ENSMUSG00000102401	Gm37864	0.30005	0.299831	0.300054	0.299987
ENSMUSG00000026568	Mpc2	10.6339	10.6283	10.1899	10.4582
ENSMUSG00000026567	Adcy10	1.12751	1.12693	1.87275	1.17688
ENSMUSG00000104474	Gm38210	-0.314787	-0.315028	-0.314781	-0.314856
ENSMUSG00000026566	Mpzl1	13.5624	13.4265	12.8454	12.9551
ENSMUSG00000040723	Rcsd1	9.67941	9.8524	9.63982	10.2774
ENSMUSG00000040713	Creg1	11.5653	11.7114	11.2186	11.3455
ENSMUSG00000089829	Gm16565	2.99332	2.28735	2.2887	2.28829
ENSMUSG00000005763	Cd247	4.32884	2.34446	2.37813	4.22265
ENSMUSG00000103768	Gm37856	1.33725	1.33637	1.39812	1.33699
ENSMUSG00000102154	Gm37469	0.968099	1.39623	0.96811	0.967952
ENSMUSG00000026565	Pou2f1	8.54686	8.83988	9.29201	8.60605
ENSMUSG00000099008	Gm17976	1.82924	2.54662	2.32582	1.82872
ENSMUSG00000026564	Dusp27	8.33749	8.81991	8.55617	8.1418
ENSMUSG00000040629	Mael	1.58217	1.56938	3.97343	4.05493
ENSMUSG00000040612	Ildr2	2.23214	1.16212	1.16423	1.16359
ENSMUSG00000103400	Gm15853	1.94598	2.20514	1.946	1.9457
ENSMUSG00000026563	Tada1	9.22586	9.14632	7.95288	8.62034
ENSMUSG00000089853	Gm15853	-0.195404	-0.195507	-0.195402	-0.195434
ENSMUSG00000040596	Pogk	8.92131	9.22118	8.03349	8.61736
ENSMUSG00000084093	Gm16418	4.20657	4.43166	4.61953	4.25619
ENSMUSG00000103073	Gm37904	-0.39301	-0.393178	-0.393006	-0.393058
ENSMUSG00000086925	Gm6286	1.98158	2.03438	2.018	2.33412
ENSMUSG00000102548	Gm16701	2.14265	1.51284	1.44086	1.72634
ENSMUSG00000097823	Gm16701	0.81985	0.352898	0.353113	0.431605
ENSMUSG00000060568	Fam78b	5.30272	4.89041	2.90342	4.47882
ENSMUSG00000026558	Uck2	12.2437	12.3544	12.3056	12.1925
ENSMUSG00000103139	Gm37982	1.66998	1.79688	1.7526	2.01081
ENSMUSG00000052428	Tmco1	11.8842	11.7718	11.735	11.4077
ENSMUSG00000088246	Gm25911	1.81024	1.71907	1.74175	1.76742
ENSMUSG00000026687	Aldh9a1	11.4214	10.4957	11.5586	11.8143
ENSMUSG00000026688	Mgst3	10.1415	9.30801	9.55546	9.30338
ENSMUSG00000015843	Rxrg	1.41254	1.41144	2.27937	1.41222
ENSMUSG00000026686	Lmx1a	0.500489	0.499975	0.5005	0.500341
ENSMUSG00000052534	Pbx1	9.92373	8.29532	9.04545	9.42994
ENSMUSG00000103780	Gm37524	0.696867	0.820021	0.696874	0.696773
ENSMUSG00000102594	Gm38381	1.53952	1.5383	1.53955	1.53917
ENSMUSG00000026683	Nuf2	9.71137	10.4015	9.89433	10.236
ENSMUSG00000026678	Rgs5	9.12873	8.24984	7.7855	9.13664
ENSMUSG00000038530	Rgs4	6.95945	4.51892	10.019	10.6063
ENSMUSG00000026675	Hsd17b7	9.91797	9.41226	10.1439	10.5047
ENSMUSG00000097503	3110045C21Rik	2.49779	1.96538	1.96672	1.96631
ENSMUSG00000026674	Ddr2	1.53058	1.52914	2.4444	1.53016
ENSMUSG00000026670	Uap1	10.2458	10.0161	10.1378	10.2453
ENSMUSG00000026667	Uhmk1	8.0413	7.75753	8.20034	8.49383
ENSMUSG00000102752	Gm7694	6.33096	6.42134	5.77397	5.79771
ENSMUSG00000038473	Nos1ap	5.86968	6.05187	5.07328	4.58828
ENSMUSG00000102193	Gm7299	3.05964	3.28486	3.09578	2.97877
ENSMUSG00000038463	Olfml2b	8.85115	8.29771	8.32342	8.4815
ENSMUSG00000026663	Atf6	11.0039	10.9608	10.6545	10.9764
ENSMUSG00000053925	Gm9929	3.27114	3.30987	3.45722	3.50726
ENSMUSG00000026659	Dusp12	9.55909	9.44516	9.10691	9.40254
ENSMUSG00000096968	Gm26620	2.32112	1.74907	1.74997	2.04363
ENSMUSG00000070524	Fcrlb	2.14217	2.14014	2.14221	2.14158
ENSMUSG00000089838	Gm2962	4.67143	4.71383	4.56274	5.25537
ENSMUSG00000026656	Fcgr2b	3.08968	0.64916	0.987286	0.896933
ENSMUSG00000104340	Gm10522	1.16702	1.16349	1.16709	1.16601
ENSMUSG00000059089	Fcgr4	0.908036	4.02238	0.913862	0.825962
ENSMUSG00000059498	Fcgr3	6.36959	0.869082	1.24793	1.14665
ENSMUSG00000026649	Cfap126	4.34845	3.42502	5.11189	5.29454
ENSMUSG00000058076	Sdhc	10.5577	10.713	10.7794	11.1289
ENSMUSG00000038370	Pcp4l1	6.61286	6.98695	3.21747	1.77605
ENSMUSG00000005674	Tomm40l	8.59347	8.9569	8.86969	8.55981
ENSMUSG00000058715	Fcer1g	7.768	5.42692	3.95871	1.99445
ENSMUSG00000013593	Ndufs2	12.6886	12.8522	12.3924	12.596
ENSMUSG00000006403	Adamts4	7.94951	8.23319	8.34821	8.2136
ENSMUSG00000052423	B4galt3	10.2547	10.3708	10.3092	10.4679
ENSMUSG00000062729	Ppox	9.67675	8.51348	9.01085	8.89042
ENSMUSG00000053483	Usp21	10.478	10.4143	10.1221	10.8163
ENSMUSG00000062963	Ufc1	11.2911	11.4894	11.5551	11.6024
ENSMUSG00000079137	Rpl27-ps1	3.0424	3.06496	3.01436	2.96255
ENSMUSG00000103983	Gm20045	2.27897	2.96965	2.94995	2.27856
ENSMUSG00000013973	Dedd	7.25691	6.98763	8.04129	7.75434
ENSMUSG00000013997	Nit1	8.22626	9.20956	9.3655	9.56029
ENSMUSG00000006412	Pfdn2	10.8483	11.0068	11.3133	11.2261
ENSMUSG00000102929	Gm37154	0.0921875	0.0919326	0.0921929	0.0921138
ENSMUSG00000045259	Klhdc9	1.46537	1.46442	1.46539	2.3187
ENSMUSG00000006411	Nectin4	1.86266	1.85821	1.86276	2.83633
ENSMUSG00000048865	Arhgap30	6.04292	1.03304	4.47976	1.25914
ENSMUSG00000026641	Usf1	11.289	10.7622	11.0208	11.2028
ENSMUSG00000103711	Tstd1	2.77293	2.55532	3.1754	2.61171
ENSMUSG00000097045	Gm26641	3.47044	2.98513	3.38727	2.98769
ENSMUSG00000038235	F11r	13.5516	13.4057	12.6175	12.0711
ENSMUSG00000091993	B930036N10Rik	5.56304	4.59654	5.66711	5.65282
ENSMUSG00000060244	Alyref2	5.72426	5.75663	5.26722	6.12653
ENSMUSG00000038209	Itln1	2.13051	2.12624	2.1306	2.12928
ENSMUSG00000004709	Cd244	4.81628	1.80794	1.92237	1.89002
ENSMUSG00000004707	Ly9	0.848517	0.847999	0.848528	1.72657
ENSMUSG00000038179	Slamf7	0.657642	0.657215	0.657651	0.657518
ENSMUSG00000015355	Cd48	1.7106	1.70762	1.71067	1.70975
ENSMUSG00000103883	Gm37010	1.04062	1.03992	1.04063	1.04042
ENSMUSG00000059058	Tma7-ps	5.77104	6.20529	6.37037	6.20669
ENSMUSG00000015316	Slamf1	1.41272	1.09238	1.41852	1.33102
ENSMUSG00000038147	Cd84	4.84133	0.668712	1.00768	1.53828
ENSMUSG00000104413	Gm37065	0.00128364	0.0155518	0.0706745	-0.0357482
ENSMUSG00000015314	Slamf6	1.96587	1.86591	1.86962	1.8685
ENSMUSG00000026556	Vangl2	9.42606	9.49275	9.73317	9.67966
ENSMUSG00000003458	Ncstn	12.4946	12.4123	11.9187	12.584
ENSMUSG00000026553	Copa	13.6179	13.331	13.2477	13.4478
ENSMUSG00000102779	Gm38164	0.099322	0.281732	0.0993266	0.0992602
ENSMUSG00000103380	Gm37756	3.63164	3.62291	3.13318	3.36974
ENSMUSG00000003464	Pex19	11.1832	11.4878	11.242	11.8157
ENSMUSG00000089803	Gm10171	2.74735	2.60937	2.611	2.43364
ENSMUSG00000026554	Dcaf8	11.4216	11.5962	11.452	11.666
ENSMUSG00000013698	Pea15a	13.777	13.7315	13.4768	13.6161
ENSMUSG00000007122	Casq1	1.60234	1.94509	1.60236	1.88546
ENSMUSG00000007107	Atp1a4	0.138314	0.138033	0.835019	0.138233
ENSMUSG00000038034	Igsf8	8.70168	8.58563	8.47065	8.43581
ENSMUSG00000007097	Atp1a2	0.121923	0.121742	0.121927	0.60765
ENSMUSG00000038026	Kcnj9	0.140835	0.14066	0.140839	0.140785
ENSMUSG00000044708	Kcnj10	0.429742	0.429469	0.429747	0.429663
ENSMUSG00000050229	Pigm	11.0001	10.6981	10.865	10.7927
ENSMUSG00000102278	Gm37145	0.881954	0.881371	0.881967	0.881786
ENSMUSG00000026548	Slamf9	4.4451	3.31287	1.70672	3.6788
ENSMUSG00000037995	Igsf9	7.88233	9.35953	8.02659	7.47008
ENSMUSG00000026547	Tagln2	15.4732	15.4613	15.4237	14.9473
ENSMUSG00000104351	Gm37125	3.15087	4.19748	3.1512	3.14643
ENSMUSG00000026546	Cfap45	5.86029	5.32918	2.89548	5.1701
ENSMUSG00000085184	4933439K11Rik	0.429258	0.428926	0.429266	0.68126
ENSMUSG00000049598	Vsig8	1.3458	1.13166	0.694158	0.859653
ENSMUSG00000053318	Slamf8	1.55669	1.54605	1.55691	1.55367
ENSMUSG00000026544	Dusp23	7.52939	6.69294	7.0538	6.52141
ENSMUSG00000060128	Gm2710	0.852168	0.868604	0.744758	0.744694
ENSMUSG00000037872	Ackr1	2.08871	4.94476	6.77166	6.04576
ENSMUSG00000005338	Cadm3	4.92213	4.54657	4.3468	3.20946
ENSMUSG00000037860	Aim2	8.57742	8.50173	7.75639	8.52887
ENSMUSG00000037849	Ifi206	0.318631	0.318357	0.318637	0.318551
ENSMUSG00000073491	Ifi213	0.982348	0.981591	0.982365	0.98213
ENSMUSG00000043263	Ifi209	0.856676	0.723661	0.859213	0.821443
ENSMUSG00000066677	Pydc3	1.35691	1.35599	1.35693	1.35665
ENSMUSG00000073490	Ifi207	5.58006	0.469669	0.781345	0.698084
ENSMUSG00000073489	Ifi204	0.798002	0.566287	0.802228	5.40236
ENSMUSG00000102433	Gm38050	2.15439	2.34435	2.15441	2.1541
ENSMUSG00000090272	Mndal	1.65059	1.64929	1.65062	1.65021
ENSMUSG00000026536	Mnda	2.77689	3.14464	2.21094	3.32533
ENSMUSG00000039997	Ifi203	2.17595	2.17092	2.17606	2.17451
ENSMUSG00000026535	Ifi202b	3.96173	5.04213	3.06294	5.52086
ENSMUSG00000054203	Ifi205	0.979391	0.949135	0.980003	0.971025
ENSMUSG00000045381	Olfr433	1.40939	1.40853	1.40941	1.40914
ENSMUSG00000055033	Olfr420	-0.443833	-0.443919	-0.443831	-0.443858
ENSMUSG00000026532	Spta1	1.84814	2.24584	1.85495	1.75223
ENSMUSG00000028354	Fmn2	3.02751	3.06379	2.35254	3.43172
ENSMUSG00000050069	Grem2	16.1533	1.01139	2.7638	3.24588
ENSMUSG00000026526	Fh1	12.1105	11.8242	12.0721	11.9054
ENSMUSG00000039783	Kmo	1.82309	1.82108	1.82313	1.82251
ENSMUSG00000026525	Opn3	7.92492	8.11427	7.76063	8.03283
ENSMUSG00000078185	Chml	7.44643	7.07096	7.14379	6.98279
ENSMUSG00000039748	Exo1	9.50492	10.1761	10.069	10.8956
ENSMUSG00000055214	Pld5	1.62644	0.636313	0.636863	0.636696
ENSMUSG00000078184	Rbm8a2	5.25875	5.44727	5.44017	5.10077
ENSMUSG00000057335	Cep170	10.5318	10.6473	10.0822	10.0844
ENSMUSG00000084749	Gm25288	0.469516	0.047544	0.0478199	0.047736
ENSMUSG00000026504	Sdccag8	8.68527	9.10822	9.28626	9.27374
ENSMUSG00000103367	Gm38158	7.14458	5.81213	2.16688	5.14597
ENSMUSG00000103251	Gm37519	-0.32695	-0.327039	-0.326948	-0.326975
ENSMUSG00000019699	Akt3	8.28895	8.53673	8.23786	7.6306
ENSMUSG00000102749	Gm37598	1.09483	1.09412	1.09484	1.09462
ENSMUSG00000103646	Gm37706	2.48575	2.06954	1.61513	1.91196
ENSMUSG00000102427	Gm37463	-0.925552	-0.926351	-0.925385	-0.926262
ENSMUSG00000063659	Zbtb18	2.44892	3.09714	2.73118	2.58774
ENSMUSG00000015961	Adss	12.2106	12.0859	11.6335	11.2948
ENSMUSG00000089657	Gm16585	1.61038	2.0678	1.53506	1.44994
ENSMUSG00000102493	Gm8010	0.439959	0.439795	0.439963	0.50669
ENSMUSG00000026502	Desi2	8.06782	7.50242	7.75437	7.83172
ENSMUSG00000104126	Gm37486	6.95969	6.80693	6.75772	6.86408
ENSMUSG00000086350	B230369F24Rik	2.82831	3.10684	3.66865	3.31174
ENSMUSG00000026500	Cox20	8.65586	8.83386	8.38998	7.69079
ENSMUSG00000039630	Hnrnpu	11.2324	11.3209	11.3979	11.2168
ENSMUSG00000104279	Gm38300	0.926674	0.926026	1.47846	1.20425
ENSMUSG00000026495	Efcab2	6.62774	7.03309	5.53395	7.01259
ENSMUSG00000026494	Kif26b	8.598	5.00915	6.34942	8.64997
ENSMUSG00000055067	Smyd3	9.15437	9.14706	9.16951	9.69769
ENSMUSG00000096474	Gm5561	2.97558	2.89295	3.08432	2.80373
ENSMUSG00000026492	Tfb2m	8.62093	8.80819	8.44748	8.32194
ENSMUSG00000082395	Gm15480	0.142918	0.142596	0.142925	0.142825
ENSMUSG00000038949	Cnst	8.98055	9.56659	7.82488	9.53667
ENSMUSG00000038936	Sccpdh	10.9982	10.8844	10.7357	10.4994
ENSMUSG00000026491	Ahctf1	9.54041	9.78821	9.00505	8.97559
ENSMUSG00000104418	Gm37070	3.43294	3.48746	3.49586	3.5215
ENSMUSG00000026490	Cdc42bpa	9.4561	9.87976	8.68921	8.43914
ENSMUSG00000103636	Gm38331	1.78445	1.78317	1.78448	1.78408
ENSMUSG00000026489	Coq8a	7.73376	6.9078	4.06141	5.45109
ENSMUSG00000104520	Gm37336	2.78569	2.77678	2.78588	2.78314
ENSMUSG00000010609	Psen2	9.74775	10.2036	9.93657	9.62016
ENSMUSG00000055676	Gm5069	3.92135	4.16383	3.76001	3.53075
ENSMUSG00000038855	Itpkb	8.13421	8.40346	7.67733	7.86443
ENSMUSG00000104388	Gm37033	2.66769	2.45272	2.45963	3.38831
ENSMUSG00000103772	Gm36933	-0.475485	-0.475571	-0.475483	-0.47551
ENSMUSG00000053963	Stum	0.616357	1.62094	0.616369	1.4192
ENSMUSG00000026496	Parp1	12.2161	12.2716	12.2696	12.8186
ENSMUSG00000058729	Lin9	7.78508	8.34765	8.00857	8.15225
ENSMUSG00000026497	Mixl1	1.93241	1.92877	1.93249	1.93137
ENSMUSG00000104202	Gm8101	0.42584	0.477486	0.72876	0.459934
ENSMUSG00000026499	Acbd3	8.26856	8.39839	7.68145	7.54139
ENSMUSG00000103649	Gm37768	2.16351	2.01317	2.2069	1.85296
ENSMUSG00000103156	Gm38293	-0.0791206	-0.0792871	-0.079117	-0.0791688
ENSMUSG00000060743	H3f3a	12.5324	12.4959	12.8341	12.787
ENSMUSG00000097347	Gm17275	4.19775	3.8316	3.47873	3.99771
ENSMUSG00000073485	H3f3aos	1.479	1.47833	1.47901	1.4788
ENSMUSG00000038806	Sde2	10.6026	10.8632	10.5519	10.4832
ENSMUSG00000103979	Gm20305	4.5767	5.13267	5.02926	4.53458
ENSMUSG00000066652	Lefty2	0.758668	0.37553	1.30227	0.376024
ENSMUSG00000026520	Pycr2	12.0884	11.3	12.1777	11.8288
ENSMUSG00000038793	Lefty1	3.3728	2.26645	4.88969	2.27839
ENSMUSG00000026519	Tmem63a	9.63336	10.0387	9.80375	8.96332
ENSMUSG00000085563	2210411M09Rik	0.0314142	-0.165093	-0.164985	-0.165018
ENSMUSG00000038776	Ephx1	6.97472	8.28822	6.62693	6.60137
ENSMUSG00000026516	Nvl	10.9056	10.8689	10.9918	11.0315
ENSMUSG00000062169	Cnih4	11.896	11.7658	12.0208	11.9948
ENSMUSG00000038733	Wdr26	9.67106	9.98694	9.41387	9.36088
ENSMUSG00000081214	Rpl35a-ps2	3.74104	4.13477	4.55047	3.82592
ENSMUSG00000103260	Gm8146	5.87455	6.58484	7.28076	7.43958
ENSMUSG00000026514	Cnih3	0.0348795	0.0347195	0.0348829	0.0348333
ENSMUSG00000047369	Dnah14	1.41395	0.514981	0.515362	0.906535
ENSMUSG00000004880	Lbr	12.4521	12.1961	11.8425	12.4508
ENSMUSG00000089429	Gm26004	2.45214	2.34778	2.45297	2.47894
ENSMUSG00000022995	Enah	7.70234	7.8623	7.93067	7.68893
ENSMUSG00000103722	2700078F05Rik	-0.0802955	0.39359	-0.0802919	-0.0803434
ENSMUSG00000103317	Gm38359	1.25216	1.2513	2.25527	1.25191
ENSMUSG00000102950	Gm37018	2.37494	3.1255	2.50661	2.3743
ENSMUSG00000102760	Gm37258	7.01421	6.92338	7.01586	6.99104
ENSMUSG00000026511	Srp9	11.9432	11.7816	11.7396	11.6107
ENSMUSG00000103018	Gm17968	2.0399	1.18602	1.18692	1.18665
ENSMUSG00000038633	Degs1	13.2755	13.0504	13.206	13.2489
ENSMUSG00000047539	Fbxo28	7.3896	7.68298	8.04548	8.68789
ENSMUSG00000073482	Gm10517	1.8911	1.88964	2.3078	2.80043
ENSMUSG00000026510	Trp53bp2	9.97628	9.98846	9.49084	9.84665
ENSMUSG00000026509	Capn2	13.4444	12.6676	13.0121	13.0079
ENSMUSG00000102234	Gm37885	3.95983	3.09056	3.03047	2.83638
ENSMUSG00000104415	Gm37069	0.868	0.867556	0.86801	0.867872
ENSMUSG00000038599	Capn8	-0.61527	-0.615373	-0.615268	-0.6153
ENSMUSG00000038576	Susd4	2.02316	2.624	2.9026	3.72955
ENSMUSG00000102291	Gm37542	-0.0325734	-0.0327476	-0.0325696	-0.0326237
ENSMUSG00000079164	Tlr5	4.04832	3.4419	4.18981	3.72489
ENSMUSG00000030768	Disp1	10.4179	8.76796	9.58805	10.106
ENSMUSG00000102478	BC085271	-0.0106033	-0.0525346	-0.0523834	0.356419
ENSMUSG00000046836	Brox	10.8037	10.7436	10.4389	10.7296
ENSMUSG00000042901	Aida	9.02215	9.19408	9.39093	9.57334
ENSMUSG00000056050	Mia3	10.5054	9.60323	9.78024	9.97005
ENSMUSG00000103415	Gm37339	0.275526	0.275295	0.275531	0.275459
ENSMUSG00000072258	Taf1a	7.86776	8.25921	8.44236	7.88689
ENSMUSG00000039384	Dusp10	10.2871	9.36625	11.0143	9.90071
ENSMUSG00000044854	1700056E22Rik	5.37962	5.07047	6.7502	5.48154
ENSMUSG00000103308	Gm37800	2.48162	3.54315	4.13093	4.05768
ENSMUSG00000102606	Rpl21-ps1	2.71756	2.68879	2.79665	2.78179
ENSMUSG00000103314	Gm38358	-0.0189417	-0.0190592	-0.0189391	-0.0189757
ENSMUSG00000039377	Hlx	10.1002	10.766	10.1513	9.8779
ENSMUSG00000102158	Gm34342	3.63538	2.77633	2.78454	3.12226
ENSMUSG00000026621	2001-03-01	1.55739	1.55197	1.5575	1.55584
ENSMUSG00000073481	2002-03-01	11.6026	11.6349	10.8143	11.3067
ENSMUSG00000039349	C130074G19Rik	4.20873	4.56237	3.10142	2.63727
ENSMUSG00000026620	Mark1	1.95504	1.91933	1.12564	1.94939
ENSMUSG00000039318	Rab3gap2	11.3762	10.7037	11.163	10.966
ENSMUSG00000026618	Iars2	11.6007	11.6447	11.7198	11.6936
ENSMUSG00000065581	Mir194-1	-0.239606	-0.213644	-0.239604	-0.239635
ENSMUSG00000102526	Gm37785	1.8554	1.85354	1.85545	2.39274
ENSMUSG00000026617	Bpnt1	9.86927	9.59017	9.97511	9.5285
ENSMUSG00000097261	4930532G15Rik	0.75395	0.753541	0.753959	0.753832
ENSMUSG00000026615	Eprs	13.0241	12.9568	12.9402	12.8047
ENSMUSG00000097615	Gm2061	1.92847	1.9217	1.92861	1.92653
ENSMUSG00000026614	Slc30a10	3.1849	1.49571	5.06122	1.73624
ENSMUSG00000102185	5033404E19Rik	1.35456	2.10799	1.35459	1.35427
ENSMUSG00000103799	Gm38093	-0.896979	-0.897122	-0.89682	-0.897025
ENSMUSG00000039246	Lyplal1	9.67018	8.78747	9.41126	8.86246
ENSMUSG00000039239	Tgfb2	12.4472	12.4182	11.8503	11.6145
ENSMUSG00000100393	Gm29491	0.386891	0.217671	0.290908	0.539402
ENSMUSG00000001305	Rrp15	10.9536	11.026	10.7542	10.9289
ENSMUSG00000097784	A430105J06Rik	3.12272	2.67031	2.67126	3.25571
ENSMUSG00000097935	Gm3809	2.53324	2.62579	2.85759	2.56481
ENSMUSG00000026611	Spata17	1.07089	0.975031	1.55681	1.66439
ENSMUSG00000039210	Gpatch2	8.22075	8.82122	8.28277	8.75857
ENSMUSG00000104394	Gm37254	3.01295	4.94843	4.58338	3.13102
ENSMUSG00000104245	Gm38155	1.24543	1.24463	1.24545	1.2452
ENSMUSG00000026610	Esrrg	0.221527	0.221326	0.221532	0.714375
ENSMUSG00000026609	Ush2a	1.68092	2.57965	1.79105	1.68065
ENSMUSG00000026608	Kctd3	7.52791	8.36823	7.89802	8.84265
ENSMUSG00000037624	Kcnk2	1.10948	1.76984	2.07464	1.10927
ENSMUSG00000102824	Pdcd5-ps	8.99063	9.14694	9.37499	8.99096
ENSMUSG00000026605	Cenpf	10.0681	10.8224	9.24888	10.9379
ENSMUSG00000026604	Ptpn14	10.8749	10.3563	10.0151	10.7611
ENSMUSG00000097925	Gm26574	1.5556	1.33405	1.11558	1.78882
ENSMUSG00000104435	Gm37422	4.35659	4.88981	4.33641	3.92979
ENSMUSG00000026603	Smyd2	10.7972	10.5564	11.3232	11.2681
ENSMUSG00000010175	Prox1	7.94514	7.62288	5.9622	8.64404
ENSMUSG00000079045	Prox1os	0.522473	0.522183	0.522479	0.522389
ENSMUSG00000089872	Rps6kc1	9.81773	10.0125	9.19425	9.56637
ENSMUSG00000026634	Angel2	10.782	10.2378	10.1494	10.4501
ENSMUSG00000037568	Vash2	8.40756	7.10862	8.1692	8.753
ENSMUSG00000103964	Gm8407	-0.0186778	-0.0189242	-0.0186725	-0.018749
ENSMUSG00000066595	Flvcr1	3.28429	5.39906	4.48373	4.81235
ENSMUSG00000097845	A230020J21Rik	0.765774	0.765382	0.765782	0.76566
ENSMUSG00000026632	Tatdn3	6.81815	7.74479	8.04517	8.3977
ENSMUSG00000062510	Nsl1	8.16923	9.25838	8.01362	8.75018
ENSMUSG00000026630	Batf3	5.82619	6.97269	2.12282	6.48477
ENSMUSG00000102777	Gm38161	4.2933	4.63754	3.68591	3.61176
ENSMUSG00000091017	Fam71a	1.77353	1.93838	1.28734	1.28702
ENSMUSG00000026628	Atf3	11.9601	12.4341	10.5671	10.3821
ENSMUSG00000073478	D730003I15Rik	3.26368	5.92298	5.70218	4.84429
ENSMUSG00000103685	Gm37074	-0.306446	-0.306536	-0.306444	-0.306472
ENSMUSG00000103174	Gm37168	2.13055	3.2005	2.13062	2.12962
ENSMUSG00000037499	Nenf	11.0689	10.5403	11.2249	11.356
ENSMUSG00000026627	Tmem206	10.4422	10.8537	9.76769	9.5822
ENSMUSG00000026626	Ppp2r5a	10.3531	10.5888	9.44876	9.59883
ENSMUSG00000102246	9430037O13Rik	3.49825	4.3525	3.54322	3.65963
ENSMUSG00000037474	Dtl	9.77005	10.3651	10.0066	10.2886
ENSMUSG00000037461	Ints7	11.063	10.7091	10.1598	10.339
ENSMUSG00000102970	Gm37349	1.62091	1.00416	1.15089	1.35304
ENSMUSG00000026623	Lpgat1	8.62134	9.00258	8.20834	8.61157
ENSMUSG00000102840	Gm38037	4.01497	4.64859	3.91414	4.51806
ENSMUSG00000026622	Nek2	9.05198	9.97311	8.5769	9.61378
ENSMUSG00000055833	1700034H15Rik	3.10637	4.72817	3.1066	3.10326
ENSMUSG00000037434	Slc30a1	7.17508	6.47944	5.97692	4.11525
ENSMUSG00000049353	Rd3	-0.134694	-0.134794	-0.134692	-0.134723
ENSMUSG00000097416	Gm26670	3.23669	3.23524	3.43078	4.0815
ENSMUSG00000102915	Gm32460	0.888709	0.892477	0.807049	0.881927
ENSMUSG00000026637	Traf5	7.48489	7.69671	6.13176	7.58669
ENSMUSG00000103653	Gstp-ps	6.24941	5.60151	6.9916	6.63946
ENSMUSG00000037395	Rcor3	9.03942	9.37943	8.95068	9.40631
ENSMUSG00000102755	Gm37055	0.65953	0.659337	0.916102	0.659474
ENSMUSG00000097316	Gm10516	2.39927	2.9795	2.39934	2.84225
ENSMUSG00000058248	Kcnh1	0.715588	0.469726	0.46997	0.469896
ENSMUSG00000037375	Hhat	8.90865	8.9559	8.71523	8.77452
ENSMUSG00000047384	A730013G03Rik	0.152412	0.15227	0.550284	0.152371
ENSMUSG00000016262	Sertad4	3.48373	3.31516	4.13302	3.80545
ENSMUSG00000089812	Gm15867	4.50561	4.46696	4.36524	4.34072
ENSMUSG00000102162	Gm2367	5.29628	5.06708	4.97965	5.01777
ENSMUSG00000016200	Syt14	7.46495	7.20298	7.02493	7.51346
ENSMUSG00000016181	Diexf	7.63121	7.86675	7.1306	6.32923
ENSMUSG00000026638	Irf6	1.87401	1.87262	1.87404	2.88794
ENSMUSG00000079144	A130010J15Rik	8.39558	7.97538	7.36622	8.77791
ENSMUSG00000037318	Traf3ip3	1.69993	1.45754	1.7044	1.6373
ENSMUSG00000090080	Gm15872	-0.33895	-0.339141	-0.338946	-0.339005
ENSMUSG00000026639	Lamb3	0.38898	0.847061	0.388984	0.388919
ENSMUSG00000016194	Hsd11b1	1.99663	1.95243	3.83566	5.00114
ENSMUSG00000009633	G0s2	6.66899	9.34382	2.0264	4.90146
ENSMUSG00000026640	Plxna2	9.76404	9.58415	8.51821	7.97217
ENSMUSG00000016494	Cd34	13.8345	14.131	12.9559	12.8402
ENSMUSG00000097325	Gm16897	5.16361	5.30777	4.08426	4.80813
ENSMUSG00000096929	A330023F24Rik	1.36386	1.3629	1.36388	1.42099
ENSMUSG00000104525	Gm37334	4.16752	2.53608	3.30981	2.5404
ENSMUSG00000103867	9630010A21Rik	7.05252	6.43998	5.10005	3.87279
ENSMUSG00000016493	Cd46	3.12644	3.51282	2.89748	3.6358
ENSMUSG00000016481	Cr1l	11.4652	11.266	10.926	10.6654
ENSMUSG00000026616	Cr2	0.515858	0.515564	0.515864	0.515773
ENSMUSG00000050530	Fam171a1	9.91127	10.3857	9.81101	10.0979
ENSMUSG00000026643	Nmt2	11.7928	12.2026	11.437	11.2934
ENSMUSG00000049950	Rpp38	8.24396	8.19168	8.67843	8.43954
ENSMUSG00000026644	Acbd7	2.21276	2.63496	3.22471	2.95175
ENSMUSG00000026650	Meig1	0.939409	0.938946	0.939419	0.939275
ENSMUSG00000026648	Dclre1c	7.72048	8.03157	8.48688	8.1522
ENSMUSG00000026646	Suv39h2	4.55723	4.08768	5.66437	5.49328
ENSMUSG00000085043	Gm13184	-0.472844	-0.472928	-0.472842	-0.472868
ENSMUSG00000109865	Hspa14	11.3036	11.4829	11.6411	11.6393
ENSMUSG00000051396	Gm45902	6.90919	5.72924	7.02071	7.02607
ENSMUSG00000039496	Cdnf	2.85711	2.99241	2.34172	3.47928
ENSMUSG00000082580	Gm13182	0.349971	0.354513	0.253013	0.342026
ENSMUSG00000026655	Fam107b	11.4053	11.5318	10.2291	10.8728
ENSMUSG00000081070	Gm13181	1.92751	1.82282	2.04005	1.78812
ENSMUSG00000026657	Frmd4a	11.0917	10.7624	10.0021	10.2455
ENSMUSG00000086921	Gm13189	-0.962651	-0.964016	-0.962494	-0.963935
ENSMUSG00000102494	Gm36988	0.846498	0.845955	1.35601	0.846341
ENSMUSG00000039449	Prpf18	10.2911	9.86615	9.64093	10.2195
ENSMUSG00000083378	Gm13196	2.75039	2.84967	2.56731	2.77569
ENSMUSG00000026662	Sephs1	10.8462	11.0936	10.9396	10.9974
ENSMUSG00000026664	Phyh	7.85443	8.36605	8.97908	8.5374
ENSMUSG00000069188	Gm13192	5.18263	5.86276	5.83267	6.02925
ENSMUSG00000026668	Ucma	2.53989	1.73795	2.70107	1.34633
ENSMUSG00000026669	Mcm10	8.95117	9.45906	9.93864	10.5933
ENSMUSG00000026672	Optn	9.75871	10.113	9.48692	9.92848
ENSMUSG00000086430	4930551O13Rik	2.06994	1.32689	1.32779	1.32752
ENSMUSG00000081005	Gm13198	0.179444	0.179308	0.179447	0.179405
ENSMUSG00000080820	Gm13197	-0.266199	-0.266407	-0.266195	-0.266259
ENSMUSG00000039145	Camk1d	7.59192	7.31799	6.22975	4.93584
ENSMUSG00000082013	Gm13216	2.09989	2.27668	2.34351	2.26588
ENSMUSG00000039128	Cdc123	11.776	11.7291	11.9133	11.7603
ENSMUSG00000025817	Nudt5	11.5115	11.8136	11.3667	11.4802
ENSMUSG00000056718	Gm13199	1.99163	2.25854	1.89594	1.89569
ENSMUSG00000025816	Sec61a2	10.2213	9.96634	10.3501	9.97614
ENSMUSG00000025815	Dhtkd1	7.55343	6.72709	7.54406	8.05477
ENSMUSG00000043241	Upf2	8.64051	8.54735	8.35682	7.81804
ENSMUSG00000045319	Proser2	4.04229	4.98267	4.69266	5.2395
ENSMUSG00000082332	Gm13384	-0.659232	-0.659306	-0.659231	-0.659254
ENSMUSG00000039063	Echdc3	6.95439	5.66265	7.12835	5.71728
ENSMUSG00000087125	A230108P19Rik	0.574349	0.574015	0.574356	0.574252
ENSMUSG00000087485	Gm13383	4.13063	2.66372	2.67194	3.74967
ENSMUSG00000039046	Usp6nl	9.30005	9.22238	9.04713	8.94443
ENSMUSG00000086109	Gm13391	1.46805	1.46715	1.46807	2.26058
ENSMUSG00000002107	Celf2	9.89808	9.38763	10.0003	10.2059
ENSMUSG00000062319	Gm10115	0.33276	0.332552	0.332764	0.3327
ENSMUSG00000097774	Gm26565	0.355565	0.35531	0.605415	0.355491
ENSMUSG00000082953	Gm13217	3.21485	3.65337	3.5389	3.58604
ENSMUSG00000015619	Gata3	10.2023	10.1121	8.47092	8.93117
ENSMUSG00000025783	4930412O13Rik	1.74127	2.13661	1.30973	1.30952
ENSMUSG00000025782	Taf3	9.06977	9.10516	8.97614	9.71039
ENSMUSG00000103570	C630004M23Rik	1.63953	1.63827	1.63956	1.63917
ENSMUSG00000025781	Atp5c1	13.9964	14.0024	13.8153	13.6688
ENSMUSG00000037262	Kin	9.33945	9.274	10.2791	10.0707
ENSMUSG00000025780	Itih5	8.80894	8.42651	8.03868	8.04343
ENSMUSG00000086748	Gm13261	2.02999	2.05656	1.69993	2.37778
ENSMUSG00000061186	Sfmbt2	6.41332	7.11885	7.86298	7.40473
ENSMUSG00000083900	Gm13294	0.440269	0.242435	0.24258	0.242536
ENSMUSG00000026778	Prkcq	1.8543	1.46991	1.86126	1.75638
ENSMUSG00000103774	Gm36932	-0.833843	-0.833944	-0.83384	-0.833872
ENSMUSG00000102196	Gm38171	1.30613	1.30538	1.30615	1.30591
ENSMUSG00000102894	Gm37851	-0.710725	-0.710813	-0.710723	-0.710751
ENSMUSG00000086491	Gm13291	-0.58317	-0.393349	-0.583166	-0.583212
ENSMUSG00000082424	Gm13292	4.15721	3.82603	3.84961	4.26852
ENSMUSG00000082314	Gm13296	0.542398	0.521188	0.507074	0.46948
ENSMUSG00000026773	Pfkfb3	10.4111	9.88406	9.74498	9.74362
ENSMUSG00000102329	Gm10851	-0.173464	-0.173608	-0.173461	-0.173505
ENSMUSG00000037197	Rbm17	12.1837	12.283	12.5917	12.4137
ENSMUSG00000023206	Il15ra	6.67328	7.40034	5.35079	5.96797
ENSMUSG00000058594	Fbxo18	12.0485	11.629	12.031	11.9418
ENSMUSG00000047909	Ankrd16	8.95825	9.22002	9.35993	9.40615
ENSMUSG00000080801	Gm13310	0.0426956	0.0217528	-0.0294646	0.036697
ENSMUSG00000026768	Itga8	8.05879	9.19804	6.65824	9.39791
ENSMUSG00000086843	E030013I19Rik	0.178675	-0.441868	-0.441701	-0.441752
ENSMUSG00000026767	Mindy3	9.7033	9.80307	10.0933	9.69227
ENSMUSG00000102630	Gm37289	-0.663575	-0.663721	-0.663572	-0.663617
ENSMUSG00000104449	Gm37255	1.17732	1.17662	1.17733	1.17712
ENSMUSG00000104406	Gm38014	0.143429	0.104932	0.00558711	0.00554995
ENSMUSG00000026730	Pter	7.95684	7.32707	8.5552	8.06622
ENSMUSG00000049630	C1ql3	0.390298	0.73508	0.390304	0.473675
ENSMUSG00000026727	Rsu1	12.8329	12.7483	12.6753	11.992
ENSMUSG00000103360	Gm38156	2.11931	2.11606	2.11937	2.50524
ENSMUSG00000102691	Gm37780	6.81028	6.42316	5.78286	2.8827
ENSMUSG00000103232	Gm37160	1.66303	1.66186	1.66306	1.6627
ENSMUSG00000086358	Gm13270	2.17824	2.78394	2.32729	2.90454
ENSMUSG00000026726	Cubn	3.05685	4.12141	4.45376	3.05433
ENSMUSG00000026723	Trdmt1	7.76007	8.09127	8.21569	8.81229
ENSMUSG00000026728	Vim	17.3992	17.4612	17.2503	17.0268
ENSMUSG00000003418	St8sia6	3.66517	3.43395	1.71875	1.71083
ENSMUSG00000063275	Hacd1	10.4796	10.8712	10.5455	10.2643
ENSMUSG00000103926	Gm37894	1.09449	0.875741	0.876367	0.876177
ENSMUSG00000086657	Stamos	3.92367	4.18325	4.57268	4.61226
ENSMUSG00000026718	Stam	10.5476	10.8018	10.3046	10.6562
ENSMUSG00000103901	Gm37499	2.08405	3.31018	3.13091	2.08364
ENSMUSG00000026712	Mrc1	5.94172	0.784628	3.46874	6.01587
ENSMUSG00000070271	Gm13268	4.13529	3.9006	4.05958	3.84799
ENSMUSG00000083305	Gm13315	1.42918	1.62291	1.42919	1.49778
ENSMUSG00000026707	Nsun6	7.08724	7.45898	7.25812	7.7896
ENSMUSG00000017418	Arl5b	9.51053	9.60146	9.66911	8.83303
ENSMUSG00000102258	Gm38257	1.00117	1.59433	1.55711	1.00101
ENSMUSG00000083860	Gm13313	-0.107492	-0.107603	0.0306765	-0.107524
ENSMUSG00000082632	Gm13365	4.68046	4.82047	4.21919	4.88566
ENSMUSG00000026748	Plxdc2	9.92312	11.0639	8.90722	8.48445
ENSMUSG00000082235	Gm13326	1.00421	1.00396	1.00422	1.07187
ENSMUSG00000053702	Nebl	1.68615	1.68469	1.57148	1.00112
ENSMUSG00000054057	A930004D18Rik	5.79017	6.78624	6.99074	6.21299
ENSMUSG00000054074	Skida1	6.26009	5.68296	6.35726	6.49662
ENSMUSG00000086340	1810059C17Rik	1.34791	1.62536	1.28714	1.34269
ENSMUSG00000026743	Mllt10	8.86135	8.96376	9.37446	9.34859
ENSMUSG00000099050	Mir7655	-0.327926	-0.328053	-0.327923	-0.327963
ENSMUSG00000092814	Gm23638	-0.143346	-0.127211	-0.0805136	-0.248702
ENSMUSG00000081619	Gm13351	2.27025	1.80389	2.58073	1.76701
ENSMUSG00000026740	Dnajc1	9.48824	9.85528	9.90401	9.59716
ENSMUSG00000051154	Commd3	11.5539	11.9051	11.7256	11.5056
ENSMUSG00000026739	Bmi1	6.92398	7.02183	6.55974	6.55929
ENSMUSG00000026737	Pip4k2a	7.93721	8.28525	8.5017	8.38646
ENSMUSG00000026736	4930426L09Rik	0.395606	0.583045	0.395609	0.39556
ENSMUSG00000037683	Armc3	1.3121	1.31118	1.31212	1.31184
ENSMUSG00000023094	Msrb2	8.3222	8.71645	7.99626	7.95516
ENSMUSG00000043415	Otud1	6.78742	5.94269	6.08666	4.88238
ENSMUSG00000036617	Etl4	9.88748	10.0126	10.1051	9.94326
ENSMUSG00000060795	Gm13363	0.457165	0.231739	0.205626	0.205583
ENSMUSG00000081128	Gm13328	3.50842	3.44544	3.56342	3.47928
ENSMUSG00000086418	Gm13362	0.0485327	0.254204	0.0485354	0.048497
ENSMUSG00000036591	Arhgap21	9.76871	10.4132	9.6904	10.2941
ENSMUSG00000075514	Gm13375	5.26359	5.43247	4.82957	5.88354
ENSMUSG00000026679	Enkur	2.81881	2.95443	2.81883	2.81851
ENSMUSG00000048550	Thnsl1	8.1774	7.64539	8.27047	7.82236
ENSMUSG00000045967	Gpr158	0.632336	0.631859	0.632346	0.632198
ENSMUSG00000081467	Gm13337	-0.369852	-0.369943	-0.36985	-0.336204
ENSMUSG00000025716	Myo3a	0.150296	0.150136	0.1503	0.15025
ENSMUSG00000082516	Gm13342	3.39138	3.21084	3.55072	2.99879
ENSMUSG00000083863	Gm13341	1.67908	1.74652	1.51207	1.57434
ENSMUSG00000083563	Gm13340	4.07292	3.9546	3.70725	3.68244
ENSMUSG00000026787	Gad2	6.6436	6.93552	7.68218	5.25691
ENSMUSG00000026786	Apbb1ip	5.3976	3.47681	3.06603	2.74635
ENSMUSG00000069136	A130006I12Rik	0.931221	1.07397	1.3388	0.931129
ENSMUSG00000026784	Pdss1	8.72575	8.64558	8.92	8.85833
ENSMUSG00000081861	Gm14441	0.958252	1.1953	0.891743	0.817619
ENSMUSG00000058835	Abi1	11.0884	11.2264	10.7967	10.3964
ENSMUSG00000083650	Gm13357	-0.398952	-0.399094	-0.398949	-0.398993
ENSMUSG00000026781	Acbd5	9.49444	9.65574	9.46128	8.65857
ENSMUSG00000026779	Mastl	8.75685	9.84122	9.21421	9.61442
ENSMUSG00000026775	Yme1l1	11.667	11.6292	11.1482	11.0506
ENSMUSG00000081648	Gm13423	0.346911	0.208249	0.407594	0.208347
ENSMUSG00000084098	Gm13422	3.72511	3.4922	3.47054	3.57646
ENSMUSG00000102704	Gm38309	2.92922	3.18115	2.45719	2.45659
ENSMUSG00000026771	Spopl	7.48351	7.23492	7.69328	7.51468
ENSMUSG00000083116	Gm13410	5.12236	5.23842	4.20649	4.79019
ENSMUSG00000044103	Il1f9	0.57741	0.577122	0.577416	0.577327
ENSMUSG00000026981	Il1rn	1.62319	1.57005	1.62426	1.60848
ENSMUSG00000026979	Psd4	1.57548	1.38031	1.57912	5.4425
ENSMUSG00000026976	Pax8	-0.257197	-0.257297	-0.257195	-0.257226
ENSMUSG00000004113	Cacna1b	1.89664	2.08329	1.3421	2.14655
ENSMUSG00000036893	Ehmt1	11.6591	11.6799	11.1672	10.9567
ENSMUSG00000026972	Arrdc1	9.90383	10.4034	10.3467	9.6955
ENSMUSG00000026974	Zmynd19	7.11135	6.49247	7.25365	7.70249
ENSMUSG00000026975	Dph7	8.35057	9.16032	9.47417	9.81534
ENSMUSG00000036850	Mrpl41	10.5682	10.6136	10.4769	10.7333
ENSMUSG00000036833	Pnpla7	3.95278	7.6309	6.90675	8.3878
ENSMUSG00000084383	Gm13370	1.51777	1.53401	1.51805	1.47457
ENSMUSG00000083796	Gm13369	3.07398	3.06763	3.85725	3.07216
ENSMUSG00000006476	Nsmf	10.3636	10.5026	10.2866	9.78217
ENSMUSG00000036813	Entpd8	0.902362	0.0903789	0.0906626	0.0905763
ENSMUSG00000087028	Gm13387	2.09596	3.18285	2.09612	2.09377
ENSMUSG00000078202	Nrarp	5.09402	3.01091	2.74886	3.07966
ENSMUSG00000059555	Tor4a	10.3095	10.5698	9.74893	10.0875
ENSMUSG00000013465	Nelfb	12.0968	11.9599	12.1351	12.1542
ENSMUSG00000026969	Fam166a	0.0554511	0.122281	0.0554558	0.611779
ENSMUSG00000036752	Tubb4b	14.1608	14.3941	14.1471	14.4073
ENSMUSG00000006469	Slc34a3	0.178866	0.178579	0.232494	0.178783
ENSMUSG00000089953	Rnf224	1.68278	1.67451	1.68295	1.68042
ENSMUSG00000044628	Rnf208	2.08511	2.08386	2.24643	2.08475
ENSMUSG00000006471	Ndor1	10.5357	10.176	10.5993	10.1616
ENSMUSG00000078201	Tmem203	8.46074	9.14609	8.95931	9.20661
ENSMUSG00000048707	Tprn	8.17103	9.06657	7.4637	8.05163
ENSMUSG00000026966	Ssna1	11.513	11.5975	12.0164	11.8807
ENSMUSG00000026965	Anapc2	13.0532	12.7489	12.9198	12.9824
ENSMUSG00000026959	Grin1	1.02829	1.02762	1.79736	1.0281
ENSMUSG00000097345	AA543186	2.55127	3.32753	2.55137	2.83874
ENSMUSG00000036646	Man1b1	10.5626	10.3865	10.9714	10.5835
ENSMUSG00000026958	Dpp7	10.2993	10.3712	9.97428	10.6257
ENSMUSG00000026956	Uap1l1	12.4622	12.4291	12.7297	12.6048
ENSMUSG00000026955	Sapcd2	8.71204	9.50463	7.13055	9.05519
ENSMUSG00000015085	Entpd2	6.45944	6.25537	6.01648	6.51564
ENSMUSG00000015094	Npdc1	11.6452	11.7896	11.8365	11.5652
ENSMUSG00000026944	Abca2	3.06345	7.21545	6.38572	7.33695
ENSMUSG00000047617	Paxx	8.6845	8.57523	9.07052	9.27175
ENSMUSG00000015093	Clic3	1.71352	1.71275	2.29291	1.71329
ENSMUSG00000015090	Ptgds	1.33631	1.33442	1.33635	2.66434
ENSMUSG00000026943	Lcn12	-0.540116	-0.540243	-0.540113	-0.540153
ENSMUSG00000015083	C8g	6.45451	6.32118	5.06654	6.42381
ENSMUSG00000015095	Fbxw5	10.997	11.1165	11.3805	10.884
ENSMUSG00000026942	Traf2	10.0721	9.44532	9.82617	10.0596
ENSMUSG00000015092	Edf1	12.7882	12.8354	12.9765	12.9116
ENSMUSG00000026941	Mamdc4	5.62634	6.30658	5.17482	5.5149
ENSMUSG00000036504	Phpt1	10.6205	10.643	10.9316	11.2101
ENSMUSG00000015087	Rabl6	11.1708	10.9294	10.9888	10.9697
ENSMUSG00000026940	Ccdc183	2.26815	2.16698	2.16808	2.16775
ENSMUSG00000026939	Tmem141	5.02694	5.18197	6.82722	6.39872
ENSMUSG00000026938	Fcna	1.38085	1.48909	1.38088	1.38033
ENSMUSG00000049086	Bmyc	8.14052	7.59459	7.69062	7.46947
ENSMUSG00000026933	Camsap1	8.7539	8.89944	9.41796	8.50789
ENSMUSG00000036352	Ubac1	9.71938	10.1595	9.99698	10.3611
ENSMUSG00000026932	Nacc2	7.21305	7.20876	5.97809	7.16632
ENSMUSG00000087679	Tmem250-ps	11.25	11.3702	11.1228	11.4399
ENSMUSG00000087595	1810012K08Rik	2.553	2.47343	2.62699	3.01033
ENSMUSG00000026934	Lhx3	-0.103567	-0.269646	-0.269494	-0.26954
ENSMUSG00000036327	Qsox2	10.1082	9.71855	10.1557	9.57372
ENSMUSG00000026930	Gpsm1	10.0593	11.0393	9.96964	10.0984
ENSMUSG00000075467	Dnlz	10.6001	10.3109	10.8131	10.845
ENSMUSG00000026928	Card9	3.58326	4.11075	1.44928	1.37557
ENSMUSG00000086779	Gm13562	2.44234	2.50943	2.7841	2.83514
ENSMUSG00000036281	Snapc4	8.74414	8.81074	9.09771	9.63821
ENSMUSG00000085767	Gm13563	4.11077	4.02028	4.30983	4.62783
ENSMUSG00000026927	Sdccag3	11.2825	11.2788	10.8484	10.872
ENSMUSG00000026926	Pmpca	12.7492	12.6492	12.3296	12.5585
ENSMUSG00000026925	Inpp5e	10.2951	9.58906	9.22672	10.348
ENSMUSG00000026924	Sec16a	11.7293	11.4059	11.6176	11.3375
ENSMUSG00000086714	0610009E02Rik	3.45262	3.8161	4.57313	4.69192
ENSMUSG00000026923	Notch1	10.838	10.4212	9.17886	10.7274
ENSMUSG00000026921	Egfl7	13.7947	13.3467	12.5919	12.6471
ENSMUSG00000026922	Agpat2	7.83962	9.6407	8.43157	9.03709
ENSMUSG00000036186	Fam69b	2.84303	3.06562	1.82329	1.82264
ENSMUSG00000077192	Snora17	1.95709	1.85515	1.82198	2.57089
ENSMUSG00000036160	Surf6	9.25086	8.97705	9.00928	9.10013
ENSMUSG00000015776	Med22	10.9793	10.9882	10.6979	11.2527
ENSMUSG00000062647	Rpl7a	14.3747	14.412	14.712	14.6167
ENSMUSG00000065258	Gm23969	4.13561	4.27765	4.3916	4.57867
ENSMUSG00000064829	Gm22879	4.68654	4.41897	4.8552	4.57415
ENSMUSG00000065295	Gm24134	4.07386	3.98377	4.18254	3.65771
ENSMUSG00000015790	Surf1	10.7258	10.6201	11.1136	10.8214
ENSMUSG00000014873	Surf2	9.56932	9.33982	9.08993	9.30935
ENSMUSG00000014867	Surf4	14.1619	13.7974	14.2066	14.3188
ENSMUSG00000049897	Stkld1	1.41843	1.82552	1.41845	1.88797
ENSMUSG00000052406	Rexo4	10.7004	11.1955	10.9992	11.3643
ENSMUSG00000015488	Cacfd1	10.9504	10.8832	11.3068	11.0432
ENSMUSG00000036067	Slc2a6	1.26792	1.02506	8.51607	5.8891
ENSMUSG00000083335	Gm13397	-0.101716	-0.101826	-0.101714	-0.101748
ENSMUSG00000036040	Adamtsl2	8.88436	7.54268	8.19223	9.03248
ENSMUSG00000009216	Fam163b	1.5772	2.61743	3.36606	3.6401
ENSMUSG00000009614	Sardh	8.59363	8.38008	8.00584	8.07813
ENSMUSG00000009621	Vav2	9.4585	8.37392	8.7847	8.60132
ENSMUSG00000109946	Brd3os	7.58018	6.65129	6.50483	7.3494
ENSMUSG00000026918	Brd3	12.1992	12.021	11.7631	12.1931
ENSMUSG00000026917	Wdr5	11.9527	11.7212	11.8979	12.0156
ENSMUSG00000080538	Gm25541	-0.00935787	-0.00951536	-0.00935448	-0.00940343
ENSMUSG00000085929	Gm13421	3.31595	3.68956	2.76291	2.88522
ENSMUSG00000015846	Rxra	7.75402	7.31213	8.59346	7.01812
ENSMUSG00000085766	2810430I11Rik	1.44973	1.44863	2.30154	2.04553
ENSMUSG00000026837	Col5a1	13.6095	12.103	14.5995	14.6079
ENSMUSG00000086560	Gm13372	0.686003	0.582778	0.583165	0.583047
ENSMUSG00000026835	Fcnb	-0.182633	-0.182852	-0.182629	-0.182696
ENSMUSG00000026833	Olfm1	2.53401	2.52192	4.04488	3.23137
ENSMUSG00000087196	Gm13373	-0.276666	-0.276774	-0.276664	-0.276697
ENSMUSG00000035829	Ppp1r26	2.99222	2.92798	1.75941	2.98766
ENSMUSG00000026831	1700007K13Rik	2.73698	3.16536	2.94106	2.90074
ENSMUSG00000035772	Mrps2	11.0782	10.7762	11.066	10.8946
ENSMUSG00000082895	Rpsa-ps9	5.47704	5.21957	5.95337	5.69411
ENSMUSG00000026829	Gbgt1	0.0799353	0.0796315	0.0799419	0.0798475
ENSMUSG00000026821	Ralgds	10.1581	9.87746	8.74169	9.71434
ENSMUSG00000026816	Gtf3c5	10.3344	10.4722	9.30629	10.2939
ENSMUSG00000026815	Gfi1b	2.04471	1.65357	2.05179	1.94502
ENSMUSG00000026812	Tsc1	8.92622	9.31137	9.13372	9.71099
ENSMUSG00000026809	Spaca9	4.6555	2.21518	6.04068	4.94229
ENSMUSG00000026807	Ak8	6.81187	4.97207	6.50982	4.95795
ENSMUSG00000035666	Gtf3c4	8.14412	8.40969	7.74387	8.65113
ENSMUSG00000026806	Ddx31	9.33567	9.05378	9.16196	9.41037
ENSMUSG00000026805	Barhl1	-0.166598	-0.166785	-0.166594	-0.166652
ENSMUSG00000079502	Cfap77	4.35395	4.26477	2.98363	4.36619
ENSMUSG00000083773	Gm13394	4.16821	3.94052	4.38209	4.2174
ENSMUSG00000026803	Ttf1	9.16279	8.38051	8.65035	8.72429
ENSMUSG00000043535	Setx	10.1453	9.81415	9.72948	9.00146
ENSMUSG00000035513	Ntng2	0.0901457	0.525636	0.0901504	0.0900825
ENSMUSG00000079499	6530402F18Rik	-0.426481	-0.171576	-0.426479	-0.426515
ENSMUSG00000026799	Med27	9.75668	9.58001	10.2658	10.0662
ENSMUSG00000039844	Rapgef1	9.91887	9.31572	9.10364	9.13176
ENSMUSG00000039826	Trub2	10.348	10.0246	9.79021	10.0603
ENSMUSG00000026798	Coq4	9.63647	9.51638	9.35293	9.41379
ENSMUSG00000059316	Slc27a4	8.81097	8.31879	9.06182	9.2248
ENSMUSG00000069020	Urm1	8.6549	9.37859	9.25246	9.67437
ENSMUSG00000039798	2600006K01Rik	4.38177	2.83037	2.86433	3.18844
ENSMUSG00000039787	Cercam	7.59519	10.0294	9.97467	9.41855
ENSMUSG00000026790	Odf2	11.9629	12.0039	11.7053	11.9849
ENSMUSG00000019715	Gle1	11.5715	11.3555	11.2808	11.4901
ENSMUSG00000057738	Sptan1	13.0905	12.8392	12.4309	12.4493
ENSMUSG00000039715	Wdr34	10.0114	8.77012	9.83257	9.76916
ENSMUSG00000054766	Set	13.7526	13.9119	13.5466	13.5274
ENSMUSG00000026785	Pkn3	9.98812	10.4156	9.37888	9.66186
ENSMUSG00000015335	Zdhhc12	11.5946	11.3416	11.8561	11.644
ENSMUSG00000039686	Zer1	9.68094	9.87976	10.4358	10.2585
ENSMUSG00000039678	Tbc1d13	8.67404	8.29447	8.586	7.56068
ENSMUSG00000015337	Endog	4.79283	4.53823	6.23156	4.93436
ENSMUSG00000039660	Spout1	9.91301	9.78503	8.55958	8.80437
ENSMUSG00000039648	Kyat1	6.74115	7.92769	7.97928	6.87614
ENSMUSG00000100747	1700084E18Rik	3.22811	3.81732	3.05082	2.86604
ENSMUSG00000007476	Lrrc8a	13.4305	13.4111	13.0328	12.8311
ENSMUSG00000079484	Phyhd1	1.79549	2.03374	2.11874	1.79528
ENSMUSG00000075419	Dolk	10.3872	10.5838	10.7189	10.6892
ENSMUSG00000052533	Nup188	11.5899	11.3993	11.281	11.7659
ENSMUSG00000026860	Sh3glb2	11.2441	10.9716	11.091	11.1847
ENSMUSG00000026858	Miga2	8.78685	9.5538	9.16636	9.82476
ENSMUSG00000026856	Dolpp1	10.8761	10.3166	10.7934	10.4807
ENSMUSG00000026853	Crat	10.7754	10.7194	10.8854	10.3249
ENSMUSG00000087435	Gm16323	2.77593	2.81793	2.81539	2.77223
ENSMUSG00000039515	Ptpa	12.6248	12.5007	12.4684	12.9885
ENSMUSG00000089762	Ier5l	7.10787	7.74211	6.6424	7.04714
ENSMUSG00000047363	Cstad	1.43848	1.37301	2.13044	1.37375
ENSMUSG00000087268	Gm14486	0.269555	0.411224	0.112049	0.111995
ENSMUSG00000026857	Ntmt1	11.2109	11.4163	11.0902	10.9409
ENSMUSG00000039483	Asb6	10.9919	11.0299	11.0509	11.2289
ENSMUSG00000039476	Prrx2	4.36932	2.81771	4.48587	4.35378
ENSMUSG00000050737	Ptges	8.68765	8.66886	8.27958	8.90021
ENSMUSG00000026848	Tor1b	10.8474	10.2973	10.8403	10.6732
ENSMUSG00000026849	Tor1a	11.1783	11.0857	11.0873	11.0642
ENSMUSG00000026851	BC005624	10.4246	10.3438	10.2577	10.5057
ENSMUSG00000026854	Usp20	9.10261	8.26777	8.40299	8.5335
ENSMUSG00000075415	Fnbp1	11.0685	11.2146	10.2016	10.6441
ENSMUSG00000087269	D330023K18Rik	3.74641	6.33738	5.27462	5.14569
ENSMUSG00000000194	Gpr107	10.9918	10.2154	10.651	10.8716
ENSMUSG00000088891	Gm22516	0.370782	0.370545	0.538898	0.811384
ENSMUSG00000087430	Gm13405	2.2054	2.49003	2.08242	2.07385
ENSMUSG00000062661	Ncs1	10.5247	10.3209	10.1455	10.07
ENSMUSG00000055632	Hmcn2	4.29705	2.59085	3.02738	3.40386
ENSMUSG00000076441	Ass1	12.596	11.7818	11.559	11.34
ENSMUSG00000026843	Fubp3	11.4262	11.3788	11.2443	11.208
ENSMUSG00000039356	Exosc2	10.1934	9.96992	10.6749	10.7954
ENSMUSG00000087549	Gm13427	3.29875	3.46041	3.01666	3.15698
ENSMUSG00000026842	Abl1	11.144	11.0054	10.7472	10.8918
ENSMUSG00000026841	Fibcd1	1.07444	0.19004	0.190392	0.190285
ENSMUSG00000026840	Lamc3	0.338167	0.337885	0.338173	0.338086
ENSMUSG00000001864	Aif1l	11.4158	11.1333	11.4276	11.3675
ENSMUSG00000001855	Nup214	11.1933	11.0704	11.0843	11.2195
ENSMUSG00000081480	Gm13608	0.308514	0.781268	0.30852	0.308436
ENSMUSG00000050592	Fam78a	8.24884	8.30017	8.41496	7.07101
ENSMUSG00000090157	Gm16534	4.98691	3.36089	3.33472	3.85631
ENSMUSG00000051373	Plpp7	7.92313	7.09828	8.01609	8.71255
ENSMUSG00000039262	Prrc2b	10.991	11.1993	11.0573	10.9222
ENSMUSG00000094382	Gm22192	-0.108801	-0.108949	0.335572	0.00222582
ENSMUSG00000086216	Gm13610	1.04658	1.04618	1.04659	1.20565
ENSMUSG00000039254	Pomt1	9.59132	8.72807	8.27533	9.40661
ENSMUSG00000002550	Uck1	9.9362	10.4129	10.7407	10.828
ENSMUSG00000066068	Gm13611	4.12706	4.37588	4.54895	4.34324
ENSMUSG00000044627	Swi5	12.7749	12.9564	13.0926	13.0191
ENSMUSG00000002546	Golga2	10.6251	10.472	10.8378	10.834
ENSMUSG00000026825	Dnm1	2.6815	1.97878	1.98216	1.98114
ENSMUSG00000039205	Ciz1	10.4016	10.1971	10.37	10.5036
ENSMUSG00000039195	1110008P14Rik	8.94445	8.89869	9.27714	10.0568
ENSMUSG00000026820	Ptges2	6.42536	6.18663	7.16996	7.03656
ENSMUSG00000083004	Gm13413	2.30253	2.33284	2.23845	2.22562
ENSMUSG00000026819	Slc25a25	11.8766	11.6858	10.6814	10.8359
ENSMUSG00000039164	Naif1	8.183	8.76257	8.97533	9.10316
ENSMUSG00000039157	Fam102a	6.17097	8.23715	5.88639	6.8171
ENSMUSG00000026810	Dpm2	11.3064	11.4517	11.7028	11.6035
ENSMUSG00000079442	St6galnac4	11.2627	11.4516	10.729	10.4243
ENSMUSG00000026811	St6galnac6	7.47521	7.44994	8.37195	7.21855
ENSMUSG00000026817	Ak1	11.3206	11.5955	11.5987	11.0852
ENSMUSG00000026814	Eng	15.3393	15.2886	14.3316	14.2803
ENSMUSG00000093336	Mir1954	0.814146	1.16848	0.686088	0.87025
ENSMUSG00000009566	Fpgs	11.1675	10.7309	10.9856	11.1148
ENSMUSG00000009555	Cdk9	9.30956	9.66525	9.77007	9.72589
ENSMUSG00000059013	Sh2d3c	11.4045	10.9501	11.3436	11.6427
ENSMUSG00000009551	6330409D20Rik	1.43757	1.65471	1.52757	1.62469
ENSMUSG00000039021	Ttc16	4.38819	3.15064	3.40519	3.62954
ENSMUSG00000009563	Tor2a	11.2184	11.2188	11.5685	11.4914
ENSMUSG00000053746	Ptrh1	8.00642	7.72177	7.92182	7.52009
ENSMUSG00000038987	Cfap157	4.82316	4.41178	3.21082	3.81318
ENSMUSG00000026797	Stxbp1	10.989	10.7909	10.7736	11.0257
ENSMUSG00000085397	Gm13524	1.08344	1.75485	1.08345	1.08324
ENSMUSG00000087496	Gm13523	0.553125	0.552819	0.851573	0.553037
ENSMUSG00000026796	Fam129b	13.2625	13.1563	13.0327	12.8775
ENSMUSG00000026792	Lrsam1	8.77398	8.07892	8.81043	7.78116
ENSMUSG00000038900	Rpl12	14.1812	14.2598	14.5946	14.6574
ENSMUSG00000065124	Snora65	6.72516	6.87879	6.20518	6.71586
ENSMUSG00000026791	Slc2a8	9.66018	8.77026	8.73738	9.51212
ENSMUSG00000038860	Garnl3	4.88206	5.80409	6.1365	5.2631
ENSMUSG00000104277	Gm38299	3.86814	3.95774	1.76955	2.29794
ENSMUSG00000038831	Ralgps1	5.96145	6.60396	5.46356	6.1771
ENSMUSG00000004105	Angptl2	9.6294	9.85463	9.04026	9.83637
ENSMUSG00000068966	Zbtb34	7.38399	6.60854	5.96296	7.78548
ENSMUSG00000026788	Zbtb43	8.61006	8.445	9.2136	9.04482
ENSMUSG00000086939	Gm13530	-0.490765	-0.490946	-0.490761	-0.490817
ENSMUSG00000081244	Gm13529	0.0700186	0.214195	0.142824	0.0699822
ENSMUSG00000038740	Mvb12b	8.85771	8.86761	8.19407	8.38482
ENSMUSG00000086484	Nron	2.37975	3.50468	2.37991	2.37761
ENSMUSG00000085987	Gm13403	-0.864839	-0.864945	-0.864837	-0.86487
ENSMUSG00000087461	C230014O12Rik	2.90738	2.79828	3.04847	2.29634
ENSMUSG00000038718	Pbx3	9.29277	9.16073	8.9014	9.21457
ENSMUSG00000084908	C79798	0.928197	0.927843	0.928204	1.08346
ENSMUSG00000038696	Mapkap1	10.1924	10.351	10.257	10.1443
ENSMUSG00000081992	Gm13408	5.68167	5.76822	6.27871	6.36774
ENSMUSG00000087635	Gm13414	3.87773	3.49341	3.47164	3.6257
ENSMUSG00000026867	Gapvd1	11.5036	11.369	11.2848	11.2511
ENSMUSG00000026864	Hspa5	15.7968	14.814	15.2077	15.1711
ENSMUSG00000070953	Rabepk	10.3373	10.3153	10.6702	9.85549
ENSMUSG00000035949	Fbxw2	11.396	11.2884	11.2604	11.3001
ENSMUSG00000026869	Psmd5	11.3888	11.7023	11.422	11.346
ENSMUSG00000026870	Cutal	0.822116	1.41159	1.39836	0.911703
ENSMUSG00000026873	Phf19	2.84766	6.79428	2.84914	6.91576
ENSMUSG00000026875	Traf1	3.93074	2.6933	2.53938	2.53693
ENSMUSG00000035875	AI182371	1.54618	1.54537	1.54619	1.54594
ENSMUSG00000057110	Cntrl	9.26571	9.74126	9.2624	9.11392
ENSMUSG00000026878	Rab14	12.5538	12.5752	12.1557	12.1719
ENSMUSG00000026879	Gsn	13.2654	12.4731	12.669	13.3387
ENSMUSG00000106961	Gm43128	-0.782651	-0.782746	-0.782649	-0.782679
ENSMUSG00000026880	Stom	9.8933	8.94637	10.1204	9.77831
ENSMUSG00000075391	Gm13443	7.86809	7.9644	7.81402	7.72384
ENSMUSG00000035778	Ggta1	12.5199	12.0773	11.5878	11.9142
ENSMUSG00000086555	Gm13446	-0.332672	-0.332848	-8.04796e-05	0.243929
ENSMUSG00000026883	Dab2ip	9.41718	10.2015	10.357	9.6766
ENSMUSG00000026885	Ttll11	2.53731	3.5714	4.02181	1.63048
ENSMUSG00000086449	9030204H09Rik	1.98695	1.98378	1.98702	1.98604
ENSMUSG00000026895	Ndufa8	12.1683	12.5598	12.0265	12.144
ENSMUSG00000026894	Morn5	0.643164	0.783332	0.643173	0.643044
ENSMUSG00000026890	Lhx6	9.31325	9.9569	7.69344	5.41181
ENSMUSG00000026889	Rbm18	11.1169	10.982	10.58	10.4242
ENSMUSG00000026887	Mrrf	10.4039	10.1339	10.5763	10.06
ENSMUSG00000085141	Gm13429	2.06007	2.05892	2.06009	2.81083
ENSMUSG00000087187	Gm13431	2.82563	2.81718	3.55521	2.82321
ENSMUSG00000047250	Ptgs1	8.285	4.88223	2.06228	7.09065
ENSMUSG00000106933	Gm43621	0.16479	0.164458	0.164797	0.164694
ENSMUSG00000083716	Gm13436	7.159	7.08032	7.52382	7.41593
ENSMUSG00000083431	Gm13437	-0.0243061	-0.0245818	0.0319978	-0.0243858
ENSMUSG00000009030	Pdcl	10.763	10.2499	10.0702	10.1594
ENSMUSG00000075376	Rc3h2	9.92905	9.86664	10.2629	9.2459
ENSMUSG00000066798	Zbtb6	7.13611	7.42969	6.91058	6.62706
ENSMUSG00000050714	Zbtb26	5.26122	5.78743	5.83604	5.07205
ENSMUSG00000035437	Rabgap1	11.2864	11.3921	10.8253	10.8008
ENSMUSG00000026915	Strbp	9.71306	9.30087	8.75962	9.05771
ENSMUSG00000053164	Gpr21	1.82213	2.54295	2.85429	1.82178
ENSMUSG00000083745	Gm13543	1.86085	1.76852	2.05721	1.49792
ENSMUSG00000092958	Mir5128	-0.00513578	-0.051266	-0.0400706	-0.0434613
ENSMUSG00000035403	Crb2	9.83275	7.41396	9.57735	9.9424
ENSMUSG00000035392	Dennd1a	8.1377	9.1417	8.09801	8.88606
ENSMUSG00000084124	Gm13588	4.99036	5.14482	5.65903	5.51849
ENSMUSG00000026749	Nek6	13.0564	12.3559	12.4658	12.6508
ENSMUSG00000108210	Gm35808	0.763003	1.15648	0.763011	0.76289
ENSMUSG00000026750	Psmb7	11.7154	11.7774	12.1327	12.1246
ENSMUSG00000082931	Gm13586	5.20936	5.13223	4.60346	5.61077
ENSMUSG00000083722	Adgrd2-ps	-0.0896987	-0.08989	-0.0896945	-0.089754
ENSMUSG00000026751	Nr5a1	-0.26875	-0.26896	-0.268746	-0.268811
ENSMUSG00000063972	Nr6a1	6.24357	6.47344	8.56725	8.28898
ENSMUSG00000085201	Nr6a1os	2.15944	3.11859	2.69903	3.15556
ENSMUSG00000107884	Gm44144	0.52163	0.852385	0.665849	0.647486
ENSMUSG00000107468	5730507A11Rik	0.582512	0.582211	0.582518	1.21619
ENSMUSG00000046618	Olfml2a	0.298954	0.298686	0.857536	0.298876
ENSMUSG00000085755	Gm13496	0.757412	0.756929	0.757423	0.757273
ENSMUSG00000035295	Wdr38	-0.203193	-0.203382	-0.203189	-0.203247
ENSMUSG00000062997	Rpl35	13.8741	14.0276	14.364	14.2661
ENSMUSG00000026755	Arpc5l	11.7355	11.6353	11.7006	11.2964
ENSMUSG00000026754	Golga1	8.4528	8.38355	8.70856	9.08291
ENSMUSG00000035236	Scai	7.05854	6.97159	5.63827	5.44576
ENSMUSG00000107833	Gm18791	-0.441745	-0.441889	-0.441742	-0.441787
ENSMUSG00000107955	Gm44027	-0.111049	-0.111281	-0.111044	-0.111116
ENSMUSG00000026753	Ppp6c	11.1837	10.9257	10.7345	10.6145
ENSMUSG00000083240	Gm13453	8.97257	8.99937	9.19986	9.20918
ENSMUSG00000082536	Gm13456	11.1008	10.8144	11.1442	11.1715
ENSMUSG00000081999	Gm13461	8.219	8.44925	8.54611	8.62692
ENSMUSG00000080994	Gm13464	2.65688	2.65662	2.77121	2.60885
ENSMUSG00000026866	Kynu	1.50073	1.40347	1.50264	1.47448
ENSMUSG00000049744	Arhgap15	1.93504	1.9316	1.93511	1.93405
ENSMUSG00000036890	Gtdc1	7.85792	7.7471	7.53736	7.87146
ENSMUSG00000083849	Gm13477	1.14824	1.59212	1.14825	1.14812
ENSMUSG00000026872	Zeb2	11.3058	10.9712	10.8743	10.0575
ENSMUSG00000052248	Zeb2os	3.63194	5.00106	3.63326	4.34845
ENSMUSG00000098320	Vis1	1.28498	1.28443	1.28499	1.28482
ENSMUSG00000085591	Gm13479	-0.43136	-0.431446	-0.431358	-0.431385
ENSMUSG00000086644	Gm13470	2.08015	2.0781	2.98682	2.5756
ENSMUSG00000052155	Acvr2a	7.89461	8.66185	8.53564	7.83062
ENSMUSG00000026761	Orc4	10.1647	10.2425	9.17068	8.83283
ENSMUSG00000036792	Mbd5	8.45449	9.03219	8.63898	7.86505
ENSMUSG00000081272	Gm13509	10.0765	10.0716	10.2126	10.1661
ENSMUSG00000069495	Epc2	7.23077	7.18329	6.45603	6.35723
ENSMUSG00000026764	Kif5c	6.75946	5.70191	7.33804	6.87633
ENSMUSG00000050447	Lypd6	8.88702	7.96954	8.69819	9.33759
ENSMUSG00000026766	Mmadhc	12.2094	12.1801	12.1119	12.1361
ENSMUSG00000083270	Gm13498	1.50538	1.58371	1.71253	1.54035
ENSMUSG00000017144	Rnd3	11.1252	11.1475	10.9739	10.7992
ENSMUSG00000087701	Gm13493	10.4935	10.5033	10.9368	11.0941
ENSMUSG00000036249	Rbm43	9.45511	9.6075	9.36477	8.91318
ENSMUSG00000026946	Nmi	8.20105	8.29408	7.29013	7.61273
[truncated: 19,674 more rows]
